# Supplementary material for: Drosophila parasitoid wasps bears a distinct DNA transposon profile
Source: Mob DNA. 2018 Jul 7;9:23. doi: 10.1186/s13100-018-0127-2 (PMC6035795; doi:10.1186/s13100-018-0127-2)
Supplement: Supplementary file 4 — Contigs description and TE conserved domains found. (XLSX 38 kb) [file 13100_2018_127_MOESM4_ESM.xlsx]

## Sheet: Página1
Table 1 – Contig description with proteins domains found.
Braconidae
Superfamílies	Cluster	Contig	Contig size (bp)	ORF	ORF size (AA)	ORF size after alignment manuall curation	Conserved Domains found in CDD database	Accession
Helitron	CL26	Contig3	2830	1	943	803	Helitron_like_N, P-loop_NTPase superfamily	Pfam14214, cl21455
	CL26	Contig209	2084	1	339	277	P-loop_NTPase superfamily, UvrD_C_2 superfamily	cl21455, cl22977
	CL40	Contig1	1493	1	264	221	Helitron_like_N superfamily	cl16715
	CL40	Contig4	942	1	268	205	P-loop_NTPase superfamily, UvrD_C_2 superfamily	cl21455, cl22977
	CL141	Contig20	2866	1	652	517	P-loop_NTPase superfamily, Herpes_Helicase superfamily	cl21455,cl23527
	CL158	Contig1	4174	2	456	334	Helitron_like_N	pfam14214
	CL158	Contig5	3114	1	962	823	P-loop_NTPase superfamily, Helitron_like_N, Herpes_Helicase superfamily	cl21455, pfam14214, Cl23527
	CL169	Contig2	4136	1	1165	969	P-loop_NTPase superfamily, Helitron_like_N, Herpes_Helicase superfamily	cl21455, pfam14214, Cl23527
	CL169	Contig3	2710	1	854	712	P-loop_NTPase superfamily, Helitron_like_N	cl21455, pfam14214
	CL169	Contig47	1038	1	101	68	Herpes_Helicase superfamily	cl23527
	CL230	Contig1	1743	1	510	429	Helitron_like_N superfamily	cl16715
	CL249	Contig1	2733	1	801	-	P-loop_NTPase superfamily	cl21455
Polinton	CL1	Contig73	8296	1	212	-	BIR, zf-C3HC4_3	cd00022, pfam13920
	CL1	Contig73	8296	2	306	-	Parvo_coat_N superfamily	cl07135
	CL1	Contig1	7203	2	309	-	Parvo_coat_N superfamily	cl07135
	CL1	Contig2	5395	1	320	-	Parvo_coat_N superfamily	cl07135
	CL1	Contig13	3739	1	138	-	Phage_T7_tail superfamily	cl04321
	CL1	Contig13	3739	2	305	281	rve, CHROMO	pfam00665, cd00024
	CL1	Contig207	2881	1	183	-	Zf-C3HC4_3, BIR superfamily	pfam13920, cl00035
	CL1	Contig20	2637	2	122	-	PHA00430	PHA00430
	CL1	Contig20	2637	3	305	277	rve, CHROMO	pfam00665, cd00024
	CL1	Contig29	2270	1	289	-	Parvo_coat_N superfamily	cl07135
	CL1	Contig1639	1718	1	329	-	FLYWCH	pfam04500
	CL1	Contig31	1206	1	118	-	Pox_A32 superfamily	cl04659
	CL1	Contig17	1109	1	165	145	CHROMO	cd00024
	CL1	Contig8	1086	1	101	-	PhoH	COG1702
	CL1	Contig8	1086	2	206	-	BIR, zf-C3HC4_3	cd00022, pfam13920
	CL1	Contig348	1015	1	268		Parvo_coat_N superfamily	cl07135
	CL1	Contig62	1006	1	225	205	rve superfamily, CHROMO	cl21549, cd00024
	CL1	Contig9	986	1	171	144	rve	pfam00665
	CL1	Contig39	930	1	275	-	Parvo_coat_N superfamily	cl07135
	CL1	Contig11	884	1	156	-	Parvo_coat_N superfamily	cl07135
	CL1	Contig87	879	1	186	-	Pox_A32 superfamily	cl04659
	CL1	Contig28	750	1	117	-	Pox_A32 superfamily	cl04659
	CL1	Contig34	743	1	140	-	Phage_T7_tail superfamily	cl04321
	CL1	Contig56	649	1	170	160	rve	pfam00665
	CL1	Contig319	607	1	146	-	P-loop_NTPase superfamily	cl21455
	CL1	Contig443	576	1	165	146	rve	pfam00665
	CL1	Contig101	469	1	119	119	rve	pfam00665
	CL1	Contig14	399	1	102	-	Motor_domain superfamily	cl22853
	CL1	Contig271	398	1	126	126	rve	pfam00665
	CL2	Contig10	6440	1	1025	-	Restriction_endonuclease_like superfamily, PHA02563 superfamily ,Abhydrolase superfamily, PHA02563 superfamily,	cl00516, cl24104, cl21494
	CL2	Contig10	6440	2	121	-	DNA_pol_B_2	pfam03175
	CL2	Contig10	6440	3	229	-	PHA02563 superfamily	cl24104
	CL2	Contig2	3177	1	375	282	rve, CHROMO	pfam00665, smart00298
	CL2	Contig3	1739	1	355	-	BIR, zf-C3HC4_3	cd00022, cd00022, pfam13920
	CL2	Contig344	578	1	161	-	DNA_pol_B_2	pfam03175
	CL2	Contig26	481	1	129	-	Med13_C superfamily	cl09408
	CL3	Contig1053	2714	1	728	-	DNA_pol_B_2	pfam03175
	CL3	Contig3	2046	3	305	279	rve, CHROMO	pfam00665, cd00024
	CL3	Contig2	1441	1	238	-	Pox_A32 superfamily	cl04659
	CL3	Contig36	1113	1	230	-	Pox_A32 superfamily	cl04659
	CL3	Contig1172	1015	1	134	129	rve superfamily	cl21549
	CL3	Contig7	985	1	185	-	Parvo_coat_N superfamily	cl07135
	CL3	Contig5	473	1	119	-	TPP_enzymes superfamily	cl01629
	CL46	Contig1	1534	1	133	-	PRK10935	PRK10935
	CL46	Contig6	1308	1	240	219	rve	pfam00665
	CL46	Contig130	1053	1	121	116	rve	pfam00665
	CL46	Contig15	904	1	198	-	Endonuclease_7 superfamily	cl03794
	CL46	Contig11	674	1	186	-	DNA_pol_B_2	pfam03175
	CL62	Contig3	2656	1	709	-	Endonuclease_7 superfamily, DNA_pol_B_2,	cl03794, pfam03175
	CL62	Contig1	1974	2	634	-	PHA02563 superfamily	cl24104
	CL62	Contig2	1749	1	261	-	POLBc superfamily	cl10023
	CL62	Contig4	1449	1	347	-	Endonuclease_7 superfamily	cl03794
	CL81	Contig8	1604	1	471	-	PRK05771	PRK05771
	CL97	Contig6	2269	1	100	-	TUDOR	pfam00567
	CL97	Contig1	1866	2	224	-	AAA	smart00382
	CL97	Contig29	1665	1	367	287	rve, CHROMO	pfam00665, cd00024
	CL97	Contig3	1622	2	241	176	rve	pfam00665
	CL97	Contig4	1349	1	148	115	CHROMO	cd00024
	CL97	Contig42	552	1	152	-	AAT_I superfamily	cl18945
	CL116	Contig5	2317	1	666	-	DNA_pol_B_2	pfam03175
	CL116	Contig37	1969	1	451	-	DNA_pol_B_2	pfam03175
	CL121	Contig1	8807	1	234	-	AAA	cd00009, smart00382
	CL121	Contig1	8807	4	161	-	Parvo_coat_N superfamily	cl07135
	CL121	Contig1	8807	5	362	284	rve, CHROMO	pfam00665, cd00024
	CL133	Contig1	2662	1	739	-	DNA_pol_B_2	pfam03175
	CL133	Contig3	2193	1	579	-	Endonuclease_7 superfamily	cl03794
	CL152	Contig1	5440	1	148	114	CHROMO	smart00298
	CL152	Contig1	5440	6	149	-	Nudix_Hydrolase superfamily	cl00447
	CL152	Contig2	1775	3	170	-	Parvo_coat_N superfamily	cl07135
	CL152	Contig2	1775	4	216	174	rve	pfam00665
	CL152	Contig3	1484	1	233	-	AAA	smart00382
	CL174	Contig2	5138	4	384	287	rve, CHROMO	pfam00665, cd00024
	CL174	Contig1	4102	1	1293	-	PHA02563 superfamily, DNA_pol_B_2	cl24104, pfam03175
	CL177	Contig1	5111	1	102	-	PRK09483	PRK09483
	CL177	Contig1	5111	3	936	-	DNA_pol_B_2	pfam03175
	CL177	Contig52	1187	1	302	-	DNA_pol_B_2	pfam03175
	CL204	Contig1	8043	4	174	-	Parvo_coat_N superfamily	cl07135
	CL204	Contig1	8043	5	359	287	rve, CHROMO	pfam00665, smart00298
	CL204	Contig1	8043	10	166	-	Peptidase_C48 superfamily	cl23802
	CL224	Contig3	646	1	209	-	DNA_pol_B_2	pfam03175
	CL240	Contig12	4994	1	1321	-	PHA02563 superfamily, DNA_pol_B_2 Restriction_endonuclease_like superfamily,	cl24104, cl00516, pfam03175
	CL240	Contig12	4994	2	119	-	PP1c_bdg superfamily	cl11128
Sola	CL217	Contig1	2323	1	544	-	DDE_Tnp_1_7 superfamily	cl16433
L2	CL49	Contig2	2458	5	479	425	RT_like superfamily, EEP superfamily	cl02808, cl00490
	CL49	Contig13	1771	1	388	317	RT_like superfamily	cl02808
	CL49	Contig5	1313	1	418	-	EEP superfamily	cl00490
	CL49	Contig7	1245	1	322	284	RT_like superfamily	cl02808
	CL49	Contig1	1095	1	345	-	Smc	COG1196
	CL49	Contig150	474	1	117	114	RT_like superfamily	cl02808
	CL49	Contig11	412	1	130	-	EEP superfamily	cl00490
	CL49	Contig114	357	1	112	112	RT_like superfamily	cl02808
	CL85	Contig1	3065	2	797	710	RT_nLTR_like	cd01650
	CL85	Contig2	2776	2	656	569	RT_nLTR_like, Exo_endo_phos	cd01650, pfam03372
	CL85	Contig139	1485	2	215	183	RT_nLTR_like	cd01650
	CL85	Contig8	813	1	151		CCDC158	pfam15921
	CL85	Contig8	624	1	203	170	RT_like superfamily	cl02808
Penelope	CL7	Contig1	3685	1	278	-	PTZ00341	PTZ00341
	CL7	Contig1	3685	2	551	417	GIY-YIG_PLEs, RT_like	GIY-YIG_PLEs, RT_like
BEL	CL30	Contig9	6592	1	418	-	DUF1759 superfamily	cl04160
	CL30	Contig9	6592	2	1262	1172	RT_pepA17, Peptidase_A1, rve superfamily pepsin_retropepsin_like superfamily,	cd01644, pfam05380, cl11403, cl21549
	CL148	Contig1	2817	1	208	160	Peptidase_A17, RT_like superfamily	pfam05380, cl02808
	CL148	Contig1	2817	2	638	-	rve superfamily	cl21549
	CL148	Contig2	1552	1	427	-	DUF1759 superfamily	cl04160
	CL148	Contig7	1507	1	492	425	RT_like superfamily, pepsin_retropepsin_like superfamily	cl02808, cl11403
	CL283	Contig2	2999	1	773	-	Peptidase_A17, rve superfamily	pfam05380, cl21549
	CL283	Contig1	1163	1	264	250	RT_like superfamily	cl02808
ERV1	CL251	Contig3	3081	1	137	-	DUF4371 superfamily	cl16778
Copia	CL51	Contig6	3542	1	833	709	RVT_2 superfamily, Rnase_HI_RT_Ty1, rve, rve_3 superfamily	cl06662, cd09272, pfam00665, cl22978
	CL51	Contig1	3343	2	821	-	Apolipoprotein	pfam01442
	CL51	Contig2	2292	1	459	-	rve, gag_pre-integrs, rve_3 superfamily	pfam00665, pfam13976, cl22978
	CL51	Contig4	1673	1	277	-	RNase_HI_RT_Ty1	cd09272
	CL51	Contig62	458	1	142	126	RVT_2 superfamily	cl06662
	CL58	Contig16	7575	2	1891	912	RVT_2 superfamily, Rnase_HI_RT_Ty1,rve, gag_pre-integrs, Metal_resist, PTZ00368,	cl06662, cd09272, pfam00665, pfam13976, pfam13801, PTZ00368
	CL58	Contig1	2221	2	736	-	gag_pre-integrs, AdoMet_MTases superfamily, PTZ00368	pfam13976, cl17173, PTZ00368
	CL58	Contig53	412	1	125	-	gag_pre-integrs	pfam13976
	CL135	Contig3	1550	1	498	354	RVT_2 superfamily, rve	cl06662, pfam00665
	CL135	Contig1	1442	1	325	290	Rnase_HI_RT_Ty1, RVT_2 superfamily	cd09272, cl06662
	CL135	Contig2	765	1	176	-	RNase_HI_RT_Ty1	cd09272
	CL135	Contig8	698	1	215	-	rve_3 superfamily, rve superfamily	cl22978, cl21549
	CL135	Contig6	541	1	174	88	RVT_2 superfamily	cl06662
	CL135	Contig5	412	1	100	77	RVT_2 superfamily	cl06662
	CL144	Contig1	3145	1	903	-	rve, gag_pre-integr, ZnF_C2HC	pfam00665, pfam13976, smart00343
	CL144	Contig9	2153	1	546	483	RVT_2 superfamily, Rnase_HI_RT_Ty1	cl06662, cd09272
	CL144	Contig3	1196	1	101	-	TIM_phosphate_binding superfamily	cl21457
	CL165	Contig1	4882	1	787	-	rve, gag_pre-integrs, zf-CCHC, ZnF_C2HC	pfam00665, pfam13976, pfam00098, smart00343
	CL165	Contig1	4882	2	741	567	RVT_2 superfamily, Rnase_HI_RT_Ty1	cl06662, cd09272
	CL266	Contig3	1911	1	582	421	RVT_2 superfamily, rve, gag_pre-integrs, rve_3 superfamily, Tra5	cl06662, pfam00665, pfam13976, cl22978, COG2801
	CL266	Contig1	1183	1	251	-	RNase_HI_RT_Ty1	cd09272
	CL266	Contig4	739	1	221	-	UBN2_2	pfam14227
Gypsy	CL22	Contig1	8728	1	743	456	RT_LTR, Rnase_HI_RT_Ty3, RVT_1	cd01647, cd09274, pfam00078
	CL22	Contig1	8728	2	1160	-	rve, OTU superfamily, Tra5	pfam00665, cl19932, COG2801
	CL22	Contig6	2216	1	699	456	RT_LTR, Rnase_HI_RT_Ty3, RVT_1	cd01647, cd09274, pfam00078
	CL22	Contig104	732	1	220	-	rve, zf-H2C2 superfamily	pfam00665, cl07828
	CL54	Contig1	7043	1	291	-	rve, DUF3160 superfamily, Tra5	pfam00665, cl12904, COG2801
	CL54	Contig1	7043	5	263	-	PRK08581	PRK08581
	CL54	Contig1	7043	6	570	-	CHAT superfamily	cl19248
	CL54	Contig2	5355	1	1446	462	RT_LTR, Rnase_HI_RT_Ty3, rve, RVT_1, Tra5	cd01647, cd09274, pfam00665, pfam00078, COG2801
	CL54	Contig3	3615	4	562		DUF3609 superfamily	cl13666
	CL54	Contig4	4572	2	841	420	RT_LTR, Rnase_HI_RT_Ty3, RVT_1	cd01647, cd09274, pfam00078
	CL54	Contig6	6607	1	551		UBN2 superfamily	cl15874
	CL54	Contig6	6607	2	1458	462	RT_LTR, Rnase_HI_RT_Ty3, rve, RVT_1, Tra5	cd01647, cd09274, pfam00665, pfam00078, COG2801
	CL59	Contig1	6455	1	331	-	PTZ00368	PTZ00368
	CL59	Contig1	6455	2	1277	-	RNase_H_like superfamily, pepsin_retropepsin_like superfamily, rve superfamily	cl14782, cl11403, cl21549
	CL59	Contig2	2933	1	445	-	rve	pfam00665
	CL59	Contig3	996	1	332	-	Rnase_HI_RT_Ty3, RT_like superfamily	cd09274, cl02808
	CL59	Contig4	1606	1	426	-	PTZ00368	PTZ00368
	CL59	Contig57	922	1	295	-	RNase_H_like superfamily	cl14782
	CL59	Contig199	857	1	249	-	pepsin_retropepsin_like superfamily	cl11403
	CL59	Contig10	632	1	187	187	RT_LTR	cd01647
	CL68	Contig1	5306	1	109	-	zf-CCHC	pfam00098
	CL68	Contig1	5306	2	1142	444	RT_LTR, Rnase_HI_RT_Ty3, rve, retropepsin_like, zf-H2C2 superfamily, RVT_1	cd01647, cd09274, pfam00665, cd00303, cl0782, pfam0007,
	CL68	Contig3	780	2	244	-	PRK12323	PRK12323
	CL68	Contig6	869	1	145	-	PHA03378	PHA03378
	CL68	Contig6	869	2	176	-	DUF1631 superfamily	cl20346
	CL99	Contig1	6230	1	1256	463	RT_LTR, Rnase_HI_RT_Ty3, rve, RVT_1	cd01647, cd09274, pfam00665, pfam00078
	CL99	Contig86	467	1	112	91	RT_LTR	cd01647
	CL109	Contig1	10644	6	594	-	DUF3609 superfamily	cl13666
	CL109	Contig1	10644	8	960	-	SCAN superfamily	cl02605
	CL109	Contig1	10644	9	1391	456	RT_LTR, Rnase_HI_RT_Ty3,RVT_1	cd01647, cd09274,pfam00078
	CL127	Contig1	1973	1	490	-	DUF3609 superfamily	cl13666
	CL127	Contig2	4036	2	268	-	PRK10263	PRK10263
	CL127	Contig2	4036	3	980	455	RT_LTR, Rnase_HI_RT_Ty3, RVT_1	cd01647, cd09274, pfam00078
	CL127	Contig3	7713	1	1645	462	RT_LTR, Rnase_HI_RT_Ty3, rve, RVT_1	cd01647, cd09274, pfam00665, pfam00078
	CL127	Contig3	7713	2	642	-	DUF3609 superfamily	cl13666
	CL127	Contig4	2757	1	445	-	rve, zf-H2C2 superfamily	pfam00665, cl07828
	CL127	Contig27	692	1	193	-	RNase_HI_RT_Ty3	cd09274
	CL128	Contig1	3709	1	535	-	SCAN superfamily	cl02605
	CL128	Contig3	2208	1	588	-	rve, zf-H2C2 superfamily	pfam00665, cl07828
	CL136	Contig1	1034	1	230	-	DSRM	smart00358
	CL136	Contig2	2208	1	434	-	PTZ00368	PTZ00368
	CL136	Contig2	2208	3	246	-	pepsin_retropepsin_like superfamily	cl11403
	CL136	Contig4	5310	4	174	-	RT_like superfamily	cl02808
	CL136	Contig4	5310	5	993	370	RT_LTR,Rnase_HI_RT_Ty3, rve, RVT_1	cd01647, cd09274 Pfam00665, pfam00078
	CL136	Contig6	1682	1	453	-	Rnase_HI_RT_Ty3, RT_LTR	cd09274, cd01647
	CL136	Contig47	1628	3	247	-	rve, Tra5	pfam00665, COG2801
	CL153	Contig1	4943	1	1335	451	RT_LTR, Rnase_HI_RT_Ty3, pepsin_retropepsin_like, superfamily,rve, HTH_MerR-SF superfamily ,RVT_1	cd01647, cd09274, cl11403, pfam00665, cl02600, pfam00078
	CL167	Contig1	5912	2	102	-	UBQ superfamily	cl00155
	CL167	Contig1	5912	5	320	-	PRK12678	PRK12678
	CL167	Contig1	5912	6	1687	463	RT_LTR, Rnase_HI_RT_Ty3, rve, RVT_1	cd01647, cd09274, pfam00665, pfam00078
	CL167	Contig6	836	1	104	-	SWIM superfamily	cl19527
	CL167	Contig88	570	1	153	-	RRM_SF, RRM_SF superfamily	cd00590, cl17169
	CL171	Contig1	8224	3	1165	-	SCAN superfamily	cl02605
	CL171	Contig1	8224	4	1372	456	RT_LTR, Rnase_HI_RT_Ty3, pepsin_retropepsin_like, superfamily, RVT_1	cd01647, cd09274, cl11403 pfam00078
	CL226	Contig1	3600	2	1063	457	RT_LTR, Rnase_HI_RT_Ty3, RVT_1	cd01647, cd09274, pfam00078
	CL245	Contig1	3911	1	711	-	RNase_H_like superfamily, rve	cl14782, pfam00665
	CL258	Contig1	3741	1	481	-	rve	pfam00665
	CL260	Contig1	2053	1	325	-	rve	pfam00665
	CL260	Contig3	521	1	117	-	Sina superfamily	cl19105
	CL263	Contig1	2829	4	153	-	cxxc_20_cxxc superfamily	cl20194
	CL263	Contig1	2829	5	759	445	RT_LTR, Rnase_HI_RT_Ty3, Asp_protease_2, RVT_1	cd01647, cd09274, pfam13650, pfam00078
	CL263	Contig3	727	1	216	-	rve	pfam00665
L. boulardi
Superfamília	Cluster	Contig	Tamanho do Contig (pb)	ORF	Tamanho da ORF (AA)	-	Domínios Conservados encontrados no CDD	Accession
Helitron	CL215	Contig127	1373	1	437	-	P-loop_NTPase superfamily	cl21455
	CL215	Contig209	670	1	143	-	P-loop_NTPase superfamily	cl21455
	CL215	Contig72	418	1	122	-	P-loop_NTPase superfamily	cl21455
	CL215	Contig134	406	1	135	-	P-loop_NTPase superfamily	cl21455
	CL245	Contig17	1954	1	100	-	PLPDE_III superfamily	cl00261
	CL245	Contig17	1954	2	342	292	Helitron_like_N	pfam14214
	CL245	Contig15	356	1	116	113	Helitron_like_N superfamily	cl16715
	CL323	Contig93	2427	1	753	629	Helitron_like_N	pfam14214
	CL323	Contig44	1651	1	440	-	P-loop_NTPase superfamily, Herpes_Helicase superfamily	cl21455, cl23527
	CL323	Contig59	699	1	181	-	P-loop_NTPase superfamily, Herpes_Helicase superfamily	cl21455, cl23527
	CL41	Contig1	1852	1	609	570	Helitron_like_N	pfam14214
	CL41	Contig129	435	1	132	124	Helitron_like_N superfamily	cl16715
Polinton	CL2	Contig1	3494	1	165	144	CHROMO	cd00024
	CL2	Contig1	3494	2	888	-	Endonuclease superfamily, PHA02563 superfamily	cl03794, cl24104
	CL2	Contig2	3530	1	771	-	DNA_pol_B	pfam03175
	CL2	Contig2	3530	2	167	145	CHROMO	cd00024
	CL2	Contig3	2590	1	731	-	Endonuclease superfamily	cl03794
	CL2	Contig4	5421	1	295	-	Parvo_coat_N superfamily, GAT superfamily	cl07135, cl00020
	CL2	Contig4	5421	8	167	-	Pox_A32 superfamily	cl04659
	CL2	Contig5	7809	1	301	-	Parvo_coat_N superfamily, GAT superfamily	cl07135, cl00020
	CL2	Contig5	7809	6	231	-	Pox_A32 superfamily	cl04659
	CL2	Contig5	7809	8	308	281	rve, CHROMO	pfam00665, cd00024
	CL2	Contig6	3295	2	232	-	Pox_A32 superfamily	cl04659
	CL2	Contig6	3295	4	288	-	Parvo_coat_N superfamily	cl07135
	CL2	Contig7	2359	1	231	-	Pox_A32 superfamily	cl04659
	CL2	Contig7	2359	3	228	-	Peptidase_S64 superfamily	cl06992
	CL2	Contig8	4842	3	308	278	rve, Chromo	pfam00665, pfam00385
	CL2	Contig9	3111	1	231	-	Pox_A32 superfamily	cl04659
	CL2	Contig9	3111	4	171	-	Parvo_coat_N superfamily	cl07135
	CL2	Contig15	1832	1	444	-	DNA_pol_B	pfam03175
	CL2	Contig18	4997	1	276	-	Parvo_coat_N superfamily, GAT superfamily	cl07135, cl00020
	CL2	Contig18	4997	6	152	-	potA	PRK09452
	CL2	Contig19	1869	1	507	-	Endonuclease superfamily	cl03794
	CL2	Contig20	1956	1	165	143	CHROMO	cd00024
	CL2	Contig25	3303	1	795	-	Endonuclease superfamily, DNA_pol_B	cl03794, pfam03175
	CL2	Contig28	1493	2	143	-	YadA_stalk	pfam05662
	CL2	Contig28	1493	3	166	161	rve	pfam00665
	CL2	Contig31	4180	1	1128	-	Endonuclease superfamily, PHA02563 superfamily	cl03794, cl24104
	CL2	Contig33	1939	3	308	281	rve, CHROMO	pfam00665, cd00024
	CL2	Contig36	2182	3	157	152	rve	pfam00665
	CL2	Contig44	1612	1	529	-	DNA_pol_B	pfam03175
	CL2	Contig46	1037	1	277	252	rve	pfam00665
	CL2	Contig50	4137	1	291	-	Parvo_coat_N superfamily	cl07135
	CL2	Contig50	4137	4	233	-	Pox_A32 superfamily	cl04659
	CL2	Contig56	2167	1	602	-	DNA_pol_B	pfam03175
	CL2	Contig58	3035	1	958	-	Endonuclease superfamily, DNA_pol_B	cl03794, pfam03175
	CL2	Contig61	2294	2	307	217	rve, CHROMO	pfam00665, cd00024
	CL2	Contig67	4219	1	1276	-	Endonuclease superfamily, DNA_pol_B	cl03794, pfam03175
	CL2	Contig1494	2271	1	338	-	DNA_pol_B	pfam03175
	CL2	Contig1494	2271	2	307	281	rve, CHROMO	pfam00665, cd00024
	CL2	Contig750	2186	1	292	-	Parvo_coat_N superfamily	cl07135
	CL2	Contig1489	2171	1	701	-	Endonuclease superfamily	cl03794
	CL2	Contig1075	1830	2	307	279	rve, CHROMO	pfam00665, cd00024
	CL2	Contig484	1806	1	499	-	DNA_pol_B	pfam03175
	CL2	Contig1027	1680	3	155	-	DUF1638 superfamily	cl06706
	CL2	Contig1432	1617	1	475	-	SAS2	COG5027
	CL2	Contig1028	1502	2	225	198	rve	pfam00665
	CL2	Contig993	1329	2	303	-	katE	PRK11249
	CL2	Contig550	1289	1	306	280	rve, CHROMO	pfam00665, cd00024
	CL2	Contig1185	1264	1	226	-	Prominin	pfam05478
	CL2	Contig442	1247	1	401	-	DNA_pol_B	pfam03175
	CL2	Contig615	1220	1	183	-	GAT superfamily	cl00020
	CL2	Contig1518	1176	1	350	-	Endonuclease superfamily, DNA_pol_B	cl03794, pfam03175
	CL2	Contig1077	1108	1	233	-	Pox_A32 superfamily	cl04659
	CL2	Contig1214	1070	1	300	-	DNA_pol_B	pfam03175
	CL319	Contig16	637	1	182	-	DUF1682	pfam07946
	CL476	Contig7	3507	1	1034	-	PHA02563 superfamily, Restriction_endonuclease_like superfamily	cl24104, cl00516
Chapaev	CL231	Contig1	2573	2	597	504	zf-AD	cl07874
Sola	CL476	Contig7	3227	1	1034	-	PHA02563 superfamily, Restriction_endonuclease_like superfamily	cl24104, cl00516
L2	CL481	Contig13	2130	1	602	505	RT_nLTR_like	cd01650
	CL481	Contig21	1006	1	230	202	RT_like superfamily	cl02808
						-
Penelope	CL309	Contig4	802	1	177	151	RT_like superfamily	cl02808
	CL309	Contig62	685	1	184	104	GIY-YIG_PLEs	cd10442
i	CL190	Contig1	5960	1	530	-	PTZ00368	PTZ00368
	CL190	Contig1	5960	2	1258	1143	RT_nLTR_like, Rnase_HI_RT_non_LTR, EEP superfamily	cd01650, cd09276, cl00490
	CL190	Contig18	792	1	230	199	EEP superfamily	cl00490
	CL190	Contig1	449	1	112	-	RNase_H_like superfamily	cl14782
Loa	CL172	Contig1	878	1	218	-	EEP superfamily	cl00490
	CL172	Contig5	756	2	109	69	RT_like superfamily	cl02808
	CL172	Contig6	2533	1	224	-	RT_nLTR_like	cd01650
	CL172	Contig6	2533	2	372	330	RT_non_LTR, zf-RVT superfamily	cd09276, cl16506
R1	CL149	Contig1	1360	1	217		zf-CCHC	pfam00098
	CL149	Contig1	1360	2	180	-	R1-I-EN	cd09077
	CL149	Contig3	2940	2	126	-	EEP superfamily	cl00490
	CL149	Contig3	2940	3	735	663	RT_nLTR_like	cd01650
	CL72	Contig2	1081	1	340	320	RT_like superfamily	cl02808
	CL72	Contig3	854	1	201	-	R1-I-EN	cd09077
	CL72	Contig4	550	1	123	-	ANAPC8 superfamily	cl04379
	CL72	Contig7	5158	1	519	-	BAR superfamily	cl12013
	CL72	Contig7	5158	2	1008	843	R1-I-EN, RT_nLTR_like	cd09077, cd01650
	CL72	Contig9	870	1	269	-	RT_like superfamily	cl02808
	CL72	Contig10	474	1	113	-	Tri3 superfamily	cl06457
	CL72	Contig131	992	1	251	251	RT_like superfamily	cl02808
	CL72	Contig82	437	1	132	132	RT_like superfamily	cl02808
	CL72	Contig85	515	1	133	133	RVT_1 super family	cl26764
BEL	CL343	Contig1	4174	4	122		RT_like superfamily	cl02808
	CL343	Contig1	4174	5	202	185	Peptidase_A17,RT_like superfamily	pfam05380, cl02808
	CL449	Contig1	6045	2	379	-	rve superfamily	cl21549
	CL449	Contig1	6045	3	1185	950	Peptidase_A17,RT_pepA17, DUF1759 superfamily, pepsin_retropepsin_like superfamily, Viral_NABP superfamily	pfam05380,cd01644, cl04160, cl11403, cl05203
	CL498	Contig2	4882	1	209	-	DUF1759 superfamily	cl04160
	CL498	Contig2	4882	2	340	-	DUF1759 superfamily	cl04160
	CL498	Contig2	4882	4	207	189	Peptidase_A17, RT_like superfamily	pfam05380, cl02808
Copia	CL368	Contig1	3222	1	361	330	RVT_2 superfamily, RNase_HI_RT_Ty1	cl06662, cd09272
	CL368	Contig1	3222	3	368	-	gag_pre-integrs	pfam13976
	CL368	Contig1	3222	4	109	-	gag_pre-integrs	pfam13976
Gypsy	CL117	Contig1	3005	1	248	-	RT_like superfamily	cl02808
	CL117	Contig1	3005	2	663	240	RNase_HI_RT_Ty3, rve, RT_like superfamily	cd09274, pfam00665, cl02808
	CL117	Contig2	3366	1	932	452	RNase_HI_RT_Ty3, RT_LTR, rve	cd09274, cd01647, pfam00665
	CL11	Contig57	4816	1	1238	370	RT_LTR, RNase_HI_RT_Ty3, rve	cd01647, cd09274, pfam00665
	CL11	Contig77	2069	1	679	456	RT_LTR, RNase_HI_RT_Ty3, RVT_1	cd01647, cd09274, pfam00078
	CL11	Contig13	1968	1	313	-	rve	pfam00665
	CL122	Contig3	3519	1	1103	300	RNase_HI_RT_Ty3, RT_LTR, rve, zf-H2C2 superfamily	cd09274, cd01647, pfam00665, cl07828
	CL122	Contig5	3242	1	606	-	rve	pfam00665
	CL122	Contig5	3242	2	168	-	DSRM	cd00048
	CL122	Contig7	2051	2	294	131	RT_like superfamily	cl02808
	CL122	Contig21	4551	2	333	-	Apyrase superfamily	cl05556
	CL122	Contig21	4551	3	895	456	RT_LTR, RNase_HI_RT_Ty3, RVT_1	cd01647, cd09274, pfam00078
	CL13	Contig1	8939	4	375	-	PTZ00395	PTZ00395
	CL13	Contig1	8939	5	618	397	RT_LTR, RNase_HI_RT_Ty3, RVT_1	cd01647, cd09274, pfam00078
	CL13	Contig1	8939	6	613	-	rve, zf-H2C2 superfamily	pfam00665, cl07828
	CL13	Contig1	8939	7	381	-	DSRM	cd00048
	CL13	Contig2	7746	7	381	-	Retrotrans_gag superfamily	cl04237
	CL13	Contig2	7746	8	1322	463	RT_LTR, RNase_HI_RT_Ty3, rve superfamily, DUF4048 superfamily, zf-H2C2 superfamily, RVT_1	cd01647, cd09274, cl21549, cl16189, cl07828, pfam00078
	CL13	Contig3	3354	1	1006	454	RT_LTR, RNase_HI_RT_Ty3, RVT_1	cd01647, cd09274, pfam00078
	CL13	Contig4	1930	1	498	397	RT_LTR, RNase_HI_RT_Ty3, RVT_1	cd01647, cd09274, pfam00078
	CL13	Contig5	1084	1	195	-	DSRM	cd00048
	CL13	Contig6	3672	3	391	-	UBN2 superfamily	cl15874
	CL13	Contig7	1705	1	371	-	UBN2 superfamily	cl15874
	CL13	Contig10	8758	4	374	-	PRK10263	PRK10263
	CL13	Contig10	8758	5	1236	404	RT_LTR, RNase_HI_RT_Ty3, rve, zf-H2C2 superfamily, RVT_1	cd01647, cd09274, pfam00665, cl07828, pfam00078
	CL13	Contig10	8758	6	198	-	DSRM	cd00048
	CL13	Contig11	3479	1	619	397	RT_LTR, RNase_HI_RT_Ty3, RVT_1	cd01647, cd09274, pfam00078
	CL13	Contig11	3479	2	299	-	rve	pfam00665
	CL13	Contig71	1511	1	473	-	rve superfamily, zf-H2C2 superfamily	cl21549, cl07828
	CL13	Contig67	1070	2	193	-	pepsin_retropepsin_like superfamily	cl11403
	CL13	Contig90	1051	1	125	-	LanC_like superfamily	cl04955
	CL13	Contig112	1029	1	246	-	rve	pfam00665
	CL181	Contig1	6635	1	952	-	rve, Tra5	pfam00665, COG2801
	CL181	Contig1	6635	2	402	-	RT_like superfamily	cl02808
	CL181	Contig1	6635	3	437	-	RT_like superfamily, RNase_H_like superfamily	cl02808, cl14782
	CL196	Contig3	5551	2	151	-	ZnF_C2HC	smart00343
	CL196	Contig3	5551	3	358	-	Retrotrans_gag superfamily	cl04237
	CL196	Contig3	5551	4	942	455	RT_LTR, RNase_HI_RT_Ty3, rve, RVT_1	cd01647, cd09274, pfam00665, pfam00078
	CL23	Contig1	10970	1	600	-	AIR1, PTZ00368	COG5082, PTZ00368
	CL23	Contig1	10970	2	1341	462	RT_LTR, RNase_HI_RT_Ty3, rve, RVT_1	cd01647, cd09274, pfam00665, pfam00078
	CL23	Contig1	10970	3	652	-	Trp-synth-beta_II superfamily	cl00342
	CL260	Contig1	3038	2	747	456	RT_LTR, RNase_HI_RT_Ty3, RVT_1	cd01647, cd09274, pfam00078
	CL260	Contig3	5188	4	1546	456	RT_LTR, RNase_HI_eukaryote_like, RNase_HI_RT_Ty3, retropepsin_like, RVT_1	cd01647, cd09280, cd09274, cd00303, pfam00078
	CL260	Contig4	1336	1	107		SMC_prok_B	TIGR02168
	CL298	Contig1	5819	2	1172	459	RT_LTR, RNase_HI_RT_Ty3, rve, RVT_1	cd01647, cd09274, pfam00665, pfam00078
	CL298	Contig1	5819	3	423	-	DUF3609 superfamily	cl13666
	CL298	Contig7	1233	1	355	-	rve	pfam00665
	CL331	Contig1	4826	1	175	-	DSRM	cd00048
	CL331	Contig1	4826	3	637	456	RT_LTR, RNase_HI_RT_Ty3, RVT_1	cd01647, cd09274, pfam00078
	CL333	Contig13	2500	4	534	426	RT_LTR, RNase_HI_RT_Ty3, RVT_1	cd01647, cd09274, pfam00078
	CL333	Contig5	2474	2	481	253	RT_LTR, RVT_1	cd01647, pfam00078
	CL333	Contig7	2371	1	651	293	RNase_HI_RT_Ty3, RT_LTR, RNase_H_like superfamily, CAC1F_C superfamily	cd09274, cd01647, cl14782, cl25181
	CL333	Contig4	2310	3	678	-	RNase_HI_eukaryote_like	cd09280
	CL367	Contig2	3179	2	101	-	RT_like superfamily	cl02808
	CL367	Contig2	3179	3	388	-	RNase_HI_RT_Ty3, RT_LTR	cd09274, cd01647
	CL367	Contig2	3179	4	581	314	rve, Tra5	pfam00665, COG2801
	CL367	Contig34	2162	1	694	345	RT_LTR, retropepsin_like, pepsin_retropepsin_like superfamily, RVT_1	cd01647, cd00303, cl11403, pfam00078
	CL369	Contig3	1600	1	430	-	rve, zf-H2C2 superfamily	pfam00665, cl07828
	CL38	Contig1	3662	1	306	-	rve, Tra5	pfam00665, COG2801
	CL38	Contig1	3662	2	675	-	DUF3609 superfamily	cl13666
	CL38	Contig3	4101	1	176	-	RT_LTR	cd01647
	CL38	Contig3	4101	2	232	-	RNase_H_like superfamily	cl14782
	CL38	Contig3	4101	3	731	176	rve, Tra5	pfam00665, COG2801
	CL38	Contig5	3411	1	1094	456	RT_LTR, RNase_HI_RT_Ty3, RVT_1, PRK12678	cd01647, cd09274, pfam00078, PRK12678
	CL38	Contig7	1360	1	336	127	RT_like superfamily	cl02808
	CL38	Contig10	1372	1	252	-	U2AF_lg	TIGR01642
	CL38	Contig166	1181	1	381	381	RT_LTR, RNase_H_like superfamily, RVT_1	cd01647, cl14782, pfam00078
	CL397	Contig1	4404	1	201	-	ZnF_C2HC	smart00343
	CL397	Contig1	4404	2	695	452	RT_LTR, RNase_HI_RT_Ty3, RVT_1, rve	cd01647, cd09274, pfam00078, pfam00665
	CL397	Contig12	1266	1	372	-	Gypsy superfamily	cl12346
	CL39	Contig46	7862	2	1250	463	RT_LTR, RNase_HI_RT_Ty3, RVT_1, rve	cd01647, cd09274, pfam00078, pfam00665
	CL39	Contig46	7862	3	607	-	Gypsy superfamily	cl12346
	CL447	Contig2	4167	1	1085	444	RT_LTR, RNase_HI_RT_Ty3, rve, retropepsin_like, RVT_1	cd01647, cd09274, pfam00665, cd00303, pfam00078
	CL451	Contig1	3971	1	423	-	rve, Tra5	pfam00665, COG2801
	CL451	Contig1	3971	2	453	-	DUF3609 superfamily, DUF3610 superfamily	cl13666, cl13678
	CL456	Contig3	1194	1	250	-	rve, zf-H2C2 superfamily	pfam00665, cl07828
	CL461	Contig1	3915	1	543	-	rve	pfam00665
	CL461	Contig1	3915	2	656	-	PotE	COG0531
	CL491	Contig1	4651	1	560	-	PTZ00441	PTZ00441
	CL491	Contig1	4651	2	967	456	RT_LTR, RNase_HI_RT_Ty3, rve, retropepsin_like, RVT_1	cd01647, cd09274, pfam00665, cd00303, pfam00078
	CL51	Contig1	4128	1	372	-	rve, Tra5	pfam00665, COG2801
	CL51	Contig2	5394	1	813	-	rve, RNase_H_like superfamily, Tra5	pfam00665, cl14782, COG2801
	CL51	Contig2	5394	2	684	-	DUF3609 superfamily	cl13666
	CL51	Contig3	2894	1	387	-	rve, Tra5	pfam00665, COG2801
	CL51	Contig3	2894	2	384	-	DUF3609 superfamily	cl13666
	CL51	Contig5	1062	1	308	-	rve, Tra5	pfam00665, COG2801
	CL51	Contig39	1295	1	387	-	rve, zf-H2C2 superfamily, Tra5	pfam00665, cl07828,COG2801
	CL56	Contig1	4706	1	1223	404	RT_LTR, RNase_HI_eukaryote_like, RNase_HI_RT_Ty3, RVT_1	cd01647, cd09280, cd09274, pfam00078
	CL56	Contig2	5903	2	429	-	PHA03160 superfamily	cl20105
	CL56	Contig2	5903	3	440	369	RT_LTR, RNase_H_like superfamily, RVT_1	cd01647, cl14782, pfam00078
	CL56	Contig2	5903	5	390	-	RNase_H_like superfamily	cl14782
	CL61	Contig1	4969	3	660	-	Retrotrans_gag superfamily	cl04237
	CL61	Contig1	4969	4	842	433	RT_LTR, RNase_HI_RT_Ty3, retropepsin_like, RVT_1	cd01647, cd09274, cd00303, pfam00078
	CL61	Contig3	1798	1	414	-	AIR1	COG5082
	CL61	Contig7	1807	1	552	-	RNase_HI_RT_Ty3, rve	cd09274, pfam00665
	CL66	Contig1	4570	1	780	456	RT_LTR, RNase_HI_RT_Ty3, retropepsin_like, RVT_1	cd01647, cd09274, cd00303, pfam00078
	CL66	Contig1	4570	3	253	-	rve	pfam00665
	CL66	Contig6	2918	1	249	-	RNase_HI_RT_Ty3	cd09274
	CL66	Contig6	2918	2	593	-	rve	pfam00665
	CL66	Contig8	1063	1	226	215	RT_LTR, RVT_1	cd01647, pfam00078
	CL66	Contig17	6663	1	415	-	zf-CCHC, ZnF_C2HC, PTZ00368	pfam00098, smart00343, PTZ00368
	CL66	Contig17	6663	2	1526	453	RT_LTR, RNase_HI_RT_Ty3, rve, retropepsin_like, RVT_1	cd01647, cd09274, pfam00665, cd00303, pfam00078
