# Supplementary material for: Drosophila parasitoid wasps bears a distinct DNA transposon profile
Source: Mob DNA. 2018 Jul 7;9:23. doi: 10.1186/s13100-018-0127-2 (PMC6035795; doi:10.1186/s13100-018-0127-2)
Supplement: Supplementary file 5 — Protein length before and after manual alignment edition. (XLSX 46 kb) [file 13100_2018_127_MOESM5_ESM.xlsx]

## Sheet: Polinton
Protein length before and after alignment edition
Name	Length	Length after edited
A_cephalotes	215	163
A_colombica	429	202
A_digitifera	181	165
A_echinatior	302	224
A_mississippiensis	1484	239
A_pisum	594	274
A_rosae	300	220
C_biroi	431	220
C_brenneri	366	274
C_briggsae	366	275
C_cinctus	168	146
C_congregata_bracovirus	226	191
C_costatus	169	149
C_elegans	286	210
C_floridanus	277	244
C_gigas	380	278
C_picta_bellii	1240	278
C_remanei	493	263
C_teleta	169	131
Copia1-I_DM_D_melanogaster	1319	286
D_alloeum	434	286
D_noxia	221	183
D_quadriceps	451	229
D_rerio	765	242
E_pallida	535	278
F_arisanus	379	253
G_flavicoxis	307	286
H_burtoni	524	175
H_saltator	342	232
H_vulgaris	547	279
L_gigantea	337	231
L_humile	375	280
L_niger	318	286
M_demolitor	983	271
M_pharaonis	254	187
M_zebra	591	273
Mav-Ap_A_pissum	271	242
Mav-Da_D_ananassae	307	284
Mav-Dg_D_grimshawi	201	177
Mav-Dp_D_persimilis	307	284
Mav-Dv_D_virilis	265	215
Mav-Es_E_stoutii	125	106
Mav-He_H_echinata	139	113
Mav-Nv_N_vectensis	352	221
Mav-Od_Odioica	399	246
Mav-Pi_P_infestans	190	160
Mav-Tc_T_castaneum	315	283
Mav-Tv_T_vaginalis	361	254
N_lecontei	256	233
N_vitripennis	342	254
O_abietinus	929	233
O_dioica	594	245
O_niloticus	490	201
P_barbatus	234	192
P_tepidariorum	301	203
Polinton_CL_174_Contig2_Braconidae	384	281
Polinton_CL1_Contig101_Braconidae	119	108
Polinton_CL1_Contig13_Braconidae	305	281
Polinton_CL1_Contig17_Braconidae	165	142
Polinton_CL1_Contig20_Braconidae	305	270
Polinton_CL1_Contig271_Braconidae	126	112
Polinton_CL1_Contig443_Braconidae	165	141
Polinton_CL1_Contig56_Braconidae	170	150
Polinton_CL1_Contig62_Braconidae	225	205
Polinton_CL1_Contig9_Braconidae	171	143
Polinton_CL121_Contig1_Braconidae	362	278
Polinton_CL152_Contig1_Braconidae	148	125
Polinton_CL152_Contig2_Braconidae	216	157
Polinton_CL2_Contig1_Leptopilina_boulardi	165	132
Polinton_CL2_Contig1028_Leptopilina_boulardi	225	202
Polinton_CL2_Contig1075_Leptopilina_boulardi	307	284
Polinton_CL2_Contig1494_Leptopilina_boulardi	307	273
Polinton_CL2_Contig2_Braconidae	375	277
Polinton_CL2_Contig2_Leptopilina_boulardi	167	146
Polinton_CL2_Contig20_Leptopilina_boulardi	165	144
Polinton_CL2_Contig28_Leptopilina_boulardi	166	152
Polinton_CL2_Contig33_Leptopilina_boulardi	308	273
Polinton_CL2_Contig36_Leptopilina_boulardi	157	148
Polinton_CL2_Contig46_Leptopilina_boulardi	277	243
Polinton_CL2_Contig5_Leptoilina_boulardi	308	273
Polinton_CL2_Contig550_Leptopilina_boulardi	306	272
Polinton_CL2_Contig61_2_Leptopilina_boulardi	248	221
Polinton_CL2_Contig8_Leptopilina_boulardi	308	283
Polinton_CL204_Contig1_Braconidae	359	281
Polinton_CL3_Contig1172_Braconidae	134	133
Polinton_CL3_Contig3_Braconidae	305	272
Polinton_CL46_Contig130_Braconidae	121	120
Polinton_CL46_Contig6_Braconidae	240	218
Polinton_CL97_Contig29_Braconidae	367	281
Polinton_CL97_Contig3_Braconidae	241	173
Polinton_CL97_Contig4_Braconidae	148	126
Polinton-1_NVi_N_vitripennis	305	281
Polinton-1RI_R_intraradices	353	242
Polinton-2_NVi_N_vitripennis	286	248
Polinton-3_NVi_N_vitripennis	305	271
Polinton-5_N_NVi_vitripennis	380	279
Polinton-5_NVi_N_vitripennis	380	279
Polinton-6_NVi_N_vitripennis	305	280
Polinton-7_NVi_N_vitripennis	305	280
Polinton-8_NVi_N_vitripennis	362	280
S_invicta	208	173
S_kowalevskii	158	135
S_velum_gill_symbiont	300	259
T_castaneum	314	285
T_cornetzi	166	146
T_nigroviridis	485	118
T_thermophila	666	279
T_urticae	378	278
V_emeryi	400	285
W_auropunctata	347	238
X_maculatus	367	263
Average	346.586	223.135
Satandart Deviation	225.607	57.6284
Average size remain percentage		64.381
Reduction percentage		35.619

## Sheet: Helitron
Name	Length	Length after edited															Length
A_carolinensis	816	655
A_ceylanicum	1621	1217
A_duodenale	1343	1199
A_glauca	1217	1051
A_idahoensis	1282	995
A_ipaensis	1259	1039
A_muscaria_Koide	1391	1199
A_pisum	1655	1193
A_rosae	805	632
A_thaliana	1428	1209
A_transitella	721	586
B_distachyon	1402	1143
B_dorsalis	1074	878
B_mori	1071	966
B_napus	1401	1113
B_oleracea	1335	1118
B_rapa	1402	1127
B_vulgaris	1538	1210
C_arietinum	1545	1216
C_biroi	981	816
C_capitata	1118	820
C_cinerea_okayama	1655	1198
C_costatus	1468	1206
C_crispus	1388	1196
C_floridanus	1079	973
C_remanei	1561	1164
C_sativa	1461	1162
C_vestalis_bracovirus	1384	1153
D_alloeum	729	650
D_carota	1608	1222
D_citri	1414	1047
D_magna	1590	1183
D_noxia	411	392
E_guttata	1145	875
E_guttatus	1617	1195
F_arisanus	860	777
F_vesca	525	387
G_hirsutum	751	691
G_max	856	742
H_contortus	1500	1166
H_marmoreus	1619	1191
H_vulgaris	909	799
Ha_Da_A1_E_D_ananassae	436	425
Ha_Dw_AFr_D_willistoni	256	225
Helitron_CL141_Contig20_Braconidae	652	546
Helitron_CL158_Contig1_Braconidae	456	347
Helitron_CL158_Contig5_Braconidae	962	855
Helitron_CL169_Contig2_Braconidae	1165	985
Helitron_CL169_Contig3_Braconidae	854	747
Helitron_CL169_Contig47_Braconidae	101	59
Helitron_CL230_Contig1_Braconidae	510	386
Helitron_CL245_Contig15_L_boulardi	116	107
Helitron_CL245_Contig17_L_boulardi	342	299
Helitron_CL26_Contig209_Braconidae	339	289
Helitron_CL26_Contig3_Braconidae	943	808
Helitron_CL323_Contig93_L_boulardi	753	648
Helitron_CL40_Contig1_Braconidae	264	223
Helitron_CL40_Contig4_Braconidae	268	217
Helitron_CL41_Contig1_L_boulardi	609	582
Helitron_CL41_Contig129_L_boulardi	132	124
Helitron1_AC_A_carolinensis	1581	1198
Helitron1_NVi_N_vitripennis	557	396
Helitron2_HMM_H_melpomene_melpomene	1351	1194
Helitron2_SIn_S_invicta	1450	1189
Helitron3_NVi_N_vitripennis	684	609
HgAi_Bm_Afr_B_mori	328	275
HgAi_Da_A_D_ananassae	358	329
HgAi_Dy_A_D_yakuba	329	250
HgAi_Rp_A_R_prolixus	888	766
Hm_Ap_A_A_pisum	953	849
Hm_Bm_A1_B_mori	773	664
Hs_Bm_A1fr_B_mori	761	673
Hs_CsKBV_A1i_C_sesamiae_ketale_bracovirus	136	387
Hs_Da_A1_D_ananassae	976	842
Hs_Dw_A1_D_willistoni	349	330
Hs_Rp_Afr_R_prolixus	515	482
L_niger	811	651
L_polyphemus	545	472
M_acuminata	1605	1186
M_chlorophos	1100	675
M_demolitor	1541	1185
M_domestica	1484	1100
M_occidentalis	1072	944
N_lecontei	396	357
N_sylvestris	383	359
N_tabacum	420	385
N_vitripennis	1517	1039
O_bimaculoides	1178	975
O_sativa	1634	1210
P_brassicae	1367	1184
P_infestans	1745	1179
P_mume	540	487
P_parasitica	678	561
P_x_bretschneideri	1082	978
P_xuthus	1397	1177
R_delemar	1062	868
R_irregularis	1449	1154
R_solani	1594	1211
S_bicolor	1261	1077
S_italica	1248	878
S_lycopersicum	903	795
S_pennellii	1318	1126
S_purpuratus	818	666
S_tuberosum	1460	1154
T_caries	1310	1062
T_controversa	1460	1201
T_cornetzi	1371	1206
T_hassleriana	1332	1142
T_indica	1358	1125
T_oceanica	817	687
Termitomyces_sp	1318	1145
V_brassicaformis	1351	1009
V_emeryi	1029	928
W_auropunctata	871	670
Z_marina	798	666
Z_mays	1277	972
HELIBAT1	1500	1167
Helitron-1_AC	1545	1197
Helitron-1_AN	1439	1153
Helitron-1_CRe	3434	1143
Helitron-1_DR	2505	1154
Helitron-1_DVir	2118	1003
Helitron-1_HM	1497	998
Helitron-1_NV	2391	982
Helitron-1_PGr	1352	1160
Helitron-1_SLL	1694	1157
Helitron-1_VCa	2383	1007
Helitron-2_CRe	2466	1136
Helitron-2_DR	2215	1196
Helitron-2_VCa	2687	951
Helitron-3_CRe	3688	1133
Helitron-4_CRe	3196	1012
Helitron-4_SMo	1417	1016
Helitron-5_SMo	1781	1003
Helitron1_AEE09607.1	1384	931
HELITRON1_CE	1470	920
Helitron1_EGD77438.1	1886	951
Helitron1_XP_001831405.2	1347	999
Helitron2_CBJ31141.1	1822	948
Helitron2_EFY94081.1	1415	1179
Helitron2_XP_001838375.2	1823	978
HELITRON7_OS	1467	1169
Average	1203.55	877.077
Standart Deviation	621.182	319.079
Average size remain percentage		72.8742
Reduction percentage		27.1258

## Sheet: Bel
Name	Length	Length after edited
A_albopictus	1773	1444
A_gambiae	1726	1404
A_pisum	1734	1444
A_queenslandica	1811	1457
A_transitella	1774	1395
AGM1_BEL_A_gambiae	1237	1161
B_cucurbitae	769	686
B_mori	1258	1100
B_terrestris	855	814
BEL_CL148_Contig1_Braconidae	208	160
BEL_CL148_Contig7_Braconidae	492	425
BEL_CL283_Contig1_Braconidae	264	250
BEL_CL30_Contig9_Braconidae	1262	1172
BEL_CL343_Contig1_Leptopilina_boulardi	202	185
BEL_CL449_Contig1_Leptopilina_boulardi	1185	950
BEL_CL498_Contig2_Leptopilina_boulardi	207	189
Bel_D_melanogaster	1607	1385
BEL1_BMI_BEL_Bombyx_mori	1757	1427
BEL1_CflI_BEL_Camponotus_floridanus	1706	1395
BEL1_MHI_BEL_Meloidogyne_hapla	1730	1065
BEL13_LHI_BEL_Linepithema_humile	1114	1058
BEL1I_Dmoj_BEL_Drosophila_mojavensis	1760	1141
BEL1I_Dya_BEL_Drosophila_yakuba	1652	902
BEL1I_NV_BEL_Nematostella_vectensis	1117	1339
BEL1I_SM_BEL_Schmidtea_mediterranea	1533	1340
BEL1I_SP_BEL_Strongylocentrotus_purpuratus	1061	1374
BEL2I_Dpse_BEL_Drosophila_pseudoobscura	1610	961
BEL2I_HM_BEL_Hydra_vulgaris	1589	1328
BEL2I_NVi_BEL_Nasonia_vitripennis	2375	1178
BEL3I_AG_BEL_A_gambiae	1615	1367
BEL3I_Dpse_BEL_Drosophila_pseudoobscura	1325	796
BEL3I_SP_BEL_Strongylocentrotus_purpuratus	1362	765
BEL4I_AP_BEL_A_pisum	1053	582
BEL4I_DR_BEL_Danio_rerio	1818	1369
BEL4I_NV_BEL_Nematostella_vectensis	1793	987
BEL5_Cis_I_BEL_C_savignyi	1618	1360
BEL5_LHI_BEL_Linepithema_humile	1750	1172
BEL5I_NV_BEL_Nematostella_vectensis	1008	937
BEL6I_NV_BEL_Nematostella_vectensis	864	1236
BEL7_DPuI_BEL_D_pulex	648	1130
BEL8_DPuI_BEL_D_pulex	2059	1313
BEL9I_AG_BEL_A_gambiae	1988	1448
BEL9I_DR_BEL_D_rerio	1747	1344
BELLike_C_briggsae	1974	1198
BELPADRE_I_BEL_D_rerio	2032	1375
C_biroi	1602	1338
C_capitata	1139	967
C_floridanum	1174	1022
C_floridanus	1742	1437
C_gigas	1773	1362
C_lectularius	1131	1032
CATCH1_I_BEL_Takifugu_rubripes	1886	1284
CATCH3I_DR_BEL_D_rerio	2008	1362
Cubel_C_pipiensis_quinquefasciatus	2045	1369
D_alloeum	1520	1135
D_ananassae	1752	1424
D_citri	1367	1219
D_melanogaster	2360	1423
D_novaeangliae	1717	1424
D_noxia	1104	1037
F_arisanus	1008	914
Gabel_G_aculeatus	1255	719
H_laboriosa	724	602
H_vulgaris	1797	1368
Hydra3l_H_magnipapillata	1725	1343
Kamikaze_B_mori	1158	1044
Kobel_S_kowalevskii	1867	1370
L_anatina	1424	1040
L_humile	1669	1392
L_niger	1060	981
M_demolitor	1278	1131
M_domestica	1293	989
M_pharaonis	1362	1065
M_rotundata	1230	1143
Mabel_B_malayi	1812	1320
Max_D_melanogaster	1831	1405
Moose_A_gambiae	1237	1161
N_lecontei	838	795
N_vitripennis	1270	1048
Nabel_N_vitripennis	1562	1365
Ninja_D_simulans	1275	876
O_abietinus	1751	1373
P_caudatus	1130	877
P_dominula	1697	1405
P_machaon	1701	1418
P_polytes	1445	1257
P_x_bretschneideri	1337	1102
P_xuthus	1726	1433
P_xylostella	2067	1431
Pao_B_mori	1158	773
Purbel_S_purpuratus	1715	1347
Roo_D_melanogaster	2361	1423
S_invicta	1428	1283
S_kowalevskii	1579	1192
S_mimosarum	2930	1397
S_purpuratus	1845	1389
Saci1_S_mansoni	1681	1372
Saci6_S_mansoni	1202	848
Sinbad_S_mansoni	397	288
Spirobel_T_spiralis	1719	1377
Suzu_T_rubripes	2024	1372
T_britovi	1226	904
T_castaneum	1746	1451
T_nativa	1861	1384
T_nelsoni	1483	1090
T_papuae	1719	1377
T_patagoniensis	1454	1122
T_pretiosum	1267	1099
T_pseudospiralis	1664	1340
T_spiralis	1251	1108
T_zimbabwensis	3236	1268
Tamy_A_mylitta	1920	1378
Tas_A_lumbricoides	420	349
Telemac_D_virilis	595	364
Tinker_D_melanogaster	1748	1439
TRAM_D_miranda	650	525
Tribel_T_castaneum	1747	1451
Trichinella_sp	1549	1288
V_emeryi	1273	1151
V_radiata	1676	1317
W_auropunctata	1282	1161
Wolbachia_endosymbiont_of_D_ananassae	1120	1018
Yamato_B_mori	793	560
Zebel_D_rerio	2034	1333
Average	1464.71	1131.03
Satandart Deviation	504.416	319.678
Average size remain percentage		77.2189
Reduction percentage		22.7811

## Sheet: Gypsy
Name	Length	Length after edited
A_californica_nucleopolyhedrovirus	1084	461
A_ceylanicum	1793	458
A_limnaeus	1071	458
A_mexicanus	1855	458
B_mori	939	404
B_vulgaris	1631	445
Bel_Pao_Retroelement_Bel_D_melanogaster	1607	410
Bel_Pao_Retroelement_MAX_D_melanogaster	1830	410
Bel_Pao_Retroelement_Ninja_D_simulans	1360	371
Bel_Pao_Retroelement_Pao_B_mori	1158	324
C_capitata	1060	453
C_floridanum	740	309
C_gigas	2190	455
C_remanei	2586	455
D_ananassae	492	409
D_buzzatii	1147	433
D_citri	2921	455
D_labrax	1722	458
D_melanogaster	1088	445
D_rerio	1387	458
D_virilis	1188	417
D_yakuba	894	432
Gypsy_CL_109_Contig1_Braconidae	1391	456
Gypsy_CL11_Contig57_L_boulardi	1238	370
Gypsy_CL11_Contig77_L_boulardi	679	456
Gypsy_CL117_Contig1_L_boulardi	663	240
Gypsy_CL117_Contig2_L_boulardi	932	452
Gypsy_CL122_Contig21_L_boulardi	895	456
Gypsy_CL122_Contig3_L_boulardi	1103	300
Gypsy_CL122_Contig7_L_boulardi	350	131
Gypsy_CL127_Contig2_Braconidae	980	455
Gypsy_CL127_Contig3_Braconidae	1645	462
Gypsy_CL13_Contig1_L_boulardi	618	397
Gypsy_CL13_Contig10_L_boulardi	1236	404
Gypsy_CL13_Contig11_L_boulardi	619	397
Gypsy_CL13_Contig2_L_boulardi	1322	463
Gypsy_CL13_Contig3_L_boulardi	1006	454
Gypsy_CL13_Contig4_L_boulardi	498	397
Gypsy_CL136_Contig4_Braconidae	993	370
Gypsy_CL153_Contig1_Braconidae	1335	451
Gypsy_CL167_Contig1_Braconidae	1687	463
Gypsy_CL171_Contig1_Braconidae	1372	456
Gypsy_CL196_Contig3_L_boulardi	942	455
Gypsy_CL22_Contig1_Braconidae	743	456
Gypsy_CL22_Contig6_Braconidae	699	456
Gypsy_CL226_Contig1_Braconidae	1063	457
Gypsy_CL23_Contig1_L_boulardi	1341	462
Gypsy_CL260_Contig1_L_boulardi	747	456
Gypsy_CL260_Contig3_L_boulardi	1546	456
Gypsy_CL263_Contig1_Braconidae	759	445
Gypsy_CL298_Contig1_L_boulardi	1172	459
Gypsy_CL331_Contig1_L_boulardi	637	456
Gypsy_CL333_Contig13_L_boulardi	534	426
Gypsy_CL333_Contig5_L_boulardi	481	253
Gypsy_CL333_Contig7_L_boulardi	651	293
Gypsy_CL367_Contig2_L_boulardi	388	314
Gypsy_CL367_Contig34_L_boulardi	694	345
Gypsy_CL38_Contig166_L_boulardi	381	381
Gypsy_CL38_Contig3_L_boulardi	176	176
Gypsy_CL38_Contig5_L_boulardi	1094	456
Gypsy_CL38_Contig7_L_boulardi	336	127
Gypsy_CL39_Contig46_L_boulardi	1250	463
Gypsy_CL397_Contig1_L_boulardi	695	452
Gypsy_CL447_Contig2_L_boulardi	1085	444
Gypsy_CL491_Contig1_L_boulardi	967	456
Gypsy_CL54_Contig2_Braconidae	1446	462
Gypsy_CL54_Contig4_Braconidae	841	420
Gypsy_CL54_Contig6_Braconidae	1458	462
Gypsy_CL56_Contig1_L_boulardi	1223	404
Gypsy_CL56_Contig2_L_boulardi	440	369
Gypsy_CL59_Contig10_Braconidae	187	187
Gypsy_CL61_Contig1_L_boulardi	842	433
Gypsy_CL66_Contig1_L_boulardi	780	456
Gypsy_CL66_Contig17_L_boulardi	1526	453
Gypsy_CL66_Contig8_L_boulardi	226	215
Gypsy_CL68_Contig1_Braconidae	1142	444
Gypsy_CL99_Contig1_Braconidae	1256	463
Gypsy_CL99_Contig86_Braconidae	112	91
Gypsy-16_PBa-I_P_barbatus	816	456
Gypsy12-Nvi_I_N_vitripennis	989	440
Gypsy-16-I_NVi_N_vitripennis	767	186
Gypsy-17_PBa-I_P_barbatus	1290	463
Gypsy-18B_PBa-I_P_barbatus	1671	463
Gypsy-18-I_NVi_N_vitripennis	1295	456
Gypsy-19-I_Nvi_N_vitripennis	1066	455
Gypsy-20_PBa-I_P_barbatus	1093	463
Gypsy-23-I_Nvi_N_vitripennis	1173	440
Gypsy-26-I_NVi_N_vitripennis	1230	462
Gypsy-27-I_Nvi_N_vitripennis	1028	437
Gypsy-3_CFl-I_C_floridanus	200	72
Gypsy-32-I_NVi_N_vitripennis	577	441
Gypsy-33-I_Nvi_N_vitripennis	1032	453
Gypsy-37_NVi-I_N_vitripennis	1399	404
Gypsy-38_NVi-I_N_vitripennis	1128	410
Gypsy-38-I_Nvi_N_vitripennis	1128	295
Gypsy-7_PBa-I_P_barbatus	1175	463
Gypsy-8_CFl-I_C_floridanus	1093	443
Gypsy-9_PBa-I_P_barbatus	1318	463
H_saltator	905	312
L_anatina	1448	459
L_corymbifera	1105	448
L_crocea	1342	458
L_niger	818	456
M_demolitor	2239	463
M_rotundata	2043	463
M_zebra	1043	451
N_namaqua	500	401
N_vitripennis	3610	456
O_sativa	1126	439
P_humanus_corporis	909	463
P_machaon	1010	427
P_sinensis	869	446
R_delemar	903	451
R_irregularis	396	392
R_microsporus	556	452
Retroelement_17.6_D_melanogaster	1058	458
Retroelement_297_D_melanogaster	1059	457
Retroelement_412_D_melanogaster	1237	462
Retroelement_Athila4-1_A_thaliana	724	342
Retroelement_Blastopia_D_melanogaster	1333	425
Retroelement_Boudicca_S_mansoni	874	409
Retroelement_Burdock_D_melanogaster	1041	460
Retroelement_Cer1_C_elegans	2272	459
Retroelement_Cereba_T_monococcum	1704	446
Retroelement_CFG1_A_farreri	1348	452
Retroelement_Cft-1_C_fulvum	1045	448
Retroelement_Cgret_C_gloeosporioides	1241	447
Retroelement_CsRN1_C_sinensis	1304	421
Retroelement_CVRE1_C_vulgaris	142	142
Retroelement_Del_L_henryi	1443	437
Retroelement_Galadriel_S_lycopersicum	1542	446
Retroelement_Grasshoper_M_grisea	1398	451
Retroelement_Grhodo_R_salina	1149	409
Retroelement_Gypsy_D_melanogaster	1041	460
Retroelement_Gypsy_D_subobscura	1010	450
Retroelement_Gypsy_D_virilis	1009	450
Retroelement_HMS-Beagle_D_melanogaster	1059	459
Retroelement_Idefix_D_melanogaster	1150	459
Retroelement_Kabuki_B_mori	411	277
Retroelement_Mag_B_mori	1178	450
Retroelement_Maggy_M_grisea	1199	449
Retroelement_marY1_T_matsutake	1057	441
Retroelement_Mdg1_D_melanogaster	1186	457
Retroelement_Mdg3_D_melanogaster	1494	461
Retroelement_MGRL3_M_grisea	1418	452
Retroelement_Micropia_D_melanogaster	1053	440
Retroelement_Nomad_D_melanogaster	922	461
Retroelement_Ogre_P_sativum	2262	450
Retroelement_Osvaldo_D_buzzatii	1147	433
Retroelement_Real_A_alternata	1265	451
Retroelement_REM1_C_reinhardtii	776	377
Retroelement_Retrosat-2_O_sativa	1521	443
Retroelement_RIRE2_O_Japonica	1032	435
Retroelement_Skipper_D_discoideum	1116	449
Retroelement_Skippy_F_oxysporum	1295	450
Retroelement_SORE1_G_max	142	142
Retroelement_Springer_D_melanogaster	1013	451
Retroelement_Sushi-ichi_T_rubripes	1027	392
Retroelement_Ted_T_ni	1236	462
Retroelement_Tf1_S_pombe	1330	448
Retroelement_Tom_D_ananassae	1040	457
Retroelement_Tor1_O_dioica	822	363
Retroelement_Tv1_D_virilis	1188	417
Retroelement_Ty3-1_S_cerevisiae	1498	434
Retroelement_Ulysses_D_virilis	1063	446
Retroelement_Woot_T_castaneum	712	437
Retroelement_Yoyo_C_capitata	1060	453
Retroelement_Zam_D_melanogaster	1217	463
S_bicolor	1609	445
S_frugiperda	303	303
S_japonicum	1360	457
S_mansoni	1382	457
S_mimosarum	1688	458
S_rosetta	602	441
S_salar	1139	451
T_britovi	1346	431
T_castaneum	1396	463
T_kitauei	1233	456
T_murrelli	1148	458
T_nativa	1031	457
T_nelsoni	666	450
T_papuae	1220	458
T_patagoniensis	1375	448
T_pseudospiralis	1128	458
T_suis	2245	457
T_zimbabwensis	1436	458
Trichinella_sp_T6	848	457
Trichinella_sp_T9	1100	457
V_angularis	1563	445
V_emeryi	1331	463
V_vinifera	1032	438
W_auropunctata	933	322
X_tropicalis	1514	446
Z_mays	1264	445
Z_nevadensis	615	376
Average	1117.05	417.733
Satandart Deviation	480.717	77.0711
Average size remain percentage		37.3961
Reduction percentage		62.6039

## Sheet: Copia
Name	Length	Length after edited
1731_D_melanogaster	982	831
A_aegypti	1298	1013
A_bisporus	1400	992
A_gambiae	942	786
A_muscaria	572	473
A_thaliana	1356	1018
A_transitella	1479	987
AtRE1_A_thaliana	1448	1004
B_dioica	1292	959
B_divaricarpa	1350	992
B_rapa	3353	926
BARE-1_H_vulgare	155	154
Bel_Pao_Retroelement_MAX_D_melanogaster	749	749
Bel_Pao_Retroelement_Pao_B_mori	471	471
Beta_vulgaris	1947	731
C_crispus	1372	1031
C_sinensis	1309	1032
Cico2_C_intestinalis	1256	855
Copia_CL135_Contig1_Braconidae	325	290
Copia_CL135_Contig3_Braconidae	498	354
Copia_CL135_Contig5_Braconidae	100	77
Copia_CL135_Contig6_Braconidae	174	88
Copia_CL144_Contig9_Braconidae	546	483
Copia_CL165_Contig1_Braconidae	741	567
Copia_CL266_Contig3_Braconidae	582	421
Copia_CL368_Contig1_Leptopilina_boulardi	361	330
Copia_CL51_Contig6_Braconidae	833	709
Copia_CL51_Contig62_Braconidae	142	126
Copia_CL58_Contig16_Braconidae	1891	912
Copia_D_buzzatii	783	511
Copia_D_koepferae	1005	791
Copia_D_melanogaster	1410	1009
Copia_D_simulans	1410	1009
Copia-1_DTa_D_takahashii	661	532
Copia21-NVi_N_vitripennis	412	357
Copia-23_NVi-I_N_vitripennis	1793	926
Copia-like_A_thaliana	1352	1018
Copia-like_Osser_V_carteri	1057	619
D_alloeum	1022	477
D_melanogaster	1017	786
D_simulans	1409	1009
Drosophila_sp	1410	1009
E_guttata	1203	511
F_oxysporum	1044	791
F_x_ananassa	1297	1009
G_marginata	531	488
G_max	1321	923
G_soja	1311	1006
H_annuus	1358	996
Hopscotch_Z_mays	1440	995
I_batatas	1298	1032
K_flaccidum	1062	834
L_japonicus	1305	1032
L_niger	1356	964
Lueckenbuesser_V_carteri	968	622
M_domestica	2699	811
M_majus	1317	912
M_notabilis	3263	990
M_truncatula	1305	1032
Mosqcopia-Aa2_A_aegypti	1299	1013
mtanga_A_gambiae	859	709
MZECOPIAA_Z_mays	663	419
N_tabacum	1338	997
N_vitripennis	1074	704
O_australiensis	1317	988
O_borbonicus	1111	871
O_sativa	890	678
O_sativa_Indica_Group	1335	997
O_sativa_Japonica_Group	1407	1025
Olco1_O_latipes	878	450
Opie-2_Z_mays	1049	837
P_edulis	1313	935
P_glauca	542	458
P_machaon	1356	1012
P_persica	1363	1018
P_vulgaris	1556	882
P_xuthus	1111	855
PDRI_P_sativum	497	479
PREM-2_Z_mays	1064	837
R_irregularis	1303	981
R_solani	942	796
RIRE1_O_australiensis	1318	988
Rtsp-1_I_batatas	1299	1032
S_bicolor	699	570
S_lycopersicum	1307	1013
S_pennellii	2329	992
S_stellatus	480	466
Salto_A_gambiae	647	501
Sto-4_Z_mays	1407	996
T_britovi	845	716
T_castaneum	2375	899
T_cinnabarina	1481	949
T_murrelli	1324	1005
T_nelsoni	1333	1019
T_papuae	1305	970
T_pretiosum	1606	650
T_pseudospiralis	1158	887
T_spiralis	1231	968
T_suis	1330	950
T_zimbabwensis	1411	1011
Tar1_T_aestivum	452	375
Tat1-3-A_thaliana	1292	935
TLCI_L_chilense	1329	1021
TNT_1-94_N_tabacum	1328	1031
TPA_S_mansoni	1057	769
Trichinella_sp	870	750
Tst1_S_tuberosum	676	418
Tto1_N_tabacum	1339	997
V_angularis	1349	1002
V_vinifera	1261	1020
Yokozuna_B_mori	1317	991
Z_mays	998	779
ZebedeeII_A_aegypti	196	177
Zeco1_D_rerio	437	221
Average	1147.33	783.956
Satandart Deviation	535.729	263.078
Average size remain percentage		68.3285
Reduction percentage		31.6715

## Sheet: Penelope
Name	Length	Length after edited
A_aegypti	539	307
A_carolinensis	508	384
A_ceylanicum	438	306
A_echinatior	154	143
A_nomius	617	321
A_queenslandica	784	410
C_biroi	335	290
C_congregata_bracovirus	368	232
C_floridanum	350	264
C_floridanus	389	317
C_gigas	693	373
C_remanei	699	400
C_semilaevis	501	329
C_sinensis	583	358
Cercyon_Sm_S_mansoni	790	414
Coprina_Pc1_P_chrysosporium	1246	357
D_alloeum	564	413
D_citri	611	403
D_melanogaster	857	169
D_plexippus	370	262
D_ponderosae	569	279
D_virilis	857	169
F_arisanus	727	414
Gypsy-Like_D_melanogaster	1041	342
H_contortus	390	272
H_halys	257	217
H_vulgaris	450	370
L_anatina	523	370
L_humile	539	251
L_niger	358	322
L_polyphemus	221	205
M_demolitor	639	415
M_japonicus	783	360
M_pharaonis	289	226
M_rotundata	487	311
Nematis_C4_C_brenneri	510	352
Nematis_Cr_C_remanei	700	400
Nematis_Pp_P_pacificus	503	355
Neptune_Hyd_H_vulgaris	622	371
Neptune_T_nigroviridis	260	227
Neptune1_Ac_A_carolinensis	699	409
Neptune1_Nv_N_vectensis	1015	393
Neptune1_Xt_X_tropicalis	735	409
Neptune2_Ren_A_queenslandica	785	410
O_dioica	1626	384
O_mykiss	1734	321
O_viverrini	2362	410
Osiris_Ae.B_A_aegypti	587	294
Osiris1_Tc_T_castaneum	320	242
P_barbatus	408	321
P_brassicae	429	330
P_canadensis	342	324
P_caudatus	370	301
P_machaon	747	397
P_nyererei	454	264
P_polytes	396	261
P_xuthus	413	323
Penelope_Ae.A	1793	357
Penelope_Bm_B_mori	317	262
Penelope_CL309_Contig4_Leptopilina_boulardi	177	151
Penelope_CL309_Contig62_Leptopilina_boulardi	184	104
Penelope_CL7_Contig1_Braconidae	551	417
Penelope_Dw_D_willistoni	1010	219
Penelope-1_NVi	442	330
Penelope-like	857	230
Penelope-like	335	169
Penelope-like_C_intestinalis	320	288
Penelope-like_D_americana_texana	295	169
Penelope-like_D_canadiana	210	143
Penelope-like_D_ezoana	109	94
Penelope-like_D_flavomontana	99	97
Penelope-like_D_kanekoi	262	153
Penelope-like_D_lacicola	282	169
Penelope-like_D_littoralis	282	169
Penelope-like_D_lummei	295	169
Penelope-like_D_montana	225	132
Penelope-like_D_novamexicana	282	169
Penelope-like_O_dioica	823	401
Penelope-like_P_monodon	174	141
Perere_Es_E_scolopes	164	149
Perere_Smed_S_mediterranea	841	383
Perere10_Sm_S_mansoni	395	293
Poseidon_Ac_A_carolinensis	847	401
Poseidon_T_nigroviridis	753	416
Pt1_P_tricornutum	657	388
R_toruloides	400	295
S_calcitrans	390	341
S_invicta	377	258
S_japonicum	548	376
S_kowalevskii	369	330
S_mansoni	789	414
S_purpuratus	166	160
Sm1_S_moellendorffii	388	282
T_nigroviridis	700	358
T_pretiosum	456	376
T_rubripes	851	415
T_suis	506	357
V_emeryi	410	298
V_radiata	315	305
V_radiata_var._radiata	315	305
W_auropunctata	542	397
X_tropicalis	602	414
Average	555.373	301.147
Satandart Deviation	358.094	92.3335
Average size remain percentage		54.2243
Reduction percentage		45.7757

## Sheet: L2
Name	Length	Length after edited
A_aegypti	725	671
A_albopictus	718	577
A_aureolatum	884	765
A_ceylanicum	639	520
A_digitifera	648	554
A_japonica	967	763
A_limnaeus	622	533
A_phagocytophilum	938	755
A_planipennis	594	511
A_queenslandica	914	763
A_rosae	1057	698
A_spixii	963	751
A_transitella	871	631
B_floridae	1045	785
B_mori	467	389
B_napus	432	390
C_arida	168	164
C_biroi	693	610
C_cinctus	889	555
C_costatus	479	394
C_floridanum	1056	727
C_gigas	1090	781
C_semilaevis	953	683
D_alloeum	798	706
D_citri	863	617
D_rerio	1027	734
E_lucius	683	413
E_pallida	1108	781
F_heteroclitus	656	526
G_atropunctata	861	756
G_gallus	712	595
H_liturata	174	170
L_crocea	939	577
L_dearborni	874	718
L_niger	947	826
L2_CL481_Contig13_Leptopilina_boulardi	602	505
L2_CL481_Contig21_Leptopilina_boulardi	230	202
L2_CL49_Contig114_Braconidae	112	112
L2_CL49_Contig13_Braconidae	388	317
L2_CL49_Contig150_Braconidae	117	114
L2_CL49_Contig2_Braconidae	479	425
L2_CL49_Contig7_Braconidae	322	284
L2_CL85_Contig1_Braconidae	797	710
L2_CL85_Contig139_Braconidae	215	183
L2_CL85_Contig2_Braconidae	656	569
L2_CL85_Contig8_Braconidae	203	170
L21_NVi_N_vitripennis	770	668
L21_SIn_S_invicta	941	812
L28_NVi_N_vitripennis	952	817
M_demolitor	551	449
M_pharaonis	695	572
M_zebra	566	475
N_furzeri	997	738
N_lecontei	631	520
N_vitripennis	601	490
O_mykiss	526	472
O_niloticus	656	562
O_viverrini	937	737
P_gossypiella	897	694
P_machaon	622	502
P_olivaceus	1015	731
P_xuthus	808	681
P_xylostella	530	319
S_anshuiensis	714	581
S_invicta	245	197
S_japonicum	531	421
S_kowalevskii	899	725
S_mansoni	910	764
S_purpuratus	986	690
S_salar	1130	757
T_cornetzi	385	332
T_pretiosum	958	784
T_rubripes	1027	729
T_septentrionalis	511	440
T_zeteki	234	196
V_emeryi	832	664
W_auropunctata	687	543
Average	705.442	558.987
Satandart Deviation	270.114	197.663
Average size remain percentage		79.2393
Reduction percentage		20.7607

## Sheet: Chapaev
Name	Length	Length after edited
A_aegypti	479	175
A_colombica	111	80
A_gambiae_str._PEST	703	187
A_sinensis	594	203
A_transitella	561	488
B_cucurbitae	274	256
B_mori	177	162
B_oleae	1081	424
C_biroi	302	240
C_congregata	434	390
C_costatus	433	377
C_floridanum	410	273
C_floridanus	204	200
C_quinquefasciatus	453	283
C_remanei	859	424
C_sesamiae	411	399
Chapaev-1_BF_B_floridae	406	245
Chapaev-10_HM_H_vulgaris	542	357
Chapaev-14_HM_H_vulgaris	463	309
Chapaev-15_HM_H_vulgaris	181	137
Chapaev-16_HM_H_vulgaris	488	361
Chapaev-18_HM_H_vulgaris	449	336
Chapaev-19_HM_H_vulgaris	269	213
Chapaev-1N1_N_vectensis	378	264
Chapaev-2_BF_B_floridae	446	275
Chapaev-2_HM_H_vulgaris	452	346
Chapaev-2_NV_N_vectensis	333	231
Chapaev-3_NV_N_vectensis	337	236
Chapaev-3A_HM_H_vulgaris	308	229
Chapaev-3B_HM_H_vulgaris	323	231
Chapaev-4_HM_H_vulgaris	308	228
Chapaev-5_HMa_H_vulgaris	506	338
Chapaev-6_HM_H_vulgaris	322	228
Chapaev-7_HM_H_vulgaris	319	234
Chapaev-8_HM_H_vulgaris	390	275
Chapaev-9_HM_H_vulgaris	488	350
CL231Contig1	598	504
Conan_AC_A_carolinensis	696	401
D_noxia	688	362
D_plexippus	188	140
D_ponderosae	186	183
D_quadriceps	226	190
E_lucius	744	390
Garfield_MB_C_sesamiae_Mombasa_bracovirus	529	359
H_robusta	542	480
H_saltator	230	218
H_vulgaris	318	306
L_niger	506	423
L_polyphemus	327	168
M_occidentalis	251	231
N_vitripennis	406	118
O_bimaculoides	229	214
O_borbonicus	104	101
P_machaon	373	282
P_marinus_ATCC_50983	758	459
P_tepidariorum	3835	293
P_xuthus	556	497
S_calcitrans	73	71
S_mimosarum	103	102
T_britovi	236	166
T_castaneum	222	175
T_cornetzi	574	495
T_murrelli	214	162
T_nelsoni	225	208
T_papuae	274	253
T_patagoniensis	90	90
T_pretiosum	557	237
T_pseudospiralis	135	117
T_septentrionalis	75	72
T_spiralis	157	150
T_zimbabwensis	495	413
V_emeryi	277	206
Z_nevadensis	213	194
Average	430.192	265.945
Satandart Deviation	449.525	114.024
Average size remain percentage		61.8202
Reduction percentage		38.1798

## Sheet: i
Name	Length	Length after edited
A_aegypti	1208	975
A_albopictus	1190	1002
A_alternata	1186	885
A_dissimilis	770	625
A_echinatior	567	474
A_limnaeus	320	303
A_pisum	793	663
A_transitella	1493	950
A_vaga	912	778
B_glabrata	1222	967
B_tryoni	1231	969
C_biroi	1232	807
C_costatus	488	389
C_floridanum	1711	915
C_floridanus	786	623
C_lectularius	1073	876
CL190_Contig1	1258	1031
CL190Contig18	230	175
D_alloeum	827	634
D_citri	1150	947
D_magna	1660	970
D_melanogaster	1219	983
D_novaeangliae	1237	1005
D_plexippus	836	692
D_quadriceps	660	547
D_teissieri	1234	963
F_arisanus	986	679
H_capsulatum_NAm	1753	993
H_saltator	1207	877
I1_LHu_L_humile	1160	915
I2_NVi_N_vitripennis	1085	842
L_anatina	845	697
L_niger	1113	847
M_domestica	749	664
M_pharaonis	1143	901
M_rotundata	572	438
N_namaqua	947	801
O_brumata	721	595
P_barbatus	1160	915
P_lilacinum	1255	957
P_machaon	1204	1015
P_xuthus	1017	809
P_xylostella	992	795
R_filosa	1240	918
S_invicta	964	732
S_mimosarum	1239	1005
S_sclerotiorum	1232	925
S_velum_gill_symbiont	1236	951
T_cinnabarina	1271	987
T_cornetzi	547	393
T_pretiosum	1104	888
T_zeteki	541	399
V_emeryi	827	662
W_auropunctata	804	644
Average	1026.06	785.037
Satandart Deviation	320.714	210.611
Average size remain percentage		76.5102
Reduction percentage		23.4898

## Sheet: Loa
Name	Length	Length after edited
A_aegypti	1189	403
A_albopictus	298	239
A_limnaeus	342	272
A_oryzae	1012	388
A_rosae	429	316
B_cucurbitae	194	150
B_glabrata	1222	380
B_mori	1682	393
B_tryoni	1206	388
C_lectularius	292	264
C_variegatus	333	274
CL172_Contig5	119	69
CL172_Contig6	372	330
D_alloeum	299	217
D_citri	349	274
D_magna	1359	411
D_melanogaster	1227	347
D_miranda	426	370
D_novaeangliae	522	421
D_ponderosae	188	181
D_quadriceps	143	134
D_subobscura	675	409
D_yakuba	270	253
F_arisanus	899	413
H_capsulatum	1913	387
H_halys	283	250
H_microstoma	259	246
L_cuprina	295	244
L_humile	521	342
L_niger	1116	420
Loa1_SIn_S_invicta	826	417
M_demolitor	338	275
M_domestica	204	194
M_pharaonis	182	167
N_vitripennis	418	362
P_dominula	439	358
P_machaon	369	315
P_nordicum	284	228
P_tepidariorum	412	348
P_xylostella	621	406
R_filosa	1240	417
R_solani	1892	412
S_invicta	541	347
S_rhinocerous	403	288
S_sclerotiorum	852	386
T_caries	512	352
T_cinnabarina	1315	410
T_pretiosum	958	375
T_septentrionalis	211	164
T_stipitatus	1977	395
T_urticae	356	256
T_zeteki	460	316
W_auropunctata	648	422
Average	658.34	316.887
Satandart Deviation	495.565	90.131
Average size remain percentage		48.1342
Reduction percentage		51.8658

[truncated: 1 more sheets: R1]
