# Supplementary material for: Drosophila parasitoid wasps bears a distinct DNA transposon profile
Source: Mob DNA. 2018 Jul 7;9:23. doi: 10.1186/s13100-018-0127-2 (PMC6035795; doi:10.1186/s13100-018-0127-2)
Supplement: Supplementary file 7 — Final TE contigs after redundancy removal with cd-hit-est characterized in this study. (FASTA 7362 kb) [file 13100_2018_127_MOESM7_ESM.fasta]

>ORTIZ_Braconidae_U6
gcttcggcagtacatatactaaaattggaacgatacagagaagattagcatggcccctgcgcaaggatgacacgcaaaatcgtgaagcgttccacattttt
>ORTIZ_Braconidae_R1A_DAn
ttcaagcaagcgcgggtaaacggcgggagtaactatgactctcttaaggtagccaaatgcctcgtcatctaattagtgacgcgcatgaatggattaacg
>ORTIZ_Braconidae_Copia12-NVi_I
tatagagtcttagtaaatggtagaataataaatgccagacatgttcaagtagttgaagagcaaactcaattgatatgtttagaaaaacttgatgat
>ORTIZ_Braconidae_U4B
agctttgcgcagtggcgatatcgtaaccaatgaggttctaccgaggtgcgattattgctagttgaaaacttttaccaataccccgccaagacgatttgaaatacaatcggctacggcaatttttgaaagtttctgcggaaactg
>ORTIZ_Braconidae_Chapaev3-1_NVi
tacgatgcagggattaggaaccccagtatcggcggctggtcaggatgagcaagcgggtccgcagtcgtcgtcatcatgcaaccgcagctctacag
>ORTIZ_Braconidae_Helitron-5_NVi
caatgaagttgcagctattttttctacatcggctgatggagagattcccgaatcttacgtgactgtaagaaataaaaatactaaaaagttagaagtagttagtaccatggatcctaacgtagaaccatggatttatccattat
>ORTIZ_Braconidae_LIN9_SM
ttttctgacacctcttgctgaaaactcttcaagcnncaaaaggatcgataggccgtgctttcgcagtctctatgcgtactgaacatcgagatcaagccagcttttgcccttttgctctacgcgaggtttctgtcct
>ORTIZ_Braconidae_L32
tgatgcccaacattggttatggtagcaacaaaaaaacaaaacacatgcttccaactggtttccgcaaggtccttgtccacaatgttaagg
>ORTIZ_Braconidae_Copia-22_NVi-I
aaaacagagctgtgtgacaaaatcgtctacagctgctgagtatgtagcattatccgaagccgtaagtgaaataaaggttgt
>ORTIZ_Braconidae_Polinton-7_NVi
actggtacagcccatgcatactttgaaaagatgtctataactgtgagtaagtagcgataacccttattttccttagcatatggttgcatttcaataagatcagcttgcca
>ORTIZ_Braconidae_L23A
tgtatgatgttgatgttgccaaggttaacaccctcatcagacctgatggcaaaaagaaggcttatgtacgtcttacaagtgattacgatgcacttgatgttgccaacaaaattggaatcat
>ORTIZ_Braconidae_GYPSY48-I_AG
atggatatcgttggtccatttccaccatgtgatggcatgaggtacattctaacaattgttgatcgttatactcgttggccgg
>ORTIZ_Braconidae_Copia-1_ST-LTR
ccaattgttggtattgttgttacaatttcacccagttttaatttatataatattgttgttttaccggcagcatcaagtccaaccatcaatattctcat
>dnaPipeTE_Braconidae_comp_TRINITY_DN117162_c0_g1_i1
TCATTCTTTCTTCGAAATTTTATTACTCTAGAGCAACATGGCTTTATGCCGCGTACTACTCCAAATTTGGCGTGATATACCGAATATATAAGCGATACTTTCCACAAAGTTTACCAAGTGAACTCTGTGTATACCGATATAAGAGCCGCTTTTGATTCTGTGAATCATAAATTGTAATTAAATAAGCTTCGAACATATGATATTTGCGGCACACTTTTAAAATGGATAGAGTTTTATTTGAAAGATCGCAAAATGGCCGTTCAAGTCTACAACTTCATTTCATATGTTTTCGATGCAATATTAGGAGTTCCCCAGGGAACGCACTG
>dnaPipeTE_Braconidae_comp_TRINITY_DN155012_c0_g1_i1
GTTTCTCTAACGCTTCCTCAATCTCGTGAGCCCCTGACATAAAGTTATCTATATGCGATTCTTCTAGAATTATAGGTGCCGCAAGCAAAAACAAATGACCGCAGTCTTTGGCGAGTTGGATCAAAGTGCGAATCGCCAGATATGGCGAACATTTCAGGCCATAGGTAATGATTTTCAAGCTAAAAGCCAATATCTCTAAAAAG
>dnaPipeTE_Braconidae_comp_TRINITY_DN157877_c0_g1_i1
AACTTGAGCTGTGACCATGGGAGTTCTTTGAGGATTTAGATCCTCAAAGCCAAATCTTTTAAGAACTTTATCAATACAGTCTTCCTGAATAAGAGTAATTGTCTTATTCTTTCTGTCTCTTACTATAGTTATACCAAGGAAAGATTTAGTTTCTCCAAAATCAATCATCTCAAATTCTCTCATCAGTTTCTTTTTCACATCTAATAATTTTTCGGAAGAATTGCTCGCTATAAG
>dnaPipeTE_Braconidae_comp_TRINITY_DN197580_c0_g1_i1
GCGATACGCTGCCCTGATAATATCCCTGCCATTAGTGTGAGTTTTTTCGCCAGTGGATGTATGCGCGATCTGCAAGGTGATTGCAATAAATTAATTGAAGCTTTGAATACTATTGGTTCTCTGATTAATAGATCATTGAATAAAGGAAACCAAATTTGTGTATTCCAATTAGGAACGACAACGATTCCAGTCGCTTTATCATTAATTATTTTTTGTAAAACTCGAGATACTATTGCGAAAGGTGGAAATGCATAAAAAAGATATTTT
>dnaPipeTE_Braconidae_comp_TRINITY_DN174318_c0_g1_i1
AAACAGAAAACAAAATTAAAAGCTTCTACTTCAGGTAACGCGTAAACTATTCACGTGATTTTCTATTTCTTATCTATCTTTCACGTGTACACTCTTTTCCTTTATTCTCTCCATTTTGCCAGCATCATTTAGTCTGCCACGTGTTCACTCGGTCAGTAACTGTCGATAACGCGGCAGCTTCAACTTAAGAAAACGATGACTCGAGTATGAGAGCAATCGTTTTTCTTACATAT
>dnaPipeTE_Braconidae_comp_TRINITY_DN151091_c0_g1_i1
GATCACAACAGCATCACCAATTTCAAGCTATTCTGAATCTTGCAGTATCATCCGAATGGGCACTTGAATCGAAATATAACTTGAAATCAAATCACCATGCTTTACGATATGCATAATGTCAATTAATTCCAAAGTACATTCTATGGAAAGGATCCTGATCCGATTTTGAGTAGGAAATGGTTCATATCTCCTCCATTTCATTGCAATCAATTGCTCGAAGCAAAAATGAGTCTCTGAAAAATGCTCTAGTCGGAGTTAGATTGGAGGAATGGAGGCGCTAGCGGTGCCGCACAAATCACTTCCAAATCAAAGAAGTGATTCTCCCGAGAAACATTTTTATCCCGAAA
>dnaPipeTE_Braconidae_comp_TRINITY_DN116687_c0_g1_i1
ATGGACGAGTGAGGAGTAAAATCGATTAGAATCTCGAAATCTGACAATGGGTTGGACAATATACCGTGGGAAACCATCGAAAATGCAATAATTGATAGATTTACTGGAGCTAGTTATAACTTTACTGCTTGCTCAAATGACATACATTTCCCGGATGAAAATGAGAGAGAGAATATTATAGAAGAATATCATGACTCGACTTCAGGAGGCCACCATGGTGTAACAAAAATTTATAAATCTATTAGACAGCATTTTTATTGGAAAGGAATGAAAAATGATATATTAAAATATATTCGCTCTTGCACAAGTTGTCAGGAAAATAAATTAAATCGTAAAAAGACGCGTCAACCCATGAAAATCACAGACACTTCAAAAGCTGCTCTAGATAAATGTCAAATGGATATTGTAGGACCTCTCCCAGTAACTGACTCAGGAAATAAGTATTTACTCACCTTACAGTGCTGTTTGACGAAATTTTCAGACGCCATTCCCCTTGCAACAATCGATTCAATTTTTGTAGCTACA
>dnaPipeTE_Braconidae_comp_TRINITY_DN130903_c0_g1_i1
AAGCCAAAGCGGGAGTTGAGAGAGAATCGAATCGAATCAAGAGTATCGTATTAATTGTAAAATCGGTTCTCCGTCTACGGTTATTATATTTTATTTTATCATTAGCTACTATGATTATCATTATTCCTAATACTTTTATTATGACATTACTATCACTTCAGTGCACTTATGAAGAAAATTAAAATAATTAGTATTATTACTATTAATTACGTTGCCTTTTTATTACGACTACGATCCAGCAAACACACTCACACA
>dnaPipeTE_Braconidae_comp_TRINITY_DN117238_c0_g1_i1
AAAATTGGATCTGATTCACAGCGATATTTGTTACATAGACGAACCATCACTCGGAGGTGCGCGTTATATATTAACTCTGGTGGATGATCATTCGCGATATTTATTTGTTCATTTTCTCAAACATAAAAGTGAGGTGCCGCAAGTATTCTTATATTTCAAGAACCGAATCGAGAAAGAAACTGGTAAGAAAATAAAGGTATTAAGATCGGATAACGGAAGAGAATATGTCAATACAGACTTGGAT
>dnaPipeTE_Braconidae_comp_TRINITY_DN117251_c0_g1_i1
AATGAAAATTATCAGCTGCTCAAGACACACCCGGTGGGGGGCCTGATCCGACTGTTTTAATTAGATTGTATCGGTCTCTGATAAGATCAAGAATTGATTATGGAGGGTTTTTGTAGCACAATATAACTAAAACAGCAAAAATTAAGCTTGATAGAGTACAATACAAAGCCCTCAGATTGGCGTTGGGATATACTCAAAGCACACCAACTAACATCATCTTGGCAGAAGCAAAAGAACCACCAATATCATTAAGATATCAGTATCTA
>dnaPipeTE_Braconidae_comp_TRINITY_DN194332_c0_g1_i1
TATATATATATACACTCATATACTTCATCTTACTTTCTTTCTCCCTTGTAGATTGACACAAGATTGTTAGGAAAACCTTTTTTCAGATGTTCGCATGAAAAATGTTGTTCCTCATGAATTTCAATTAGAAAATGATCTAAAATTAATTTGTATTTCACAATACATGAAACTAGTCTCGAATAGCAACTATGATCAAGATGATCGACACATTTTAACAGAATTTCTTGAAATTCTTGAATATACAAATAAGTCACAGTCTATTAA
>dnaPipeTE_Braconidae_comp_TRINITY_DN194390_c0_g1_i1
TTTCTCTCGCTCTGTCGCTCTCGAAAATTAGAAGATCCTGATCTCCAATTTCGTTCCACTTACGTGTGTATGTGTGCATGTGTATGTGTGTCTGTGTGCTTGTGCGTGTGTGCGTGTATGTGTGGGTGTGTATTACATTTTTTCTCGACGCGATCTACAACCACGTACGCATATAATTCATCATATATATATTTATATATATATATTTATATTTTTTTTTGTGATTTTCTCTCTTGTTACATCGTCAGTTTTGAATCG
>dnaPipeTE_Braconidae_comp_TRINITY_DN186259_c0_g1_i1
GTCGTAGAGTAGAAGTGATTCGATAAGGTTATCCCCAGATTTTGAAGTTTTCTTTGATCCCCAAGAAGGGTGGTGGCAATTCAAATCGCCTCCTATGAAGGTGTATTCAAAACCTTTTATGGAATCGAATAGCTTGTTCCATTCTCCTATGCCTGTTTCCTTATTGGGAACTCGATATGTAGAAACTATTAGTATTTCTTTCATGCTGGTTCGAGTAATTGGATCTTCTGATAAGAGTATGGAAACCGCAATTGTTTCAAAAGAGTTCTTTTTGTGGTATATATTATATTCTGGTTTAAAAGGAATATTTTTTCTAACGATGATGGCTACACCTCCATGGGGATCGTCTCTTCTATCTTTTCGGATAACTGAGAAATTTGGTATGTGGAGTAGGTCGGTTTCAGATAGCCATGTTTCGCTAAGGAGTATAATATCGTAGTTGTCAATTATGCTTCTTAATTCTGCCAGTTTCATGAACGACAATATACTGTGACAGTTCCATTGCAATATTTTCAAAGATTCTATATACATGTTTTAGGTTGTGAATATTCTATTTTTTTTTTTTTTA
>dnaPipeTE_Braconidae_comp_TRINITY_DN186219_c0_g1_i1
AAAAATTTTTTATGAATCGAAAACTCATGCTCCTTTTCAATAGTCTGAGCTAATCTGCTTGCTAGCAACGCAGCCTGTAATTCTAATCGCGGAATCGACAGCTGTTTTACAGGCGCGACGCGGCTTTTTGCTGCTATAAAAGATACTGCTACCTTCCGATTCTCCTCGTGATCAAACTGCCAGTAGGCTACTGCAGCGTATGCTCTTTTACTCGCATCGCAAAAAACATGTAAATTAATCTTTGTTCCGTCCTGTATATTATCAAAATAAAGACGCGGAATACTGCAACGATATAT
>dnaPipeTE_Braconidae_comp_TRINITY_DN186240_c0_g1_i1
GTAAGTTAATCTTTATTTAATACAAATAATTAATAACTCAATTACAACTGTTTCATGAATCCTTAATCAGTGAACGAGCGAAATCATTCGCACAACTTACGATGGGTTTGTTATAAAATTTTGCAAAGACTGCAGATTTTTCAGTCCATCCAGCAGTAATTTTAATAGTACTCAAATCAACGCCCTTAGAGTAAGCTTTTGATGTGGAAGCATGGGCTGTACTATGACTTGAAAATATGTTCACGTCAATACCGCTTTTAGTCAAAACACTTTTCACCCATCTACTAATAGTTTGGACAGAA
>dnaPipeTE_Braconidae_comp_TRINITY_DN159050_c0_g1_i1
TTGGTGGCATGATCCTGAATTCCGAGTACTAACTGATCTCGCAATGCCGTGCTTGCATCTGCAAAATTGCAATTGAGCGACATATTTTTAAGCCGCGCTGAAAACTGAGCAATATTTTCATCCGATGCTTGCTTTGCCATATGAAATTTACACCTCTCCATAGTTTCGGAGGGCGTCGGGCATAAATGCTCCGTTACCAACTTAATTATTTCCTCATATTTCTTTTCCTTTGGCTTAGCCGGACTGCACAAATTCTTGACCAGTTTGTAAG
>dnaPipeTE_Braconidae_comp_TRINITY_DN100643_c0_g1_i1
GAATAGAATCATACACGCCGGAGGTGCTTCATACACTTTCAATAGAAATTGAACACATGATCAATTCGCGACCCTTAACTCATGTTTCCGTTGACCCACACGACGAACAAGCATTGACACCGAATCACTTCTTAATTGGCGCTTCGTCAGGTTATTTAGAGCTTCCGAAATACGAACGCGAAATAGTAAACTCGCGTCAACAGCATGAAATTGCGCAACAATTGGCGGAAAAGTTTTGGAAGCGATGGTTAACTGAATATCTACCTACTCTAATACCGAGACGAAAATGGCACGCTCAAGCGCCGGGCATACAAATTGATGATGTCGTGTTAATCGTAGATTTGCAAGCTCCTCGCAACACATGGTCAAAGGGTAAAGTCACCGAATCAC
>dnaPipeTE_Braconidae_comp_TRINITY_DN123021_c0_g1_i1
AAGAGCAGTAGCAAAAATGAAGAAGAATCACTTAGACTGATGAGCACCCAGGATAAGAAGAACAGCAGTATTTAGATAATTGATACTGGAGCATCGGACCACATGACCATGCAACGAGAGTGGTTCAGTCATTTCAAGGAACTCAGCAAGCACATAAAAATAAGATTGGGAAGTGGTGAGTGGATATCAGCGATCGGAATAGATAATATTGATATAGAACTTTTTTTCGATGGAGAAATTAAGTTTGTCACGATGTATGATGTTTTGTATGTTCCGGAATTGAGCGATAATTTATTCTCTGTGAAAGTAGCTGCGAAAAAAGGATTAGATTCTAGTATTAAAGATAATGGAAAGCAATGCTATTTTTCTCGAGACAACTGTATCATATCAATGGGTTTAGAATCAGGGAAATTATGTAAAATGGACATGAGAGTAATGGAACCGACTAAATGCAATTTTTCTAAAGTAGATGGCTGTGAAACGTTGCAGTTGTGGTATGAACGGTTGTGTCATCAAAATGTGAAGCATGTTTTAACTGCCTCAAAAAATCATAATATTAATATTTCATGTAATGATTTCTTTTGTAACGGGTGTGCTTATGGAATACAGCATCTACTACCTTTTCATGAAAAACGAGAAAAAGTGAGTAAAGTACGCGAAATA
>dnaPipeTE_Braconidae_comp_TRINITY_DN150049_c0_g1_i1
GGCGCATATTGGGTACACCTACCTTATTGTCTTCATCCCATTGCCAGTATCACAATCCACACCATCTTGTGATAACTTATTCATGTCGTCCACGAATGGTTTTAAGAAAAAAGTCATATTTGGCTTATCATGTCCAAACGACTGTCCAATATTGTCTCACGAAGCCTGACGTCAATTGGTATCTCATTTATCATGAGTTGAATCGGCCACACTGAAAATTTCGAGCTTTTGAAAACAGGAGATCCATCGCTGTTGAATAACAATGTAGCATAGGAATCTTGAATTGCATTGGGTAATGATGACACAAAGTTTTTATATTTTTGGCCATCATAAATGTCTTCAAAACTATTTGTAAGTTCTCTACCGGAAACCACTCTATCATAATATTCATAATTTTCTTCAATTAACCGTTT
>dnaPipeTE_Braconidae_comp_TRINITY_DN175961_c0_g1_i1
ACGCTCCTGCTCGATGGATTGCGTCAGGCAAACAACATATCTACGCTAGATTTGAGCAAGGCAAGTTGGCAGGTAGAGTTGGCCCTTGGATGGCGTCAAATCATGGTATTCATTGTTCCCCGCTGAGAGCTTTTCTTTTCTAGAGAAGATATCTTTTGGTCTTTCGAACGCTCACGATGCAGTGATTTCTGGATAGATTGTTGGGTCCTGAATTCTACTCTTCTGTTTTCGTTTTCTTGGACAATATATCGATCGTGACAAAAACATTTGAAACACATATAAAATGACTCTCGATGATTCTCATCAAATTTCGTGATACGAATTTATTTATTGATCTCACTATTTATCGAGCGAAACGAGTTTCGCCGATTGCAGGTAAAGTATCTCCGGTTCCAGATCAATAGTGAAGGACTTGAGGTAGACCTCGAAAAGAACTCGGCAGTGTGCAACTTCCCATCGCCACGAGATCGAGAAGGGTTCGGTG
>dnaPipeTE_Braconidae_comp_TRINITY_DN111114_c0_g1_i1
GGTCGAAAGCCAGACTGGTGGGGATTGAGCAGTGAGTGTGCGGAGAGGTGCTGCATGAGTTGAGAATGCACAATTCGCTCAAGGATTTTTGAAATTTCCGGGAGCTGAGTGATTGGTTGCGTGTCGGATGGGGAGTCAAGGGCTGCTTTCTTAGCTACCGGTACAATTACCGCTCGCTTCCATTCAGTAGGAAAAGATAGATAGACAGATAGATAGATAGATAGAT
>dnaPipeTE_Braconidae_comp_TRINITY_DN166849_c0_g1_i1
GAGATTAAAAGAGTTGAAAAAATGCGAGGCGAACATTACAAGTGTCTCTATTTGATAACAATTATAAAGAAGAAGCCTCGGAATTCATTGACAAATTTTCAATACATTTAAACAGTCAAATTATGGTTTGATTTGATGATCGAATATAAATATTAAATAGTGGACTCGTTTGAAAATCAATGTAAATTTGAAAAATGATTAAACTTCCAAACTAGATAATGATATTTATTTTGAAGGGCTTGTAGAAAATCTACTATCATTACGTAAATTTGCGAAATCAGGCTTAGATATTTGTTTAAATAATTAAAAGATTGATATTTCGAGCCAATTTAAACTGAATTGTTTATAACTGGAGTACGTCAGAAAACCTGCTGGCTAGTTGGATTAAAAATTAATAAAGCTG
>dnaPipeTE_Braconidae_comp_TRINITY_DN164165_c0_g1_i1
AACTTATTCAATTGACTGCATCAGGGGGGTTTACACTGCGAAAATGGGTATCAAATGATTTACGCGTCATACATTCATTATCTGAAGATTTACATAATATTAACTTATTTCACGAGAAAGATGCTGATACCAAAATACTAGGCATTCAATGGAATCAAGTCACTGATCAAATCACATATACGGTAAAGAAGATCATTATTGGTCATGAATTTACCAAGCGCAAAGTTTTGTCCGACATAGCACAACTTTATGATCCCCTCGGTCTATTGGGTCCGGTAATAGTGGCTGCCAAAATCGTTATGCAAGACTTATGGAAGAGTAGCGTTCAATGGGATGAATCATTGCCTCAAAATATACACACGTCGTGGAAAAACATTAAGACTCAATTGACAGAGTTGAATCACGTGCACTTTGATAGAAA
>dnaPipeTE_Braconidae_comp_TRINITY_DN158276_c0_g1_i1
TTTGGAATAGGCCGGACAATCGCTTTTTTCCATTCTGAAGGGAAGTGACCGGATTGTAGAGAGTTATTGAAAATATTTGCAAGTATAGGAGAAATAATCGGGATGCAGTATTTGAAGATGTTAATCGGCAAATCATCGGGCCCACGAGCATTCGAGCGCGCGGCGGCTATTTCTCTAGCGATGTCGTCTGGAGTCACATGTTTAAAGTGGAAGCGACAATCCGG
>dnaPipeTE_Braconidae_comp_TRINITY_DN159978_c0_g1_i1
GAGAGACAACAAAATGTTGGTTTCACCACAATTTGATGATCCACAAAAAACTGCTCTTACACTATCGGGGAGTAGATCTCCGTGTTTCTTCAACTTTTCCTCTGCCTCTACTATTCCGTCAGAATTGATAATCGGAAGTTTTGTAGAATGCTGTGGGGAATTCATGTTCACTGCTCACAGCCTTGAACGAGTCGATGAGAGTATAAGTAGAGTGCTTTCATATTCCTTAATTCAATTGGATGCAGGCTGTCAGAGAGTAATGATCGTCTACAGGAGAAAGAAAAAGCGAGGTCGAGGACTGTTGAATGAAGTTAAAGTC
>dnaPipeTE_Braconidae_comp_TRINITY_DN116576_c0_g1_i1
TTATTTAAAACAATGACATGCAATCCGAATTGGAGAGATATCATAGAAAATTTATTATTTGGCCAGACTGCTTCAGAGAGACCAGATATAGTTTCATGTGTATTTGATAGAAAAAAAATGAACTAATGAAAAAAATAAAAAAGAAATACTTGGTGAAACTCAAGCCTATGTGTATGTACTTGAATATCAGAAGAGGGGACTACCTCATGTTCATGTTTTAATATTCTTGAAACTGTAAGCTTGCGTTATTTGATTTTTAAACTATTATTCAAATGATGAAGTTGATTTATGACCGCTACAAAGTGAAATAATAAAA
>dnaPipeTE_Braconidae_comp_TRINITY_DN166997_c0_g1_i1
AAAACGGGGACGCGTGCTACTAGATTACAGTAGTAAAATCAGTCCATCTATCAGATTTTAAAAGTTTTTCGTTGTCATATTGGACCATCAGCCGCTTTTAATTTTGGAATTCGAATGACGGATTTTTGTTCAACGACCCGGAAAGCCCTTGCATACCAATTTTCAATAAAATCTAATTTTTTCCCAAATTTTTGTCAGGTGATCTTTGAGGCTTGATCTAATTTG
>dnaPipeTE_Braconidae_comp_TRINITY_DN114705_c0_g1_i1
TAATTTACCATATAGAAAAGCTGTATCAATGTCATAATGGAATACACTCAGATCGAACTTTACAGCCAATGCAAAACACATTCTCAAAGTTGAGAAACGAACAACTGGTGCATATGTTTCAAAGAGATCGACACCTGGTTGTTGACTGTAGCCTTTAGCTACCAGTCGAGCCTTGTATTTTGTTATTCCATCGGCTTGTCGTTTTTCTTTAA
>dnaPipeTE_Braconidae_comp_TRINITY_DN162692_c0_g1_i1
GACTGGGGCGTTGGTTTTACCGACAGTGGGTGGATGACTTCTGATAGTTTTCATGATTATATAGAAAATGTGTTTTTCAAATGGCTGAAGAATAACAACTATGATTTTCCTGTTATTTTATATCTGGATAACCATGCTTCACATGTCACGTTACCTCTACTCAAATTTTGTAAGGAAAATGAAATTGAATGAGTGGCATTATATCCAAACTCAACACACATTATTCAACCGTTGGATGTAGCTTTTTTTCATCCTTTGAAAGATGCATATAAAAAAGCTGTGAGGGTATTCAAAGTAGATAATAATGTGTTAGATATCAAGAAAGCTGATTTTCCAAGAATTTTG
>dnaPipeTE_Braconidae_comp_TRINITY_DN109066_c0_g1_i1
GCCGAAAAAGGCGTGAAAGAAGTAGAAGTAGAAGCTTTGAACAAATCAGAAATAGAAAGGATAGAAGTAGGAGTAGAGAAAAAATAAAAGACAGAAGAGAGAGAACCAGAAGTAGAAGTAGAAGTAAGAAGGTGCACAAAGACAGAAAGGAAAGAAGTAAGAGTAGAGAGCAAGCTAGAGAAAAAAGGGAAAGGAGTACAGAAAGAAGTAAAGAAAGAAAGAAGAGAAGTAGAAGCAGAGAGAAAGTCAGGAAAGAAAGAAGTAAAAGTAGAGAAAAAAATCGGAAAGAGAGAAGCAGAAGTAGAGATAGAACTAAAGATAAAAAAGGT
>dnaPipeTE_Braconidae_comp_TRINITY_DN109074_c0_g1_i1
TACACGTTATTGATCAGAGGTCGAAGGTCAAAGGTTAGAAAGAGCAGTGGTCAAAGTTATGAGGTGAGAGCTGAAGGTTGTTGGTTGGAAATCAAAGGTCATAGATTGAAGGTTTAAGGTCATAGGTTTAAGGTTAAAGGTCACTGTCATAGGTCATAGATAATAGGTAATAACCTAAAGAGCATATAGGTTGCATGTTCTGAATCGAAGGGTTCAAAGGTCAAATAACGGAGGTCAGAGAACGGAGATGGAAATTTAAAA
>dnaPipeTE_Braconidae_comp_TRINITY_DN177625_c0_g1_i1
AAAATGAGTGGGGCTATTTACTAAAGAAATGATTGGTCTTAATGGGTTACCAGCTTTGTGAATTTTCGGCAGACCATATACCTTCGCTAATGTGGTTTCAGTCTGTGTGAAATTGTTGTTATGATATTGCTTAACTCACAGTTTTCTATTGTTCAAATCGGACAAAATTTTTTTTTTCTTTTCATAGCTCCTTGTTTACTAACATACTTAGTGTTGAAGTGTGCGCTGATAAAACATTAATTGAGAGTACTATACAATAATTGAGACGTGTTGATGATGTGTTTTAGACAGCTGTAGCTGAATAATCTATTCATCGTATACTATTGAATTTCA
>dnaPipeTE_Braconidae_comp_TRINITY_DN118496_c0_g1_i1
TCATTAAAAGTACAAGTAGCTACATGTGCTGCAATTTCCACACATGTACAGTTGCCAGATAGTTTTTCTGGAGCAATTCTCCAAATAAGGTTCAAACTTTCATTGTTATTTTGTGCGAATCCTCCAATACACTGTACCAAAAGTTCATCCATGTTGAAACCCTCATAAATGGGTCTGATAGCTGCTAAACCATTTTCAGAAAGTGGCTGATAATCATGCTTGATTGTCTCTACTCTTGTATAGTAGTTAGACTTTCTGATAAGCGGACCATGAGTCAGCGCTGCTCGGACACCGTTCAAGATGCGG
>dnaPipeTE_Braconidae_comp_TRINITY_DN138515_c0_g1_i1
CATGCGCCGGGGCATAAGTGTGGGGGTAAGAGTATGAGAGAGAGAGAGAATAACCGTACATTCAGCAAAGCTTTTCTCACACATTGAACACAGACAAGTAAGATAATCCGCAACTAGCTCGCAATTTCCTTCAGTCCGACGTCGAGTTTCGTTGATAAGCGCGTATTGGAAATCCGGATCAGAAAATCGTGGACGCCATGCGTTCTCAAAG
>dnaPipeTE_Braconidae_comp_TRINITY_DN138514_c0_g1_i1
AATATTTTCATGGAAATTCCGGATGGTGTCAATTACTCTGATGAAATAAAAAGGAAAGAAGTATGTAAGCTGTTTTGAGCACTATACGGTCTGCAAATCAGCCCTAAACGTTGGAATCTAAAATTCACGGAAGTTGTTTTGAAAATTGGCTTGAAAAATAACGAAAATGGACCGTGCTTATTTATCTGGAGAGTCGGTGACAAATTCTTGATTCTGCTGCTTTACATTGATGACATGTTGATAACAAGCAACTGTGT
>dnaPipeTE_Braconidae_comp_TRINITY_DN191990_c0_g1_i1
GAACTGCATCAGTTCGTAATAATACATGTGAGCAAGTGTATAAGTCCTTGAGCACGAACATGCTGCTTTTAATGTGATGTGCTGCTGGAACTGGACGTAACTTGCGCATTTGTTGTCTATATTTTTCAATAAATATTTGTGGATCTGCTGGCATGTCTTCGTTGGTAAAGTATTCATTAGGTAAATGTACCATATAACATTTCTGCCGCTGATGCTTTTGAATCTTCTTTAAAGCAGGTTCTTAGACCCAATAATATTGTTGGTAATAATTCAGTCCGTG
>dnaPipeTE_Braconidae_comp_TRINITY_DN171516_c0_g1_i1
TCTGGAGTGAAAGTGACCACAATAGGGCTGCAGTTGTTGTATGTCATGAAGATAGATTGTGTGTTCGAAGAGGGTGTATATGTGTGGCTGAAGGGTGGTTTCAGAGAGGTGTTTATTGTGTCCCTGTACTGTAGACCCCATGGGAATATCAATAGCGCCTTGGATTATCTTGATAACGTACTGGATAAGACTGGTGAGAAGAAAATACTGATCGGGATGGACGCG
>dnaPipeTE_Braconidae_comp_TRINITY_DN193291_c0_g1_i1
TAACTAAACTAGTGGAAAATCTTGTGAGAAAAATGTGGGGAAATTTTTAACATTTGGGTCTGCGAGTGCAGGGATATTGGGAATATTCATGATAATTAAGTTAATTAAAGTATTTATTGACTCTTTGATTCGTGGATTCGCTTTGTACTCGCTTTGCGGATGGTCGATCAACATTATAGGGTGTTTGTGGTCCTCGGTAACGCAACTATTGTTACATTTGGGAAAGGACAGAAAGCCGCACCTTCAAAAACAGAGAAGGAAAAGGAAGAAACGCAAGGTCGCACCACTATTTACACCCGCGCCAACGTACACCACGCCCACAAACCACCCGCTTCACTTGGCGCCCGCCGAGATCAACGCCAGTGCTGAAAGGGACGAAACCCCTTGTGGTCCCAATAGGAAGATATTGTACCCGGACATCGAACTGCAAACATATGAGGATTTCTCTG
>dnaPipeTE_Braconidae_comp_TRINITY_DN193252_c0_g1_i1
CTTGCGTTTTCGAGGTTGCTAATTACGAAACCGGCCTCAAATTCGTAAAATTTAAGTTAGAGCCTCTAAGATGGCCGAACAAAAATTCGAAAAGATACTATATTCCAATGAAAATTAGTATATATGCGTTCATGAATTAGCTAACTATGAATCCGGCCTCAGATTTCTAGAATTCAAATTGGAGACTCTAAGATGGCTGATAGATATTCATGAAAATTGGCAGTCTTGTGTTTTCGAGGTTGCTAATGATGAATACGGCCTTGAATACTGAAGATTCAAATCAGGGCCTCTAAGATGGCTAATAGATATTCATGAAAATTGGCA
>dnaPipeTE_Braconidae_comp_TRINITY_DN188596_c0_g1_i1
GTGAGTATTTCGCTTGACCAATATTGTGTATAACCTTTCTCAAATACTTGTTTGATTTTATCAACTCGAACATTATCATTCACTGTGAATTTTAAAGGTTTCAACGAACCATATCTTGATGAAAATCTCTGTTTCAATATTTGAGATTGATTCGCCAGAGTAACATCAATTGGTTTTATTCCAATCGTACGGTCTTGTACTGTTGCAATTTTCAATCAAATCATCTAAAATATATATCTATTGTTTCCACATTCTACTTTTTAATGTTCGATTAAATCTTTCACATATAGCTTCCTTGAGATTACTATACGTAAAATACA
>dnaPipeTE_Braconidae_comp_TRINITY_DN188576_c0_g1_i1
TTTGAAGTTAATTGGGAACAAAAAATTTAGTCATCGCACCAAGCACATCGATACAAAGTTCAAGTTTCTCCAAGACATTCAAGAAAAAGAAATTGTCAAATTTGAGTATTGCCCAACAGATCAAATGCTTGCAGATATGCTCACAAAACCTTTGAGTAAACAGAAATTGAAGGATTTTTCAAAACAGGCATTTTTCAAAACAGGTTTACCGACGGTCAGTTTTGACCTGAACGTTTATTGCACCCTTG
>dnaPipeTE_Braconidae_comp_TRINITY_DN186698_c0_g1_i1
AGGCTGCTCCATGAAAAATATAATGAAATGAAGACGTTAGGCATTCAATGGGGTAGAATCGCTGATCAAATCACGTATAAAATAAGCGCGGATAATGATCGTAATGATTTTACAAAACGCCAGATATTATCGGATATAGCACGACTATACGATCCCCTTGGCCTGTTGGGTCCAGTGATAGTAGCTGCTAAAATCGTGATGCAAGATCTGTGGAAGATCTAAGTCAAATGGGACGAGTCA
>dnaPipeTE_Braconidae_comp_TRINITY_DN186561_c0_g1_i1
GTTGCCTTTCGAACTCTGACCTTTGACCTCTAACCTTTGACCTTTAACCCCTCATCTTATTTACCATGCTACTTTCGAACTGTATCATCTTCGATTTATGACCTATTACTTTTGATTTTCGACTTGTCTTTGACTTCTGACTATAAGCTTTCACTCTTGACTTTGAAAAAGGGGCAAGAAAGATACAAACGGGAGATGGAAAATGGATGTGGGATGATTGCACGAAAAGGGACGATGGAAAAATAGGATGGAAAAAAAGAGTGAAAGAGGGTGATAAAATGTGGGAAATATCTTGCGGGTCATGCAT
>dnaPipeTE_Braconidae_comp_TRINITY_DN165131_c0_g1_i1
ATTCCTAAGGTATGAAGGATACGTACTTTGTCCCAATCTTATTTTTCCGCGGCTTTAGATCGTATGAAACTATTGAGCATACCATAACTCCACTCAAGAGAACCATTTGATTGCGGGTGATAAGCTACAGTGGTGTTGAGTTGGAAATTTAAGAATTTCGCAAAATGTCCCATCAATTAATTGCGGGAGCTCGTTCCTCGATTACTTAATATGATCTTGAGAACTCAAAAATTGGCAATCAAGTGGCGTACTAAGGCGTCTGCAATAGTCGTGGCTTAAATATCAGGGACACAGGCGACCATGCAATATGTAGTCATTACACATTGCATGGTCAGCATATACTTATTTCCATCCGGGATAATAGGAAAAGGACCCACTGTGTCTACTGCTATTCCGTAAAAACGTTGATGAGGCGTGTCTATTATGATCATAGGTTTTTTGTGATACGGGCCGATGGCTTTGCACTCCTGACACGTGCGACATTTATGGATATATTCCTCCACGTCATTTCTCATTCTAGGCCAAAAATATCTCTCTCTCTCAGCTTATAGTATGTTTTCACTACTCCTCTGTGTCCGCCGAAAA
>dnaPipeTE_Braconidae_comp_TRINITY_DN132782_c0_g1_i1
GTATTTTTCAATTGGCCAAAGATATGGAATGTTGTTAGAATTTCATGATTTTAACACGTATAAGAATCTGGCTTATTTCTACGCGTATTTCATGTCATCTTATGGTATTTCATGTTATTCCATGCTGTTCCAATTTATTCCATGTTATCCCATGGTATTCTATGTTATTCCATGTCATTGCATGGTATTCCACATTGTAGTCTTATGGTGTTCCATGTCATCCCATGATATTCCATAGTATTCTATGTTATTCCATGGTTATTTGGTTAATATTTTT
>dnaPipeTE_Braconidae_comp_TRINITY_DN195196_c0_g1_i1
AAGGGTGAATCTACAACATTGTGTATCGATAATCGGTCTGCGATACGCATATTCAAAAATACTTACGAAGGAAAAATCTCCAAGAGAAGAGATGGACATTGAAATTTTCAAAAAATATTGTTCAATAACTTTCTGACTTGTGGGTTGATATCTTGTTGATCGCTGTGTGCGGAATAGTTGATCTTTGGGACGTGGTCCGCCACACACGTGATGAAAAATACCGTTTGA
>dnaPipeTE_Braconidae_comp_TRINITY_DN143436_c0_g1_i1
TGTATATTCAACAATTGAAAATTTCTCACTCGGTTAATAGTCCTTTCTACATGAATTCTTATGCTAGCGATTTGCTTCGTTAATTTTACTTCCCCTTTGGATGGTTTTACATTATTTATAACGCTAGGAGGTCTGATTAGGTTACAGTCTTTTTTCTGCAAAAGTGTGTCCAAGTGCTTAAATCCACGATCAGCCAATACTGATACTTTTGGAGGCAATTTCTCTAAATACCCACACTTTTCTACAATTGACATATCACTACATCTTCCACAGATTCCTTTTGATATAAAAATGATCAGACCATCTGGAGTGACAGCAATTAAATATTTACTAGTGTTACATTTTTTATAATCTGACCACGTTAAAGCTTGATTCATTGCATTTAACGGTTTCTCTATTTCAATTTCAAAACAATCAATTATACTATGTACATTACTGTATCTGTGTCTGAATTGTAAAGGCAAATTTTTATGAGATACTCTTGTTGTCAGGCCAAATAATTAACTGTTTAAAATATGAAGACATCTTGTGCACAGTTTCTCTGAAGATCCTGCTCAGTTGACTATCAGATAA
>dnaPipeTE_Braconidae_comp_TRINITY_DN199420_c0_g1_i1
AAGTATCTAATAAAAAATTGTCATATAATGATTGCTGTAGCCATGGTGAAGTTAGCCTTGACAAGATGCGTGATTCCCCACAATTAATTTAAAGTTTATTTGATCGATCACATCCACATTCCAATATTTTTCATGAACGAATACGATACTATAATAATGCATTTGCATTTGCGTCTTTCAATGCTTATTTAGTTAATTTTCCGTCTACGAATCG
>dnaPipeTE_Braconidae_comp_TRINITY_DN173538_c0_g1_i1
AGGGGATGTATAAAAAGAAGAGACAGAGAGAGAAGTAGAGAGAGAGAGAGAGAGCCAAGATAAAAAGAGAGACGCCAACAGAATGAGAGAGTGAGACGAATAGATCGATAGAGCAACGGGGGTGGAAGAGGAAAAATGTATACGTATATATATACGTACCGGGTCAATCTTCTCTCTCTCTCTCTCTCTTTCTCTTTCCCAACCTTTTCCCCTTTTCTCGCGTTCTTATCT
>dnaPipeTE_Braconidae_comp_TRINITY_DN140425_c0_g1_i1
GCTGCTCGTTACTCCAAAAACGACTCTACGGTGACGCATCATTACTATATTATTTCTATCATCGAACCAAAAAAACCTCAAAAAATCTCTATTATTTCTAGTTATTCCTATCTGCAGAAACGCTTTTTTAATATCCGCTATAACACCTATGCTACCTAGTCGGAATCGCAGTAAAATCGCTGTTACCTGCTCGATAAGATTCGGCCCTTTTTGCAGACACTCATTAAGGGCGGGAAACGGTTTCTCCTTCGCAGATGCGTCGAATACAGGGCGAACGGGCGTTGTGCTGTTCTCTTTTATGACAGCTCGATGTGGTATGTAGTGGCCCCAATCATCTTCTTCATTTTTGGGCACGTACTCGATAATCCCTGCAGATAGCCATTCCTTGAATACAGCATCATAAGTCTCGAACAGTCCTTCTTTCTTGAGCTTCTCGGCAGTGGTCATTAGTCGCCGCATTGCACTGCGTTTATTGTCACCGAGAGGTGGGTGATTTTCCAAAAAGGGCAAATCCACTTCATATCGGCCCTCGGCATTAATCTTAATAGTCCTCAATAAATTAGCGCTTGCTTCTTCTTCTTGGGCCAGCTGCGTTTTATGATCGATAGGGTCCTT
>dnaPipeTE_Braconidae_comp_TRINITY_DN144358_c0_g1_i1
AGCCTACATAGGTGATATTAACAAAACCACTCATTCGTACACGGTGCAATACTCTGTGACTGCTGCAGGCAAACTCTTGCCAAAAGTATTGGTTTGCTTACAAGAGCCATCAGGCAGGTTTGGCCCAAGAATTCAGGCTCAAATGGATGAATTGCAACAAAAATTTCAGAATATCCACTTGATTTGTTCTAAATCAGGTAAATTATCAAGCTCATTATTTTCAACTTACCTTGAACAAGTTTTGAAACCACACGTCGGGGACTGCAATTTTGTCTTACTATTGGATTCTTGGAAAAGACAAACAGCCGATACACTATTCAATTGTTTCA
>dnaPipeTE_Braconidae_comp_TRINITY_DN119880_c0_g1_i1
AGTACAGTTGAATTGAGATAAAGATGAGGAAGCAATAACATTTATATCACGTACATTAAAAAAGGCTAAGTTAAATGATTTTACAACAGAGAAAGAAATGTTAGCTATAGTATGGGCATTACATAAGTTACAAAGTTATTTAAGGGGAGCTAAAAAAATGATAGTTAAAACAGATCGCGAAGCATTAACATTTTTAAACAATTGCAAATTCATAAAATCACGATTACGTAGAT
>dnaPipeTE_Braconidae_comp_TRINITY_DN183371_c0_g1_i1
AGCTGATCGAACACCTCTCCACTCACGGCCTTCTGTGTCCTTATCAGTCTGGTTTTCGACCCGGTCACTCAACGCACACTGCGCTGCTCAACATTCTCGAAAGCACGAGGAAAGCCATAGATGACCGTAAAGTCACTATTCTCATTTCATTTGACTTTTCCAAGGCTTTCGACACCATCCCACATGCACAGCTCCTTCGGAAGCTTCGACAAT
>dnaPipeTE_Braconidae_comp_TRINITY_DN127628_c0_g1_i1
CGCAAGAACGAGCGAACGTCGTAATACATCCCTTTCCAGTAGTAATCACGCACAATCCGCTCGTCTCGTCGCTCTTTTCTGCATCTAAGTGGCCGCTCGACGGATGGCCATGCGCATCGTTCAATACTCTCCATCTGTGTTCCATCGGCACCATTAATCGCCATCTCTCTTCACGGTTCACAATCGGATCCATCAACGGATCATCTCGATGTCGGTACAACAAG
>dnaPipeTE_Braconidae_comp_TRINITY_DN191824_c0_g1_i1
GCCGGTGAATTGAAGATATTTGACTTTATCTAACGCTTCATCGTGCAACGCCGATAGCAAGAAGTTAAACCTTTCGACGTCCGTTAACTCCTCATTCTCGTGAATGATGGTTCGAAAACGATTTTTAAAGGATAACCATTCCTCGTATTTTCCGTTAAATTTGGGACGAATCAGTACCCAATGATATTCATTATGCTTGGAAAAACCTCTGCACTCA
>dnaPipeTE_Braconidae_comp_TRINITY_DN191518_c0_g1_i1
GCTTTAGTCTTGCGTCTATTTGGTTCAAGAGCTCGGCACCAATCATACTGATTTCGTCAATGATTAAAACTTTGACATATTTAAATAAGCATCGATATTGTTTTGCTGTTTCTATTGACAACGGAATTAGTTTTGATAATGATATTTTCAATGCAGTATGAACAGTGGTTTTGTCAATAGCTACAGCAGCTTTACCAGTCGAAACACACGTAATATATGAATTGCAAAACCCATCATTATCAGAAAATCTTTAAT
>dnaPipeTE_Braconidae_comp_TRINITY_DN168606_c0_g1_i1
GCATGAACGAGTGTGTCCTGGCTGACTGGCAAGTCAGGTGGGACACTAGTGAGAATGGGCGTGTAACTCACCGGTTTATACGTAGTGTTACGTTTGCCGGAAGTCGACCAGACTTTAGTTTTAACCTAAGTCTTGGATTCTTGTTGACTGGCCATGGTTCCCTCAATGCATTTTTGCATTCGAGAAACCTTCACGGTAGTCCAGAAT
>dnaPipeTE_Braconidae_comp_TRINITY_DN174848_c0_g1_i1
AGGCTGGGCCATTCACGGTAATTTCGATCCAAAATTGTCTTTAAATATTAATACAATTCTTACTGTTAATAATAATTCATCTGAAGTCCAACCAATTTCATGTTCAAATGAAGATTTAAATAAATTAGTCAAAAGTTATTTTGATATTGATGTTTTGGGAGTCAGCACTATAGTAAGAATCGAACTTGAAGATAAACGAGCTTTCGGAATTCTTGAATCTACAAGTCGTTACGTTGATAATGCGTGGGAAATAGGGTTACTTTGGAAAAGCGACAGTATAAACGATAAGAATGGACGTTCCACAGCACTTCGAAGACTAGCACTATTAGAAAAGAAACTTGATTACGATGCAGAATTTGCCACAGTGTACTACCGGGAAATGGATCGTCTAATTTCAAATGGGTTTGCAATAAAAGCTCCAGAAAATCCAGTAGGTCGCAGAATTTGGTATTTACCTCATTTTGGCGTTTCGAAAATA
>dnaPipeTE_Braconidae_comp_TRINITY_DN161664_c0_g1_i1
AGCAGCAGTCAACCGAGGGGAACAAGAGCGTCTGTATGAGATGCTTCCTGAGTGCAAGGGTGGTGCTACGCTTGAAAAGGTATAGAGCCTGTACATGGCCGGCGAGTTTGATTTCTTCCAGACAGTGAGTACGTGCTCTGTCCAGTTTTGCTTGGCATCGAGCACCTCGCAACAAAAGTGCTCACATACGACTCTAGGGAAACTGTAGTGCTATTTATCGCTATGTGTTTAGTGCTCTAAGAAGTATTTTAACAAATCGTGAAAGAAGATTCATGAAGAAAGATAAGCCGTAGACATA
>dnaPipeTE_Braconidae_comp_TRINITY_DN161656_c0_g1_i1
TGATTATCTATTCGCACGTAAATTTATATTGAAAACGGATAACAAACCGTTATCTAGAATTTTTTCACCTGAAAGAGGTATACCAAAAATGGCTACAAGTAGATTGCAAAATTGGAGTTATTTCCTATCAGCCTTTGATTATGAAATAGAGCATATTAGTACAAAAGATAATATAGTAGCTGATACTTTATCACGATTACCGATAAATTATGTAGAAACCAATGATATAGCAGAAATCGAAGG
>dnaPipeTE_Braconidae_comp_TRINITY_DN107229_c0_g1_i1
TTTAAAGGCGTGTGCCACTGTCGCGTACCTTAGAGCCACAACAAACAACGGATCCGTGCATGTAACTCTGATTGCGGGAAAAACGAAGGTCGCGCCCACCAAACCAATGACAGTTCCGCGACTAGAACTTCAGGCCGCACTCATGGGAGCAAAACTCGCCGAAACTATCACGGGCGAATTAAAAATCAAAATCGACGCGCGATTTTTCTGGTCGGACTCCACCACAGTGATCCAATGGCTGCGCTCCGATCCGTCGA
>dnaPipeTE_Braconidae_comp_TRINITY_DN107270_c0_g1_i1
ATCCCTGGTCTACCAAACTTCCTTATGGAACGCCTGTATTATGATTTATCATAACAAAAATACGAGTAAGAAGGGCGAATGATAGCCAATGCATCAAGTACTGCAGTATCAGTTCTGGACATGTTCGCGTATCAAACGACTGAGGAATTGAGATATATAGCGGTCATATTAGGAGAAATTGTACACGTAGTGAAATGCGTACAGTTTGATGTGGAAAGACGCAAAATAAAAAAATGTTATCTAGAATTACCCGTAACCAAAGACATTGGAAACTATTATTTGGTACCATGAACGCATATTCTGGAACGATACGAAACAGAAAAAGCATACAATCTGTCTTGTGCCACTAATGCTTCTGCTTG
>dnaPipeTE_Braconidae_comp_TRINITY_DN187929_c0_g1_i1
AGAGGATGCGCGAGGGCTGACCTTAAACTGGCTGAGCTGCTCGCGAGTAAAAGAGAGTCGGTGGCGAGATGGAGAGAGAGAGAGAGAGTTTTAAAAAGTAGAGAAGAGCAGGAAAGTTTGGAGTCGAGAGAGTTTACAGAGAGGGTCTCTCTGTCTGTCGCTCTCTCTCTCTCTCTCTCTCACTCGCCGCGCCGCGCCGCCTGGAATATCGAGCTGGTCTCGCGAGGAA
>dnaPipeTE_Braconidae_comp_TRINITY_DN133881_c0_g1_i1
ACTTACTGGGTAAGGGTAGAGAATTCTCCTGAAGAATAGATCAGCGAACCAGCTTTAAGAACCTAAAAACCGCCCTAAGCACAGTTCCAGTATTAGCTCTTACTGACATGACCCGACCATTTATATTAACTACTGATGCATCTAATTATGCCATAGGAGCAGTACTGAGCCAAATCAATGAATCAAATGAAGAACACCCAATTACGTACATGTATCGTACGCTCAATAAAGCAGAAAAAAATTATTCCACTACCATGAAAGAGTATTTAGCGGTAGTTTACTCAGTGCAGTATTTTAGACATTACTTATACGCTCAATATTTTACTATGATTGGAGACCATGAACCCCTGA
>dnaPipeTE_Braconidae_comp_TRINITY_DN176543_c0_g1_i2
GGAACCCACTTCCATTCACTTGTATCCGAATTTTCATGAATTTCTCCCAGGCGATTCGCTACAAACTCTTTATACTCGCGCGGGTCTTTTCGAATCCAATTGAGTACGGTTTTTGAGTCCGACCAAAAAAGGCGACGACTTATTTCAAACGTGTGTTCTTTTCCAACTGTTTCCGCTAATTTTATGCCAAGAATTGCGGCTTGAAGTTCTAATCTTGGGATTGAAAAAGGTTTAATTGGCGCAACGCGACTGCGAGAAGTTATGATCGACACGTGATAATTCTCGTCTCCTAATGTGAAACGCCAATACGCGACCGCTGCATATGCTTTTGAACTGGCATCACAGAAAACGTGTAGTTCCGCCTCGTTTACTTGAAACTCGGGTAATTGATAGCAGCGATTAACTCGACACATTTTTACGCTGTCTAAGTCTTTCAACCATCTTTTCCATTC
>dnaPipeTE_Braconidae_comp_TRINITY_DN176558_c0_g1_i1
ACATGATCGTGTGAATTAAGGAGATTATACAGATCTTGTAGTTCGTTATTAGCTCCGACGAAGTTAGTACCATTATCCGAAAAGATTTGGGTCGGGATTCCGCGCCTGCCGATAAATCGTTCGAGCGCTGCGAGAAAACCTGCCGTAGACAAATCGCTAGTGGTCTCAATATGTACAGCCTTAGTTGCCATACAAACAAAAACGCAACCGTATGCTTTTACCTTGTTTCGATTCCGTTCTTTCTTTTCTTTAATTAGGACTGGACCGAAAAAATCAATTCCGACGTGTTCAAACGCAAACGCTTCAGTCACTCGAGATTTTGGCAAAGCTGCCATTTTCGCATGTAAAAGTCGTGGTTTTTCTCGAATACATGTTATACATTTTTGAATTATTCGTCGGACTTGATCTCTCCCATTCAA
>dnaPipeTE_Braconidae_comp_TRINITY_DN171061_c0_g1_i1
TTCCAGTGCCGACACTCCTAGAGTGCATTTTTCTACGTTGATGCGCATGCCGTTTTTTTGCAGTATTCCTAGGACTGTGCGCAGATGTTCCCGGTGCTCCTGTGGAGAGTTTGAAAATATAATAATATCGTCTAAAAAAGGGAACACAAAGCAGAGCTTGCATAGTAACTGACGTATAAAACGTTGAAAAGTTTGAGATGCGTTTTTCAAGCCAGAATGCATGTATAAAAACTCAAATAAATCAAACGGAGTTATTATTGCCGTTTTTGGGATGTCACTCTCGTTGACTCTAATTTGATTGAAAGCTTTCACCAAATCCAGTTTTGTGAAGATTGAAGCGCCGCGCATGTTTGTCGCGAAGTCCATCACGTGTGGAATTGGCGTCTTGTCGGGCACCGTTTTTGCGTTGAGTTGCCTGTAG
>dnaPipeTE_Braconidae_comp_TRINITY_DN139362_c0_g1_i1
TCGATAGCTAATTTGTTAAGTGCGCTCGTGGCCGAGTGAGCAGCTGACGCGGTGCCGAACATGACTATAGGCATCATGAAAATCCGTAATTCGCGACTCTCATCTTCTCTCCAAAATATAAGTTGATAATATCCATCAGATTTTTCCAGTCTTACTTGCTTGTACATCTTCTCTATGTCGGCCAACATGACGATTTGATGTAATCTAAACCGCAACGTTATGTCTAAACTCGAGCTTTGCACTACGGGCCCGACGTGCAGACATTGATTTAAAGAGATCCCGGAGCTAGTTTTTGCCGATGCATTGATGACTATTCGAACCTTTGTCGTGGAGCTTGATTGTTTCAGCACGGGATGCTGTTGTAAAAAACAATGATTGGGTGGTATTTCAGAAGCCTGGATTTCAACCATATGTCCTAATTTGATTGCTTCTCTCATATTAGCTATGTATTCGGTTTTCAACGCGGGCTCTTTGGCTAATCTTCTTTCTAATGAATAGAATTGTCTCTCGGCTGCGTAGCGCGACTCTCCCAATTTATCGATGTTTTTGTTAAATGGCAAACGCGTGATAAACTGTCCTGTATCCGGGTCCCGGCGCGTATTTTCCTCAAAAAATTGCTCCGCTTTGAGCTCTTCCTCAGAAAGAAATTTTTTATCCACGATTTCTTCGCTATCCCAAAATTTTGTCATGTATTTTTGAATCG
>dnaPipeTE_Braconidae_comp_TRINITY_DN189568_c0_g1_i1
GAAAGCGTATAGGCTGGTAGAGGAATTCAAAAATTTGTTCGCGAGATACGGATTCCCATTACACTGCGTAACTGACGGGGGCCCGCAATTAAGAAGCGAAGAATTTCATGGGTTCTTAACTAGACATGGAGTAAAGCATTCTCTGAGCCCGCTATATCATCCAGCTACAAACGGGGCTGCCGAAAACTTCGTCCAAACCTTTAAGGACAAAGTCAAGAAAATTGTCAAAGGGGGAGAGAGTGTGGAG
>dnaPipeTE_Braconidae_comp_TRINITY_DN191735_c0_g1_i1
GACGTATGGAAGCTCGTCCTGCCAGAATAAACGACTGCAGGTAATCGAAGAATGTCACAGTCGACATACAGCAGGATAACTGGAACGCTATAAGACGTTTCAGAAAGTTGCCCAATACTATTTTTGGCCCGCAATGGATAAGGACGTGCGGAAGTTGGTCCAAAGTTTTCGGATTTGTCAGCAAATGAAAGTTGAGCAACGATAACCTGCTGGACTTATAGGTTTCAGGAAGCGGCTGAGTCCGCGGCACACAGTCGCCAGTGAAATGATGGGGCCATCCCCGAAAAGTACCCATGGGTTCGAATACATTTTAATATTCATGGATATATTCACGTG
>dnaPipeTE_Braconidae_comp_TRINITY_DN101820_c0_g1_i1
TACGTACAAATTGTCGTTAATTGATTTTCCGTTAGAGGATTTAGCTGACGCGTCGAATACTATACGTAGCTTAGTCGTGTTGCTTGTATCTTTAATAACTGCATGATGTGGTAGGTAAAAACCGTGTGTGTTGCTGTTAACTATTGGAGTCATGTGGCCTAAGTTAATGTATTCTTCGAAAATCTTGGTGTATTGTGATTTGAATTCTGGATTTTTATCAAAGCGTTTATGAAGAAATAG
>dnaPipeTE_Braconidae_comp_TRINITY_DN113695_c0_g1_i1
TGAGGCTATTACAAAGAGGCTCATCGAAGAACTAATAGATTTGAGACATAAAGGACTCACGATTCAAACTGAAAATGGTGAAGTGTACAGAATCTATCTAATATTGACTCTAATTATTGGTGATAATTTGAGTCTTAATGGAATTTTAGGTTTTATTGAGTCTTTTGGTAATACTCACTGCTGCCAAATTTGTCATGCTGGACCAAATGAAATTAGAATTTTATTTGATGAAAATGAAAGTTTGTTGCGTACAGTAGAGAGTTATAACGATAATGTAAAGAATTTAAATACA
>dnaPipeTE_Braconidae_comp_TRINITY_DN113671_c0_g1_i1
ACACCATGAACACCTAACGAATGAAAGCTTATCACACTTTGTCACACATTTTGATTTTAAGCACTCATTAGGGAAACAAACTTGCTGACAGTTGAAAAACACTTGTCTAGTTGTTGTCAATCTTGATGCGAACCATGCATATTTGAGCATTTCTTCGAATATTGGAGCTGAAAATTGATTATGAACAAGACTCTGGATTTTTATTGCATCTGTTCTTGAATTCAGTTGGCGGTTTGCTAGGTGAAGAACTGTTGCATTTTGAATTCTTTTTATAAATATCTTAACCTA
>dnaPipeTE_Braconidae_comp_TRINITY_DN160785_c0_g1_i1
TGAAAATGTATATTCAGGTGTTTTTGAGATCAATGATTACAGATTCACTGTCAGATTTACTGTCAAAATTCTAAATGGTGGACTCAATATGGCGGATGAAACTTTGAGAAAATCGAAACCATTTTTTTTATGAAAAAAAAAAGCAATTAGACAATAGTACCTTCATATTTTTACATTACAAGTACTAGTAACAGGATTTGATTACTTTTTGTCGG
>dnaPipeTE_Braconidae_comp_TRINITY_DN160769_c0_g1_i1
ACCTATGGTACTATAAGGACTATCACCTGCGTATCAAATTTCTTTGTATAAGTGACGGATATAACATTGTTGACTAGCTTAGTATGTACATACATTTGGTGCATCTTCGGGACTGGATTATCGTCTGCAGATATGTAGCGAGCTTCTCGATAGTACATACGAGATACGAGTCTTGATGCTGGATTGATATTCGCGGTATCTCATTACTTTTGTCGAAGTTCATCA
>dnaPipeTE_Braconidae_comp_TRINITY_DN158925_c0_g1_i1
AAATTAATCCCCCAGAACGGTATGGTATTCCTGTAGCTTTTATTGCGGATATGGTACCCATGACTTACAGCGAAGTCATGTCGAGCCCAGAGGCTGAACTCTGGAAAGCAGCAATTGAAGAAGAGCTTAGCGCACTAGCTGAAAATCAAACGTGGGAGCTTGTGCCATTGCCACCTGGTAAACGCGTTATCGATTGTAAATGGGTTTTTTCAAT
>dnaPipeTE_Braconidae_comp_TRINITY_DN129335_c0_g1_i1
GCGAATGTTGCTACCGATTCCGAATCGCCTTGTCTTGCTTGATTAAATAAGCAGCGTTGCATTACCTCCGATGGTTTCGGGTTCAAATGATCCGTCATGAGTTTCACTAGGTCCGCATACGCTTTAGTAGCCGGTTTATCGGGTGTACATAAATTTTTTATAAGAATAAACGCTTCTTCGTCCAATCTAGCCAGTAAATTAACTGAT
>dnaPipeTE_Braconidae_comp_TRINITY_DN143942_c0_g1_i1
AAAATTAAATTGTATCAATATTATTAACAACAACAACAACAACAACAACAATAATAATATTAATATTAATAATAATATTATCATTGATAAAATGCTTGAAGCGACTGCTGATCAACTTGGTCATGTTACAATAAATATTAATAGTAATGAAAATAATGATAAGGATACATTTAATAGTAACAATGAAAATAATAATAGCGATGATAATTATTCTAACGACATTAATGATGAAACGTTAAATAATAATAATAATAATATAGATGATAAAAATAACGAGATCATTAAAGATAAA
>dnaPipeTE_Braconidae_comp_TRINITY_DN141095_c0_g1_i1
AGCGGAGCCACATTTACGAGACTACTCAGCACGTTATTGACAGGTTTACAAGGTAACGAGATGTTTGTATACCTTGACGATATAATAATAACAGATAGAAGCCTTGAGGAACACGAAGACAGAATGAACAAATTAAAGAGCAGACTGCAGGAAGCAAATTTAAAAATACAACCAGACAGATGCGTTTTCCTGAAGAGAGAAATATCTTTTCTAGGGCAAATTTTCTCAGAAAAAGGGTTAAAAACAGATCCTAAAAAAAATAGAAGCAGTGAAATATTTCCCGACTCCAAAAGATCGGAAAAACATAAGTAGTGTACACAGGAGCATCCTAGACCACCCCTCTGCTGATCCACCCCTATTCCCCTGTTTGTGCCGCGACCCCCGGTGTGATTCGAGTTTGATTTCATGGAATCCGCAAAAATTGCCCCGGGAGGGCAGCCATGTTGGATTTGTAGTAGGGCGTCATAATGAATCTTCCCATTATTATTATTATTATTATTATTATTATTATTATTATTAT
>dnaPipeTE_Braconidae_comp_TRINITY_DN122741_c0_g1_i1
ATCGTATTCTAAAAACTATGGGTTCCATGAACGTGTCGTTATACTTGAAATTTGGAAGATTAACTCAAGAATTTAACTCAAAATATCTCTACCCCATACATCATCACACTTTCCACAAGTGTTTTGGAGAGTTTTTGTACTCTATCTATCTTTGGGTATTCTTGTACATACCTAATCCCCATATCCTACCCATTACCGTATTTGCTTTCCTTACTAACTCTTCTATTTGTTCCCTGTCTCCTTCATCGTCCTTATCTGGTATGTACCCTGAATAGATGGATTTTTCAACCACTTCTATCTCATCTTCCCATTTGGATTCTTATTTCTTCCTTCTCTCGCGTGTTTATTTGCATGATTTGCATGTTTGATGCTCTCGCATCTCATTTTGGTTTCTCCCTGTTCAGTTTCATTCCTACCCTTTCTATGTAGTGCCTACTGAAAAGTA
>dnaPipeTE_Braconidae_comp_TRINITY_DN149940_c0_g1_i1
AAGCGTCAAATACCACTCTCACCTTGGTAGTGGTACTGGTGGCCTTCGTTACGGCATGATGCGGCATGTAATAGCCATTTTGCGATTCCGAGCGAACGAGAGACATATGACCGAGCTCAACGTATTCTCGCATAACCCTATCGTACTCGGTTTTGAGGCTTGGGTTCGAATTCAATTTGCGCTGCAAAGAATGGAAACGGCGCAACGCTTGAGTACGAGAATCG
>dnaPipeTE_Braconidae_comp_TRINITY_DN149949_c0_g1_i1
AGTTGATGATTGCAAGTACCGATCTTGTCACTTGCATTCGAGATACAGGGGCATATGTTTTGTTTGGGTCATAATCATTTCTACCCTTGAAACCATAAATAACCAATTTAGCTTTGTGTTTTATTTGACCATTCGGATCAACTTCCTTTCTTAAAACCCACCTTCAATCAATGATATTTGGCTTTTCTTTACCAGGTATAACGTTAGATTTGTCCACTAAGGTCCACTCTTAGCTTATTTGTAAGAACTCGGTTCTCTGGAAGTGGATGCCACTAAGTCATTG
>dnaPipeTE_Braconidae_comp_TRINITY_DN149943_c0_g1_i1
GTCAATTTATTCGCAGCGTCGGCGTTGATAGTCTGTTCTAAGAGTTAAATCTATAGGCTGTCTAGAAAATGCCTTGTTCGTTCGTCTAATACCAAAGGATCCTTTCTCAAATTGTTCTCGTAGTCCAGGATGAGATTCATCGACTTTCATCAAATTTTCATGGTACTTAACCAAGTAGCGCGGATAATTTTGGTGATTGAATATGAAAAACAAGTTGGTGATATTTGGTAGAACG
>dnaPipeTE_Braconidae_comp_TRINITY_DN101112_c0_g1_i1
AAGCGGGTCAAGTCCTTGAAGACGAAGGGCTTGGCAGCAATGTTATGGCTCACAGGCACCAAACGGATCCGCTGCATGTAGCCTTTGCAAAAAGGAGTGCTCATCCGGCATGAACGCATCGAAGTCTTGAAAGTTACCAGACAACCACAAGGTTGTGCCAAAAAGAAACTCAGACGGAGACATTTCTGTGTCTCAGCGTGAAGAAATGCGTAAACCCAAAAGGACAGAGGAGAGGGCATTATGTCAGTCTGCAGATTGTGTACTGCATTATGACAGCTTTGAGGGCCCTATGTTATCGCTCTACCAGGCCATTGGCCTCTGGGTGGTGAGGAGTGCTGTGAATACATTCAGTACCTATAAACTTGTACAGCTCCTTAAAAAGTTTTG
>dnaPipeTE_Braconidae_comp_TRINITY_DN101193_c0_g1_i1
TGGATGCGTTATCATATGCCTGCCCTCGACAATCTTTTATATTCAATTTTTTCTTCTCTATTAATTTTAGAACATCGTTGCTTAATGATCTACCTGTATGATTTTCGATTTGTAAAAAACAAAAAAATCTTTCATGAACGTGTCCATCCAAATAGTAACGGAAAATAACAGATAACTGGTCAACATGCGAGACATCAGGAGTTGAATCTACAATTAAGCCCCAATATTTTGCTTTTTCGATTTCATCCAGGATACGTTTTTCCACTTTTTCTGCCATCAGTTCAATCAACTCTTCATAAATTGTTTTGGATA
>dnaPipeTE_Braconidae_comp_TRINITY_DN117321_c0_g1_i1
AAAACCATCAAGTAGTCCATATGCAAGTCCTATCCATCTAACACGTAAAAAAACAGGTAAATGGAGACTTTGTGGTGACTACAGAAGATTAAACAGTAGAACTCAACCAGATAAATACCCACCGCCTATTATACAAGATTTGTTTTCAATGCTGGTAGGTAGAACAATAATCTCCTCAATGGATTTAACCAAGGCTTATCATTAAATCCCAATGGACCAAGAGGACAGCAGAAAGACTGCAATCATCA
>dnaPipeTE_Braconidae_comp_TRINITY_DN110012_c0_g1_i1
TCTTATCCCATGGCTTTTAGCCCACCGCTGACGCGCTGAAATGGAATTGGTAAAATGTGATATCCCCGTGAGCTTCCGAGCAGCATCGGCATTGACGATTCGCTCCAAGGTTAAATCCACGGGTACCCTTGAAAATTTGTTATCGGTTCGTTTAACACCAAACATTCCTTTCTTAAATTCATCTGCTAATTCTGGATGTGTTTGTTCAATTTGTAGTACG
>dnaPipeTE_Braconidae_comp_TRINITY_DN104244_c0_g1_i1
ATTTTGAAATTCATTAGATTTTGTGTGTATTATGTGGAAGATGAGAAAATTTTTCAACGTCATACAGCATTCAGTATTGGATATTACTTCAAGTGTAGCTTTGATGATACAAAATCAGGTTATAAAAGCTACAGACAGAATAAAGAGCCTACTGATGTAATGACACCAGCTGAATGGTTTATTCTGGAATTGAAAGAAATTGCTCAACAATTAGAAAAACTATACAAAAATCCAGTTCCTATGATTCTCAACGAAGATGA
>dnaPipeTE_Braconidae_comp_TRINITY_DN148564_c0_g1_i1
GATCAATCAAGTAATACATGTATAATCCATCAAAAACTGTCTCGGGTGCTCTTCTATCATTCAGTACATGCTAATGAAACCTATCAAAAGAAGGTTCAAAGTATGGTGCTTAGCCGACTCAGCTACGGATTTTGTAGTGAAATCTGAAGTATACACGGGGAAAACAAAATATGGTTTGCGTAATCCTCTCGGAGAACGTGTTGTTTTGAATCTTATTGCGAATACTCTAGGATTTGGTTATTTAGTAGCATTTGATAATTTTTTCAATTCCGTCAATTTAGTTAAAGAACTACTTGTAAAAGGTATCTACTCTGTGTGGACAGTTCGTAACAACAGAATAGGCTTACCAGAAATGATGAAGTCGAAAGATAAAATGAATAGAGGCAATTTTATTTATAAAACTATAGGAG
>dnaPipeTE_Braconidae_comp_TRINITY_DN148585_c0_g1_i1
AAGCCAGAAAAGTTCGACGAGCCCGACTCATGCTTTGAGCATATTCATATCGATATCGTCGAACCGCTACCGGAATCGCACGGATATAAATACTGCCTCACCATGATTGATCGCTTCACGCGGTGGCCAGAAGCCGTCCCAGTCAGCGACATTTCGGCAGAGATAATTGCTCGTGCATTCTACGCGACTTGGATATCAAAATTTGGCTCACCACGTATAATAACCACGGATCAAGGAG
>dnaPipeTE_Braconidae_comp_TRINITY_DN173226_c0_g1_i1
ATATTAGGAGTTCCCCAGGGAACGCACTGTGGTCCACTTTTTTTTATTATATTTATTAATGACCTTACAGTGGTCATTTTATATGCTGAGTTTCTACTCTTTGCTGACGTCCTCAAACCATTTCTTATCATCAAGTCTATTACTGATACTATGAATTTGCAGATCCATATTGATAAGATTAATGAATGGTGCAATGCAAATGGGTTGAAGTTCAACATACATGAATTGTGACGTGGAAATCGACCCCGAG
>dnaPipeTE_Braconidae_comp_TRINITY_DN165547_c0_g1_i1
AAGGCTTATCATAGTAAGCAGACTTTGTTGTCTTTGTTTTGGAGTTCATTTTTCCAATTTTTCGCTGTTTCTAAAATGTGATTGTCTGACACGACCTGCCTACTCTGACAGCATTCATTTAGCATTGTTACAAGTTCGTCAGGAACCTTCATGTATACTTTTTCATTTAAATCACCATTTAGGTAAGCTGTTACGACATCCATTTTGTGTATTATCAGCCCAAGTTAAGCTGCTAGTGCAGCCATTATTCTTACTGAAGTGAGTCTTGCTACTGGTGAGAATGTTT
>dnaPipeTE_Braconidae_comp_TRINITY_DN147993_c0_g1_i1
AACATTTCGCAGTCTACTCTACTGCTACGGCAGCAGGAACGTTTTTTTAATGTTGTTTCATTTCAAGAACCCATGAGGTGACAGAGATGGTATCTATTTTGTGCTTCGGGTCTAAAATAAGTACCACACAGTACACCCAATTCGTTTCATAATAATACTTCAGCATTTTGTCTTTCCCTGCTTGAAGAGCCTCAATTAAAATTTCATCAACATTTAATCGACTTTCTTTTTTATCAATTACCTTGACAATTATTTCAATTTCA
>dnaPipeTE_Braconidae_comp_TRINITY_DN147958_c0_g1_i1
ACCTGACTTTGCCATTACAATTAACAAGGCTCGAGGACAGACATTTAATTATGTTATCGGTCGGAATTCATTTGTCTTGGTGGTGTTTCACACGAGCAATTACACATAGGACTTTCAAGGTCAGGTAGATTTTAAAACCAATTAATACAAATACTATATGCTAAATAGCAAATCGTCGTGTCATATCAATCGCAAGAGCAGCTCTACAACTAGTGGCATGAGGGAGAAGTGATTTG
>dnaPipeTE_Braconidae_comp_TRINITY_DN124238_c0_g1_i1
TGAGGGTATTTTGATTGCATCGTCTACAGTATTTATTTGGCGCTTGTTTTCTATTAAGTAGGTGGAATTCTGCATTTGTTTAATAAAATGCTTTATCTGTCGATGGATATAGGTGTCCAGTGGTTGACAATATGACGTGCAGCTTGGTGGAATGTACTTTAAGGAGCATGTTGATCCTCCAGACTCATTTTTGAATTTCTCAAACAGCTGTGGTTGATTCTGTCCTGTCCAAGAGTCCAAGATCAATAGAAATTCACTCTCTCCAACAAATGGCTGCAAAATATTTGTGAGGTATAAATCAAATAACTGGGTTGATAATTTCCCAG
>dnaPipeTE_Braconidae_comp_TRINITY_DN139662_c0_g1_i1
AGCACGCTATGCCCCGACATTGTGGTGAGGAGCGAGGAGCAAAAGCGCGTCACCATTGTCAATGTATCCGTGCCATTTCGAAATTGCCTTTCCGCAATAAACGAGGCAAAAAAAAAGGCGGATAAGTACGCACCGCTTGCACAACAGTTCCGACAGAACGATTACAAGATGGAAGAGAAAGCATTCGTGATGTGCGCAATAGGAAACTGGTACGATCCAGGGACGCGTATGTCGAACACATGAGCGAAACCAGACAGTATCAAAACTGATTG
>dnaPipeTE_Braconidae_comp_TRINITY_DN144264_c0_g1_i1
AGGCGAGATATTATAATAAGGGACGAAAAGACGTGCGCTTCCAGGTTGGAGACCAGGTACTCCGGAAGGTTCATGTGTTGTCGAGTGGAGAGAAAAAGTTCTCCGCCAAGCTGGCAGAGAAATACGAGGGCCCATATGAGATCGTGGAGGTAAAATCGCCTACTGTGTATATTCTTGGACAGGGGGCGGGCTCGAATCGGCGGCTAACAAAAGTCGCGATTCAACAGCTGAAAAGGTTTGTTCCCCCTCGTGCAGCCA
>dnaPipeTE_Braconidae_comp_TRINITY_DN111093_c0_g1_i1
GAGGACTGACGTGGAGAAGGGTTTCGTGTGAACAGCCGTTGCACACGAGTCAGTCGATCCTAAGCCCTAGGAGAAATCCTATGTCGATGACGGTGTATAAAATTTATGTACTCGATTTGAAAAGTGCACACCCGTCGGGCGAAAGGGAATCCGGTTCCTATTCCGGAACCCGGCAGCGGAACCGCATAAAATTCGGGCCCTCGCAAGAGTGTTCGTCGGGGTAACCCAAAGTGACCTGGAGACGCCGTCGGGAGATCCGGGAAGAGTTTTCTTTTCTGCATAAGCGTTCGAGTTCCCTGGAAACCTCTAGCAG
>dnaPipeTE_Braconidae_comp_TRINITY_DN140602_c0_g1_i1
AAACGTAGCGTTGATTGCTGTTTGAGCCTTGCTGATGAATTTATACCATTTTTTATGATCTTCTCCCGCTAACTTCGTAATGACCGATTTAACAATTTTGTTAACCCTTTCCACTTGGCCATTTCCCCTTGGGACTCCGGTAGTAACAGCGTGATGGAAAATATTTGATGATCTGCAATGTTCTTCGAATTCTTTCGACGTAAA
>dnaPipeTE_Braconidae_comp_TRINITY_DN140601_c0_g1_i1
ATTGAGAAAGTTAAAATATTAAAACTTGAACTAATGAAGAATAATGTTTTGGGATCAATAAATGCTTACATATATGTAACAGAATTCCAGAAACGCGGATTGCCTCACATTCACATGTTAATTTGGCTGAAAGATTATAATAAAATCAGAAGTGTAGATGATATAGATAATATTATTAGTGCTGAGATTCCAAATAAAAATTGTACACCAAGATTGTATGGATTAGTAAAGCAACATATGATTCATGGACCGTGCGGCAAACACAACAATAATTCCGTTTGCATGAATCAAGATAAAACTCAATGTACAAAAAATTTTCCGAAAAATTTCAATAATAATACAATATATAGAAATGACGGA
>dnaPipeTE_Braconidae_comp_TRINITY_DN115786_c0_g1_i1
ACGGACGCATCCTTGTCTGGCTGGGGTGCTTTTTGTACTTCTGAACGTGCTCATGGGTTTTGGAGTAAAGAAGAGAGATCAAATTCTATAAATTATTTAGAATTACTCGCAGTATTTTTAGCACTGAAGTCCTTTATCAGCTTAATTCGGAATAGCGAAGTATTATTGAGAATAGATAACACAACTGCCATTTCATATATAAATCGAATGGGCGGTACACGACATACGAAATATAATTTATTAACAACAGAAATTTGGGAATGGGCTGCCGATAATAATATTTGGTTGTATGCATCTCACGTTCCCGGCAAAGAGAACATAGAGGCTGATTATTTATCTAGAATTCAAAACATTGATACTGAATGG
>dnaPipeTE_Braconidae_comp_TRINITY_DN177362_c0_g1_i1
GATCTGGTGTCGTTAAGTCTGGTCATTAACTCGGAACTGTATGATGAGTAGTTTTCTGAGTTTTGTTCCGGTATCGCCGTGGGAGTCCTTGCTTGTTTTCCGAATATTAATTCAAACTGTGTAAAGTTGGTTGATTCGTGTACGCTGGTATTGTAAGAGAACGTTGCGAAATGTAGGATTTTGTCCCAATCATCGAACTCTTCCGCGTACTGTTTAAGATATTCCATCGAAACGATATGGCTTCGTTCAAGTGCTCCGTTGCTTTGGGGTCGGTATCCTGAAGTTGTCACTTGCTTGATTTTAAAGATTTTTGCCAGTTGTTGCATA
>dnaPipeTE_Braconidae_comp_TRINITY_DN117025_c0_g1_i1
ACTCAGCATATACTACTGCTTGACGACTCGAATCTCCACTACCTCCAAACGTATGCCATCTTTTCTCCGCAACTCTCCAAAGCCCCCGTCCCAACCTCAAATCCAAATCGAATGCTTGCGCAAAATCCATCCCGAGAATAATGTCTTGATCTAGATGAGGCGCGGCCCGAAAAGCAATCCTTCGCACAACGCCATCAATCTCGATCGCA
>dnaPipeTE_Braconidae_comp_TRINITY_DN181978_c0_g1_i1
GTGTAAGTTGTATCCAGTATGTGTAAGTTATATCCAGATTTCTAGATTGGCCCTCAAAGATCGAGAACTTACACATATTCAAATTCAGCAATGTTCAATTGTCTAGCCTTATCCGTGACTGAGTAGTTTGGATGCCGTGTTTCGAGAATAATTTGTCGAATTCTCCAATTAACCGATATGATTTTGTATTCCATTTAGAATTAATTGCTCCGGGCCATTTCGAATGCGCATCTACTATATTCAAATGCATATCATTGTTAAATGGCCGCCAATAAATCATAATGTATCCTACTCCAAGTTCTTTCTGACCAAGACCATAATGTTATAAGTGCATGAGGTGTTTTACTGTTCTTTAAAGCAAATTTTGCAAGATTTCACAAAGTGTTCAAAATCAACATCCCTGTTAGGCCACCACACATACGATCTCGACAGTTTCTTGATTTTGACAATGCTCAAATATGAGGCATGGAGTTCTTTTAATAACATTCTTCGAAAAAATTCTGGCACTACTACTCTATAGCCCCAAAATAAACAATTGGCTTCCACT
>dnaPipeTE_Braconidae_comp_TRINITY_DN148184_c0_g1_i1
GCCAGTATTTTCGATTAACTTCAGCTTCATAAAATAAACATCTGGCTGAGTCCATTATTGCCCTATTGTATCTCTCAGCTGTTCCATTCAATTGATGAACATATGGAGGGCATGGCTCTAAGAAAATTCCTTCATCTCTAATCAAATTATAAATGTCTCTATTCAAGTACTCTTTTCCATTGTCACACCTTATTCTTTTAATCTTTTT
>dnaPipeTE_Braconidae_comp_TRINITY_DN103965_c0_g1_i1
TCAGCAGAACTTGGTCCATCATCTGAGGTTTCATTTTCTTGATTTGCCTCCGATTCAATTGGTGTATCATCTTGATGCGGTTCAAAGAAAGTGAATTTTTTAGTATTCATTGTATAATTTGGGCTTTCAAAAAATGCTACGTCTCTAGATATAATAATTCTTTTTTGATTATCATCCCAAAGCCGATAGCCCTTCTGATTAAGAGCATATCCCACAAGTATCAATTCTCTTGCCTTGTAATCAAACTTCTTTCTTTTTTGATCTGGAATATGTATTAGAGCCTTTGAACCAAAAATTCTTAAGTGTGACAAGTCCGGCTTCATGCCAGTCCATAATTCCTCGGGCGTCTTTCCATCGAGCACTGCCTTTGGTGATCGGTTGG
>dnaPipeTE_Braconidae_comp_TRINITY_DN146263_c0_g1_i1
CGTAAGCATTAATATAAACAATATGGAAATATGCATCTGCAATGTATACTTAAGCAATAAATACCAACTAAAAATCATGGACCTCCAAAACTTAGCTGAACAATTACCATCAAAATTTATAATCGTGGGCGATTTTAACAGCCACAATACCTGGTGGGGATCATACAAAACAGATCCAAGAGGACTAATAATTGAAGAATTTCTAAAAAATAACGACCACATCTTTCTACTCAATCAAAACAACCCAACACATTTCATAGCATCAACAGGAAAATGCAGTGCAATCGATCTAAGTCTGTGCAGCAG
>dnaPipeTE_Braconidae_comp_TRINITY_DN146290_c0_g1_i1
TATCATCTCATTCACTCCATTTAGTACCCTCTGAGCCCACTCATCATACACTATGGCAAAACCCACCATCGCATACGTGGCTGGATCTCTTCATCACAAACGACTTATCTAAAGTCACGGATTGCACGGAATCGGCCTCTCCATTCATCGCTGGACACGATTTTATTATATTGTCCTTGCGCCTCTCAAAGCCCCCAGTAGTTTCAAAGATACTCAATTTAAGAAATTTGGTCCAAATGAATGAAACGCGCTTGAACAATCTGTTGCTCGAGGAGTTCGAGAAAAG
>dnaPipeTE_Braconidae_comp_TRINITY_DN186131_c0_g1_i1
TTGAAATACACCTTACCCACGATCAAGACATTACAAGGTTCTTATCTGAATTTTCAAAACGTGGGGCCGGATTCTTAATCAGCGATCTTAAAAAGCCTCGCATACTAATTCCTATTGAAATCCAATATCTTTAAATTTCCGGTCGGCAATTTTAGAGGATCTCATTTGAGTTTTCAAAATCTGAGATCGAACTCGTAATCAGCATTCTCGAGAACCCATGCATAGCAAATTTTATTAAAATCCAATATCTTTCAAAATTTCAAGTAGGCAATCTTGCAGGCTTCATCTTCATCAAAATCCAGTATCTTCCCAAATTTGGGTATACATTGGTTTTCGAGATCACTGATCATGAATCCGG
>dnaPipeTE_Braconidae_comp_TRINITY_DN101637_c0_g1_i1
ATTTCAATCTTGAAATAATATATACATGTTTTTTTTTTTTTATCTTTTATACTCTTTCTTTTTATTTTTTATATTTTTCTCATTTTAAAATGAAAATTTTTTTTTTTTAGAAATAGAAACTAGTCGTGATGCTGAAGGATCAATAACAAATCCAGTTGAAGATAGTGAAACTGGAGATATACCTGGTGATGGTGATGGTGATAGAACAATTGGTGATGACGATGATGATGATGATTCAAGTTGTGGTGATGACATTGAAACCAGACCACTTGAG
>dnaPipeTE_Braconidae_comp_TRINITY_DN178487_c0_g1_i1
GAAGCGTTAACACCGAATCATTTTTTAATTGGATCCTCATCGGGATATTTAGCTTTACCCAAATATGAATTGGAACTTGTAAATCCACGTCAACAATACGAATTAGCTCAGAGCTTTGCTGAAAAGTTTTGGAAACGGTGGCTACGTGAGTATCTTCCGACCTTAATACCTAGAAAAAAATGGCATTCGCCAGTATCACCGCTGATGCTTGGGGACATAGTATTAATAGTAGA
>dnaPipeTE_Braconidae_comp_TRINITY_DN190696_c0_g1_i1
GGTAATGAGTCCCGCCTCCAACATTTTCTGCAGCACATGCTCTAGCGGGCGCATGTGCTCCTCGAAGCTGTCCGTCACGATGATTATGTCATCGAGATAGGCTGACGCATGAAGCTCGATCAACTCTTGGAACGTTGCAGGTCCGCCGACAACCCCGTACAGCATCCTCGTGAATTGGAATAGGCCTAAGTCGAGATCATGACGATACACT
>dnaPipeTE_Braconidae_comp_TRINITY_DN190627_c0_g1_i1
AAATCTGGTATAAACTGTCGATAATACCCTACTAATCCGAGGAATTGTTTAATTTTTTTCCTGTTATTAGGCACTGGATAGTTAGCTACCGCTACTAACTTTTGACTATCTGGCTTAACTCCTTCTTCTAAAATTTTATGCCCCAAATATGTCACTTCCTTTCTCAAAAATAGACATTTCTTTGCAGTTAAAGTTAAACCTGCCGTT
>dnaPipeTE_Braconidae_comp_TRINITY_DN132098_c0_g1_i1
TTTGGGGTAATTTTCCATTTATGTCATCCTCACTTGGTTTTTCCTCGGGGTTCCGGGATAATGCGCCAGCGTTTTTATTCAATTTTCCAGGTTTGTTCGTTTGAGGCGTCTGTGGTGACCTTGAATTTTTTCTCAAAATTGGGGAACGTCAAGATAGACTTCGAGATGAGCTTTTCCTTTAGGGTATTGAAACTTTGTTCCTCGGTTTCTCCCCATTTTGAAACTGTCTCTTCTCTCAACAATTTTGAGAGTGGCAACGCTAATTTTGAGA
>dnaPipeTE_Braconidae_comp_TRINITY_DN117590_c0_g1_i1
ATCTGTCGAAACATCTTTTCTATGTCGGTTACGAACACATACTTATATTTTCTCCATTTTAGAATTAAGTCAAACAACTCGGGTAATAAGTTAGGTCCTGTATAGAGAAGATCGTTCAGAAAAACCTGTCTAATTTGAGCTGATCCATTAAAAACCGTTCTTAGCTTCTTAGTTCCCTGAAGGACGCCATGATGAGGAAGAAAGTAGTGATTTGACGTATCAACGAGTTGCA
>dnaPipeTE_Braconidae_comp_TRINITY_DN196673_c0_g1_i1
GTCCTCTGATCTAAACGACCTTAACGTTCTAACTCCCGCACATATTCTAATCGGTAAGCCTATTCGGAACTTGCCAGAACAAGATTACACCAGATTGATAATAGACTTTTTATTCCGGAACATATCACCAAGATAAAGCAACATTTCTGGGCTTGTTGGCATATTGAATACTTACACAAGTTACACAAACGTCACAAATGGGCTCAAGAAACTGCTATTATTAAGATAATAAGAAAATAAGGCAAAATAGTCATCATCGTAGAGAAAAATGCTCCCTGCACCAACTGGCCACTCGGACGGGTGATCGAGGTTCATCGAGGAGAAAATCAGGTGGTCAGGACACCAGTCGTGAA
>dnaPipeTE_Braconidae_comp_TRINITY_DN168438_c0_g1_i1
TAGCATTCATGGGTTGCAGCTCAGAAGAATTTCATGGACAAGAGGATGATGATTTTTGGCTGATTGATTCCGGAGCGTCCGATCATATGACTCATCGACGAGATTGGTTCCACAAGTACGACGAATTCAAATCACCGATGTGCATCAAAGTTGGAAATGGCGAGATTATTTATGCTCATGGCACAGGTAACATAGAAATTGAAACTATTGTGG
>dnaPipeTE_Braconidae_comp_TRINITY_DN168406_c0_g1_i1
GGAAGTAATTCAAAATTTGAACCTTTAATACTCGATGCAAATCACCCGGTAACTAAACTTTTAATTGAACATTATCACGAGAGAGCATATCATAAAAATCACGAAACAGTAATGAATGAATTAAGACAAAATTATTGGATCTTAGGTATTCGAAGATGTTTCCGATCGATCGTCAACAAATGTGAAAAATGTCGTTTGTTACGAGCGTCTCCTTATATCCCAAAAATGGCCAAGCTTCCGCAAGTACGCTTGGGATTTCATTTCAGGCCGTTCACATTTTGTGGATTAGATTATTTTGAACCGATTATCGTCAAAATAGGACGTCGACGTGAAAAGCGCTGGGGAGCATTATTTACTTGTTTAACTGTCCGCGCTGTTCACGTCGAATTAGCTCATAGCCTGAGTACTGACTCGGCTATCATGGCAGTTCATAGGTTTGCCACGCGAAGAGGTTTTCCTG
>dnaPipeTE_Braconidae_comp_TRINITY_DN152609_c0_g1_i1
CGTCGATTCACGGCTAGACGGGGTTATTCCCAGAATATCTACTCGGATAACGGATCGAATTTTCGCGGAGCTTCGAATAGTTTGAATGAATTATATCAATTATTACAATCAGAGAACTTGAAAGGCGAAGTAAACAATTACACGAGTAATCACGGGACGAATTGGCATTTTATTCCGCCACACGCTCCCAACTTTGGTGGTCTATGGGAAGCGGCAGTCAAACAATTTAAGCATCATTTTAAAAAGGTCGCTTTCGATAAGAGATTCACATTTCCCGAGTTTTATACGTTTTGCACTGAAGTCGAAGCTATACTGAACTCACGACCATTAACACCTATGTCGACGGATATTAACGATGACCCAGCTCTCACTCCGAGTCATTTCTTAATCGG
>dnaPipeTE_Braconidae_comp_TRINITY_DN122117_c0_g1_i1
AACAAAATACCTCACAATGGCAAATAAAAGAACCAATAAGCCAAACTCAATAAAAATACTTCAATGGAACTGTAGATCAGTCGCGAACAAAACTCATTACATAAAGAAATTATCAAATGAGTCCGACGTATTTCTGCTATCAGAAACATGGCTTACAGATCAAAAACAGCTAAATATACCTAATTTCAACATAATAAGAAAGGACAGAATCCGTAGCAAACAAAATAATAAAAACCCTCATGGAGGAACTTGCATAATGGTAAAAAAAAGATATAGAATTTAATATCATTGACCTAAAAATAAATAGTCACAAAATCGAAATAGCAGCAATTGCAATAAAACTAAAGAACTCAGAAGATTTACTCATATGTTCAATATACAACCCACCTACACACATCAT
>dnaPipeTE_Braconidae_comp_TRINITY_DN158110_c0_g1_i1
GCCTCAGATTTTGAAAATTTAAAAATAGAGCCTTCAAAACGGTGCCCGTGTATGACATTAGGAAAAATACTGGCTTTTGATGAAATTTGGCATACCAGGGCTGTGGGGCTCACTGATTAAGAATCCGGCATCAGATTTAAAAAATTCAAAATAGAGTCTTGGCACAGTAACGGTGCACATGAAATTTTGAAAAGACACTGAATTTGAATCAAAATTGGTATACCATGGTTTTGAAGTTGCTGATTACGAATTGGGAGAGAAGATTAGGTTGAATCGTTGCATATTCAGCTGTAGTTCTCGATTGCCTTCATTTTACGGTCTAATCCATTTAT
>dnaPipeTE_Braconidae_comp_TRINITY_DN130078_c0_g1_i1
ATAGCCTCATTCTCGAGATTACAATATGTAGTTCCCCCCTCGCCCACGAGAAGTAGCAGCGCTTTAGAGTTTTAAAAAGAAAAGAGTGGGGGTCGGCCAGGCCGCGTCTCCAACGCCATTGCGCCGGCTCCCGAACTTCATTTTTTCAGAGTCTTTTCTAAAATTGCTTTATTTTAGGGTATGGGTAAATATATTTGCATATGTATTTGGGTGGGTCTGTAATCTCTTCGAACGAGGCCCTGCATATAATTACGATCGAACTTCACTTAGGTAAGTTCGTTTGATCGTTCAATTTTATTGGTACTTTCG
>dnaPipeTE_Braconidae_comp_TRINITY_DN130088_c0_g1_i1
TATTAACTCAAAACATCAACGTAAATGTACGGGTTTTGGAGTTCGCTAGTCAAATGTTGACACAGACTAAACAGAACTACACGGTTACTTAACTGGATTGCCTCGCGACACTGTAGGTCATTAGGAAATTCAATCTATCCGTGGAGGGCTATGTGATAGATGTGATCACGGATCAGAGTAGCCTCTCACGAATGTGCAATCTCGGAAATTCCACGCATAGGTTAGTCCAGTGGGCCCTGAAAATGCAGGGCAAAATGTACACCACAGAGCACAGAAAGGGTTCACTGACTTACGTTCTTGATGTGCTCTCACGGATGCACGGAAGTA
>dnaPipeTE_Braconidae_comp_TRINITY_DN148806_c0_g1_i1
GTAATTAAAAATAGACAGATAACTTCCTACATTACTGAACACTCACTGATAGATATTAAACAATCCGGGTTCAGAAAATCTCACAGCACGCATACTGCGCTTTTGAAGATTTCTGATGACATCCGCGCGGGCATCGAAAATAAGAAAATCACACTTTTGATCTCAATCGACTTTGCCAAGGCGTTCGTACTGTAGAGATAGACGTCCTGCTGGATAAGCTCAGACAATTGGGGTTCTCTGATAGCGTGTGCGCATGGCTCAACT
>dnaPipeTE_Braconidae_comp_TRINITY_DN121207_c0_g1_i1
TTTAACACCATCATCAACCTCAATACCATTGACACAATCAACAACAACAACTACAACAACAAAATCTACAATAACGTCACCACCAACTACCAGTAGTAGTAGTAGTAAGATTAATAATAATAATAGTGTTGTTGTCAGTAGCAGTGGTGGTGGCGGTGGTAGCAGCAGCAGCAGCAGCAGCAACAATATAAGTAGTAATTGTAATAATAATAATAATAATAATATTAGTACAAGTAAAAA
>dnaPipeTE_Braconidae_comp_TRINITY_DN147382_c0_g1_i1
AGTAGTCCCCACTAGATATTATACCCTTATGTTAGCGCTTTTTCCAATCCTCAAAATGCTTCTGGAACTCGATCTTTGGGATAGCTCTGAGCTCTTTCAGCGATGCACTTCTAATGTCATCTATGCTTGTAAAACGAAGACCCTTCGAGTTTTTTTTAATTCAAAAAGGAAAAAGTCACAAGGGCCCATGTCTGGTGAATATGGAGGTTGGGGCATCATTACAGTGTTATCTTTTGCCAAAAAACCAAGAATAGGCGACGATGTGTGAT
>dnaPipeTE_Braconidae_comp_TRINITY_DN121895_c0_g1_i1
GGAGTCGATTGGCTGTTAGATAGTGGCTGTTCCGATCATATCATGAATGATTGTAAATTATTGGATCGATTTGTTAGCTTCAGAAAGTCTGTAGAAGTAGAACTACCCGACGGAAAACTTTTAGAAGCAACTGAGATCGGTAATGTCAAAGCCTACTTTCAGACATACTATGATGTGAACGAGATTGATATTAAAAATAAATATGGCAATGCAAACATTTTTGATGAAACAGGAAAA
>dnaPipeTE_Braconidae_comp_TRINITY_DN112945_c0_g1_i1
GGGCCGACAAATGTTCAAATTAAAGACACAGGATTTTTTCGCTAAAAAGCAATCACATTTTGTAAATGATTTGAAACTAAACCTCTAACAAAGATGATTTCTTGTGTGTTGTGTTTTTTCAGAAAACTATGCATTCGTGATACAAAATTCTGCCCAACCATTCCATTGGAACAATAATCAAGCCACAGTTTCTACTGTCGGGGTCTATCACAAAATAAAAAATGATCTTGAACGTCTGAGTATAGCTATGATTTCTGACAATCTCGACCATGATTGAGTTGCAGTTTAGTATGAGAAAATTATCATGTTGCA
>dnaPipeTE_Braconidae_comp_TRINITY_DN146320_c0_g1_i1
GCGTGATGAGGCAAATAGAAACCATTTTCGTTTGAATTTTCGATTAATGACATGTGCCCGAGCTCGAGGTATTCGTTTAAGACTTTTGAATATTCAGTTTTCATATCGGGATTTCGTTCGAACTTATTCTTCAAAATTATCATTCTTTTTAAAGCTATGCTCTTTGAATTGTTTACTTCGGCGATTTTGTGTTTAAAGGGTAAAGCAACGACGTATCTACCGTTTTCGTCACGTTTTACATGCGATTTGAAATGATCTTCACAATTTATCTCGTCTTTAGACCAAGTGGATTCTGGCAATAAACCTTTCGGCACCTCTTCAATATTCCAAAATCTTTCAAGGTCAAAAGTTGG
>dnaPipeTE_Braconidae_comp_TRINITY_DN108663_c0_g1_i1
GCGTTCGGCTCTCCAATTTGCAAAAAACAGTGAACGGGCTTGAGGCCCGACGAATCATCGGCGTTCAAATCAGGTCCACGTGGCCAACTCTCCTCCGACTGCGACAGCCAATTTGGACCATTGAACCACAACTTGTTTTTCAAAAAATCAGCCGGAAGCTGACCGCGAGACAACGCATCAGCGGGATTATCAACCGACCGTATGTGCCGCCACTCGACTTTACCGTCAAACCTTTGAATTTCTGCTACTCGATTAGATTCAAAAACTTTGAGCGAACTTGAAGATTTTTTG
>dnaPipeTE_Braconidae_comp_TRINITY_DN166642_c0_g1_i1
GATTGACCAAAGTACTGCTGAACACTTCTGCTCCGTGACCGAATATCGTATTTCCGCATCAGTCATAGTTCGGCTAGCGTGAGCGACTACTTTCTCTCTGTCATTTACTGGGTTAATACGGCACCTAGTTCTCCACCCCGTGCATCAGTCTGCAAAAAAAGGTACAGAGAAGTCTGGGCAGGTGAGGGTGAGGACCCCAGTGAATCGGAGTTCCAGCGCACGGAAACTGATGACTTCCATTTCCTTCCAATTTCAAGGAACGCTTTTTTTTCAACTTCATGAGGGGTTCTGCAAGTAATGCGAAGTCTGGAATAAATATACCACGATGCCAGGTCAAGAAAACGACGTATTTGCTGAGGTTCAAAGATGGTGGGTAATTCACGACAGCAGCAGTTTGGCATTGCTTCTGCCAAACATCTAATATTA
>dnaPipeTE_Braconidae_comp_TRINITY_DN170688_c0_g1_i1
AATTCAGCCCTGTTAGACTTAGTATTTGCTTTTGCTTATATAGATGACATATTTGTTGCCTTGTTTAGTAAAAAGTAACATACGGAGCATCTTAAAATTTTTTTCGATCGTTTGAAAAGTTTCATTCAAAACATAGCTTAGTCTCAATTTGGAAAAATCAGTTTTTGGAAAAGACAAATTAACCTTCTTAGCATGCAGTTGACCA
>dnaPipeTE_Braconidae_comp_TRINITY_DN163902_c0_g1_i1
AAACTATTTTCTAAATTATTTTGCGATATTTTCACCTGCCATTGTACCATTTTTCACAAGTTTATTCAACTTATCCATAAACTCTTGTATCTATCCGTCTGACTGGAAAAGGTCGTATGTCATTCCGCTTAGTAAGGTTTCATGTCCAGCTTCATCCTCAGATACCAGACCTGTGGCTAATTCGTATCGTTTTGCTGAGGTGTTTGACTCATTGATCACCCGCCAGGTCACTGAGTTCCTCGAGGCAAACTCATTCCTCTCATCGTATCAGCCGAGCTTCAGAAGTGGTTTTTGTACATAAACATGTTTGTTGAAGCTGACTGATAAGATTCGGCTTGGTATGGACAAAGGTCTTGTTCCACTGATTTTTGTTCTTCGATTTTCTTAAAGCATTTGACACAATAGACCATGCAATATTTTTAACAAAAGCAAGAGAGATTGGCTCTTCTAATGAAGCTATTGAATTTCTGCTTTTATAGATTCCTGGGCGTTCTCAAGCAGTATTGGAGGATGATGGTTTCTCATCTGCTTTCCTCCCAAATTCATCGGGAAACCAGGGCCGTATTTTCTTTACTATTCATAAACTGTATACTG
>dnaPipeTE_Braconidae_comp_TRINITY_DN110267_c0_g1_i1
CACTCCGTAAACTCGCGCCCACTCACACACGTTTCAGTGGACCCACGGGACGAAGAGGCGCTGACCCCAAACCATTTTCTTATCGGCGCATCATCGGGGCACGTCAGATTGGAAAAGTATGAAAATGACATCGCAAACCCTCGCCACCAGTTTCAATTGGCACAGAACCTAGCTAGCTCTTTCTGGAAACGTTGGCTGCGAG
>dnaPipeTE_Braconidae_comp_TRINITY_DN142631_c0_g1_i1
GAGGTGATATTTGCAGCGCGGACAGTTATGCAGTTAGGACTTTCATTCTTCTCTTCATAAAACTGCCCGCAAAGACACAATTCAGTCAAAAACAGATGAGGACCAAGAGAATCGTCAATTGGAAGACCGATTATATGGAGCAGGAATCGCAGATAAGAGGTAATGAAAGGTTCATCGAATTTGCAGTTCTTGAAACTTTGAATGCGTTTTTCTCATAACCGTCTTTTTTTACCTGGCCGTACTGATAGCTCCTTTAATTTCCAACTAATTGACTTGAAATTTCAACTCCAGCTCTAAAATATGATTTTCCAGGAAATATCCTAAAATTTTTCTGATATACTGTATTTTACCGATTTTATGACCGATTTTATGACCGATTTTCGAACGATTTTTTCGCAAAAAAAAATCAAATTGGCGCCATTTTTCCGATATTC
>dnaPipeTE_Braconidae_comp_TRINITY_DN103416_c0_g1_i1
ACTAATACAGTTTTCAAAATCTCTTTGCGTGGAGATATCCCTTTCAGAGTAGAATGGAGGGCAATTTCCACCGTCTTAATTAATCTCTCCCAAACGCCCCCCATATGAGGAGCACCGGGAGGGTTGAAAATCCAATCAACGTTATTTTTAATTCCAAATCTTCGTAAATTATTTTGATCAAGAGTCAAAATTGCCTCTCGTAGTTCTCTGTCCGCGCCTTTGAAATTTGTACCACAATCACTATAGATTTTCAACGGAAAACCTCTCCTAGCAGCCATTCTTTGTAAAGCCATTATCGCA
>dnaPipeTE_Braconidae_comp_TRINITY_DN132525_c0_g1_i1
CGCCAAGGTCGCGGAACCCCTGACAAGACTGACCCGGAAGGATGCCACCTGGGTCTGGACGAAGGAGCAGCAGCAAGCATTCGAGGCCCTGAAACAACGGCTTTGCGAGCCGCCGATACTTCAGCAAGCCGATCCGAGCAGCCCGTACGTCTTAAGGACAGACGCCAGTGGCTACGCCATTGGGGCGGTTCTACTCCAGGGGGAGGGCCCCGAAGAGCGTCCGGTGGAATACGCCAGCAGGCTTTTGACCTCGGCCGAACGCAATTCGACCACAGAACGAGAGGCTCTTGCTGTGGTCTGGGCTGTAGACAAG
>dnaPipeTE_Braconidae_comp_TRINITY_DN120616_c0_g1_i1
GACGACGACGTGGCACCGCGTGATGCCTAAACACAACACACAAACACACACTCACACACCCACACACCCAATCACACACACTCACACTCGGAAAAACAAATCAATAATTTTCTAAGCGCCTATTTTAATTGTATAACGTTTTTTATATAAAAGAGTAAACCTGAGATAATAGTCATAGAAATTCTGATCAAGGTTTCTGCACAAGACTCG
>dnaPipeTE_Braconidae_comp_TRINITY_DN155695_c0_g1_i1
AGCGAGTAAGAACAGTAGCGTATCACCCCGAGGCTAATGGCTTAATTGAGCGTTGGCACAGGGTATTTAAATCCGCGATTAAATGTCACGCGGATAAAGATTGGACAAAAACTTTGTCAACAGTCCTCCTCGGACTACGCTGCCATGTACGTCCGGACACCGAAGCAAGCCCTGCGGAATTTTTATACGGATCGACGATTCGCCTCCCTG
>dnaPipeTE_Braconidae_comp_TRINITY_DN155697_c0_g1_i1
AAAAAATGATGAAGGACACCATGTCAATAACATTATATCACCTCTGACGCAGATACATCTACCAGGAGACATGATAAAAGATTTCGTTTTAGATTTTATGCATTTGGTATGCTTAGGAGTCATGAAAAAATTGCTCGATTACTGGATTGGTACAGGTTCAACTGCTTTAAGAAAAGACCAAGTCATGTGCGTTTCTCAGAGACTAATGAATCTATCACATCAAATTCTAGTAAAATTCCAACGAACAACAAGATCTTTGGGAGAAATGAATAAATGGAAGGCCACGGAGTATCGATTT
>dnaPipeTE_Braconidae_comp_TRINITY_DN135665_c0_g1_i1
TCAATATCAATCATGATCAATATGCCTTATTATACGATATGTAAATTTTCAAAGTGCATATTACAGTAAAGATGCTGAACCTAGATCGAACAAACAAATGGTTTATCGAACATCTTACTCTCATTATAATTGATTGCTCCAAGCGAAACAAATCTCTGAATAGTGCATTTGTCGATATTCGATTAGAATTTAGATCAGAATTCGGAGTGAGAGATAACTTTTCAGCAAATGCTTCTGCTCATTGCTTAATTATATACGAGCTCATAGTCGAGAATAATCTCATGAGTGCGAATGTGAGAAAGATTATTTAGGAGTTGTAATTTGAGCCAACTCATCAACAAGCTTTCATATTTTACGG
>dnaPipeTE_Braconidae_comp_TRINITY_DN195534_c0_g1_i1
GTGGCGTGGCCCCGCACATGCGATTTCAATAATCGTGGGGCCAACCACACGACAATTGCAAGACTATTTTGTTTCGCGACTAAAGCTGCAGAATGGCAAATGCAGTTTAGCAGTATTAAATGTGAAACTACATCTTTTATGTATTTCTGAAAAACCTATATTATCTCCAATCATCACAGAAGCATTATCATAAGCTAGTGCAATGA
>dnaPipeTE_Braconidae_comp_TRINITY_DN187733_c0_g1_i1
GTCGTCGAGCCAACCGGACACAGTGGGTCAAAGGCCGAGCGCGCGAGGCTCATTCATGAGCTCTAGCATGTGGATCCGACCGATTGCTCCTCCTCGCGAGCGGGATCTTCGAATTCTAGGGAATCACCGATGCCAACTGCGACTAGTCTGTGTATTTAAATGAGACGCGCAGGTGGAGCATTGCGAGATGCTGGATACGGGGAGTTTCGAAAGGCGCATATATACGTCTGTTTCGAAATGCG
>dnaPipeTE_Braconidae_comp_TRINITY_DN179278_c0_g1_i1
GAAACCAATTTTCTTCGCGACACCGACGATCTCGATCGTTACATTTAGAATTCCCAGGACCTTGCTCAATCCGTTCTTGGCCGTTTGGATGAGCGAGTGATAATCTGCTAACCGATTACGAAATCGCGCCGCAACTTTCGGCCTGATTAGTGACAGCGTCGCGCCAGGGTCGACAAGCGCAAGATGCTTTTGATCAGCCAACCTTATATTCAAATAATTACAATTGTCAGTATCCCAATTTCATCTCTCTCCTTTCCACTTGCACACGCCATCTCATTTAACGAAGCTAACTCCTTCCCTTTTATACCGCCACTAGTAC
>dnaPipeTE_Braconidae_comp_TRINITY_DN139291_c0_g1_i1
GTCATTCCCCAGAATATATTCCGGGCAACCTTGTCGACTCGTCCATAAGAGGAAACACTCAGCGAGTTGAAAGGCATGTATAAGGGAAGTTGGATGAAAAGAGCAACGTCAACCCCTCTGGTGCTTCTGTCATGCCTTGCGAGTACGTACCCAACCAGTGATACTGGCGAATCCTCTATGCTTTGTCCAAGTTTGGTTTCTGTTACAGCTATCACGTGGAGCGTGGGTGAGAGTCGAAGAAATGTCCCACCAATTCAATGTGGCTCTTAAGAGAGTTGGCATTGAAATGGCAGACACGTAGACCACCACTGATGCGATCAGTAGACGACTGAGTAGCTACA
>dnaPipeTE_Braconidae_comp_TRINITY_DN139226_c0_g1_i1
TGTGAGTTGGAACTCAAAACGACAACCAACAATCGCTTTATCCAGTACCGAAGCAGAATATTATGCTCTGGCAGCGGCTACGCAAGAAGCATTGTATCTACGAGGATTACTACATGAATTGAATCAATCGCCAATTGGCCCAACTGTGTTATTATGTGATAATAAAGGAACAATAGATTTATCAAAAAGTGGTAACTTTAGTCAACGCACAAGACATATAAGCGTTAGAGATCGTTTTGTGAAAGAAAATATTGACAGTCAAAATATTGTTGTTCGTTTTGTACCCTCAGCGTCTGTTGTATTGCTCTCTACTTGATTTGCTTCAATCTGTTTATTTTGGCTTGGA
>dnaPipeTE_Braconidae_comp_TRINITY_DN170720_c0_g1_i1
AAACGATCAAATTTTTGTAATACGGCCTTTTTGATTCAATGAAACATTTCATTTTTTTAGGTTGAAAATTAAAACAGTGATTTTTCTAAAGATAGTTTTTTTCATTTTTCTCTGCAATTTTGTTTTCATGTGAAATTAAAATTCTCATGGCTATCCGATATATCCTGGTAGGAGAAGGTTCAAAGTTCTATCAATTGCGTTCTACAATTACTTGGTAAGCACGAATATCAAGTGTTGTACACGAAAGGGTGAAAAAAAATAGCGTTGCCGAACGTAA
>dnaPipeTE_Braconidae_comp_TRINITY_DN152193_c0_g1_i1
GTGATATTGCGAGAAAAAAATTTACGCTCCCCGGGCTGGATTCGAACCATTGTCCTCCTGATTTCCGGTCAGGTCAACTGACCGGTTATTACATGAAATTCCGTTCCTTTGATAGATAGTCTCAGCTTTTGATTTGCCCATATGATTGCTAGACATTCCTTTTCCGTCGTCATGTAATTTCGTTTTGCGGGCGTAAGCCCATGGCTGATAAACACGATCGGGTGCTTGCCATCCTCGTGCTCCTGAGATAGCACTGCACCCAGCGCGTAATTAATTGCGTCACACTGGATTGTGAAGGGCTTGAAAAAATCTAGC
>dnaPipeTE_Braconidae_comp_TRINITY_DN177865_c0_g1_i1
AATGGATTCCGTAAGTTGTTTTAAATTTATTTTCATTTAATTTAATTTGCAATGAAAAAAAAGAAAAGTATTTGATATAAACTGGTTTTTTTATTACAGAAATAATGTCAAGGTTGCTGTTTGTGATATTCCACCAAAGGGATTAAAAATGTCATCAACATTTATTGGAAATTCAACAGCAATTCAAGAAATTTTCAAACGTATCAGCGAACAATTTACTGCCATGTTTAGACGCAAGGCTTTCCTTCATTGGTACACTGGTGAAGGTATGGACGAGATGGAATTCACCGAGGCCGAA
>dnaPipeTE_Braconidae_comp_TRINITY_DN119973_c0_g1_i1
AAAATTATCACCGACTGTAGTGCTCTTCGGGCAACTTTTACTAAAAGAGATCTCGCGCCGCGTATAGGACGTTGGTGGATCCAACTGCAGGAGTATGACTGTTCGATCGAATACAGGCCCGGGACAAAAATGCCACATGTCGACGCGCTAAGTAGGAACGCAATCGAGGACCTCGTGAATGCGGAAGAAATTAAAGAAATCGGGATGCTTCGCATCGAGCAAGAAGATTGGCTTTTGCTCGCGCAATTACAAGATGAACGGCTAAAATATATAAATG
>dnaPipeTE_Braconidae_comp_TRINITY_DN119949_c0_g1_i1
AAATATAGAAATACATACAAAGTATGACCATGTCATCTCACATCTGCTTCTCAAGAAAAGCTTGTGAATCTTCTTGAATCCAAGATCATTACATTCATGAGAATGGAGAGAAGGAGGAAGAAGAAGAAAACACCTCAAGTCCAAAGTTTCACTATGTATGGATAACGGATTTATCGCCTATGTGCGATCTCAGCTAACGAAAAATAAGAGAAGATGTTACATTTGTGATAGATGTCTGCATTACTTCACAACAGAGGATCTTCTTG
>dnaPipeTE_Braconidae_comp_TRINITY_DN189735_c0_g1_i1
ATTGAAATTAGTAAGGCAATCAGTGTAATTAGCCATATGGCATTGCATGAAATAGGAAGTGATTTCTCAGGATGAAGGATCAGCGTCAAAGGCTTGGGATCAGTAAATAGAGTAAATTTCCTTGCATAGATGTAGTATAGGAACTTTTGTACAGCTCAAACCATTGCCAATTTATTTATCAATTCGAGGATATCGTTCTTCCGTGTTTGATAACGGGCGGCTAGCATATGCAATGGGACGTTCATTAGCTGAAATTAACCGGTGCGAAAATACTACTCCAAGGCCAGTTTTACTTGCATTTACAGCAAGAAGTAGTGTTAATGTAGGATTGTACGGCATGAGAACTTGGAAAGAGATTGGAATCTTTTTGATTTTGTTATAAGCTTAATTAGCTTTCGAGGTCTTAGGACCCCAATGTGCATTTATGCAGAATTATAAGGAACATTTCCGCAATGGTTGGTATAGGGAAATAAACAACAGATTTTTCTGAAAATTGA
>dnaPipeTE_Braconidae_comp_TRINITY_DN195779_c0_g1_i1
TCTAACGGAACATTTCAAAATAGAGGATGTCAGGACCGCAGTAGAATTATTGTTTCCGGGGTATTTTATGGGCTCAGTGGATATGCAAGATGCATACTTTTTAGTACCGGTTGACAGGTCCAGTAGGAAATACCTCAGGTTTGAGTTCCAGGGGAAACTCTATCAATTTACATGCCTCTCTTTCGGCCTAAATGTGAGCCCCTATATATTTACAAAATTATTAAAACCAGTGATGAGGTTATTACGATCGAGGGGTTG
>dnaPipeTE_Braconidae_comp_TRINITY_DN197444_c0_g1_i1
TGGCTAAACAATTTATTTGGACTTAACATCCCAGGATTCTCTATCATCAGGAAAGATAGGAATGACGATCATCATGGAGGAGTAGCAATAATAATTAGAAGAAATATATTATTTAACTTAGTGAACAACATCTATCACAAGTCCAACGCTCTGGAAACTATAGCTATATCTATACCAATAAAAATCAACAATTCTCCAGAGAACCTTCTGATAGTCTCAATTTACAGAACGCCTAACAAAGAAACAACCTCTCAAGAATGGAATAATTTCTTCAGCACAACTACAAATTATAAATACATATTCATTGGAGGGGATTTTAATGCTCATCATCCATCCTGGGGAGCCCATAAAACCACCCCAACCGGCGAAAACCTAATAGATATTCTGATTGACTACAACCTA
>dnaPipeTE_Braconidae_comp_TRINITY_DN182438_c0_g1_i1
TAAGGGTAAAAACAAAATTACCCATGTTAATCACGTCAACAGCAAATTTTGCATTTGAAATTGTAGAAATAGACGCGGTTGGCCAACTAGGCGTAACAGAGGCAAATAACAGATATATAATAACATTGCAATGCGCCCTGACAAAATTCGCAGGCGCGATTCCCGTGGAGAAAATAACTTCAGACGTCGTGGCCGAAGCACTGATAAAAAACTTCATCCTTAGATTCGGCGCCCCGAAATATTTTAAACACGATCTGGGAAGCTGTTTTATCTCAAAATTATTTAA
>dnaPipeTE_Braconidae_comp_TRINITY_DN119751_c0_g1_i1
AGAGAGAGAGAGAGAGAGAGAGAAAGTGAGCGAGCGAGCAAGAGAGCAAGCGAGATAGAGGGAGAAAGAGGAGGGATGGCCGCGAGACGGCCCGTCTTCCTCGGCGTCTGGGCCCTCTTCGTCCTCCTGCTCATCCATGGTACGTCTCGCACACAAACACACACACTCGTACCTGTACACGTACACACAGACACAGGAAGTACAAACGGCCGTTTCGCCG
>dnaPipeTE_Braconidae_comp_TRINITY_DN183722_c0_g1_i1
GATTTGTAAAATGCAATCTTTAATCTATACCATTTTTAACTTTGACCTATGACTTTAACTTATGTCCTATGACCTTCAATCTACAATCTTCGACTTATGACCTATGCTTTTCAACTTTCGACCTATAACCTATGACCTATATCTTTCAACCTATCACATTTGACTGATGACTTTTAATCTACTACCTATGACCTTTAGCATACGACATTTGACCTTTAACTCTCATCTTCGACTTCTCACCTTTGCTTTTTCGTACCTAACCCGTGACTTTTGACCCCTGGTCTATAAAAAGCAATATTTGGTCCATATTTGATTTGATGCGAACTTTGATTTATAATCTCACCTATAGCCTGCAACCTATGACACTTGACCTTCAACATCTACCCATTAACCTTTGAGCTCGTATCTCTTACTTCTGGCCTCTGTTCTTTGATATGATATGTTCTTCGATAACTTTTTACCTCTGACTTT
>dnaPipeTE_Braconidae_comp_TRINITY_DN154258_c0_g1_i1
GTTTAGGGTTCCTTATGACGCGAGTACCTATGCTTTAGGGGCAGTTTTGCCGCAAGAATCAGAGGATCGGGTGAATCCAATTTGCTACTCGAGTCGCTGGATTCAGCCGAGAGGAATTATTTGACCTTCGAGCGAGAGTGTCTGGTTTTCTTGTAGCCCTTAGAGAGTTGAGTCCTTATTTGGAAAGATACAAGTTCACCGCCATAACGGATCACA
>dnaPipeTE_Braconidae_comp_TRINITY_DN154218_c0_g1_i1
GAGCACTATTCTGTGGTCCATCCAATTGTAGAAAAACGAACAGTCTGCTAACTCTCATAACTCATCCGAATGGATTGAGATTCGAAATCGTTTATCAGTACTCCAAGTCGCTCGTTCAACCTAAATATAAATTTTCACAAGTAGTGAATTCGATTCATAAGTTCAACTTTTAAAATCGAAAGGTGTTATAAAATACTTTCCTTTCAGTCAGCATGAGGATGATGTAACAGCATCGAGTGATGCGTGTCCAAATGGATTAATGATATTCGATGATGTGGCTTGTGAAAAGCAAGATAA
>dnaPipeTE_Braconidae_comp_TRINITY_DN137676_c0_g1_i1
ATTTGAAACAAAGCTCGCCACAATTTTTCGAACTGAAGGATTGATATCTCCTCTTATCATAAACTATCGGACTTTTTCCAGATATGAAATCAACCCTATTGGTGGTTGTAAATTCCCAAAACTATCGAAACATTTAACCTTGTTGTTTTTTTTACGTAAGCAACCCAATAAGTACCACTCGCCGACGACTTATCCAAATTAACACTCATATTTCCACGTTCGTATCGGTAATGAATCTGTCATGAAAACTCTTCTGAAATAAGGAATTTTTTTACAA
>dnaPipeTE_Braconidae_comp_TRINITY_DN178085_c0_g1_i1
AATATTGAATGGAAGTTTAATCCACCGGCAGCGCCTCACATGGGAGGTGCGTGGGAGCGACTCGTACGTTCAGTTAAGACTGCATTAACCGCAGTATTGACGGAACATGCTCCGAAAGAGGAGACGCTTATGACCGTTTTGGCTGAGATTGAGCATGCTGTCAATTCGCGACCCCTTACACATGTCTCTTTTGATCCTCGAGACGAGGAGGCCTTGACGCCTAAT
>dnaPipeTE_Braconidae_comp_TRINITY_DN178008_c0_g1_i1
GCTTTTACCTATCGAAATAATGAGCTTAAGAAGAACGAGTGAATTGAACAATTGCAAAAGTAAATGGGTTTTCGCCTTCACAAATTGAGAAAATTAATAAATAAAAGGCCTTGGAGGAACAGGCAAGCTTACGAGCAAATTAATTGACAAGTTGTCAATTTATTATGGTCTAGTAATACGCAGATATCGTGATTCTACAGGAAGAAATG
>dnaPipeTE_Braconidae_comp_TRINITY_DN160525_c0_g1_i1
TTAGGCTCTATTGGCTTTATTATGGATGGCAGTGGATTAGAAGATCTGTGGAGCACAGCTTATGCTCGAGAGTCTGTTAAAAACATGCTCTCAGGCCATGCATTTTCAAGAGCGATGAGAGCTCATATTTTAACATTCACTTCTATCGCTATTATAATATGTAGATTGAGAAGGCCCTGGGAATACAAATTAAATTTTCATTCATTTTCCCAGGCCGCGCTCATCAATAAAAAGCCCGGCGCAATAG
>dnaPipeTE_Braconidae_comp_TRINITY_DN158648_c0_g1_i1
GAATACTCGGAACCGAGTTTCGGGCTCGTTAGCTTGGTTAGTAGCTACGCTCAGCTAGCGAAATCTTTCAGGAATTTCCAATACTACGAGGACATTCCCAAGCCCAGGTATTTGACTTCTGACCAGCAGAACACATTTCTCTCACTTGACGGTCAAATTGGCGGCCCGTATCCATTTGAGCACAATTTTCAAGATCTTCATATGTTTCTCAAACCTGTCCGTCGCTATCACTATATCGTCCAGATGAGATAACGCATATGGCTCAAAATACGAGTCGATTATCTTATCGATTCAGCGCTGGAAAAGAGCGCTAGTGGATGATAGCCCGAACGGCATTCTCTTGAATTAATTCAGTACCATC
>dnaPipeTE_Braconidae_comp_TRINITY_DN166039_c0_g1_i1
TAAATTAAATAAATAATTAATTAAACAAACGACTAAAATAATAAATAAATAAATAAATAAACAAACTTATCAATAAAAATATAAATAATTAGCTGAATAAATAAATTTACAAATAAACAATTAAATAAACAAGCAAAAAATATAAATGAGAATTGAAAAAATAAACAAATTTGCAAGTTAATTAATAATTGTTGATTAATTAATTAATAATAACAAAATATATTTTATAAATAATAAATTTTTATGGTTATTCGTATGATATATATTTGTGTGTGTGTTTTTTTTGTTTTATTTTGTTTAAAAGGGTTGAAAACAGGGGGATCTCGACACAA
>dnaPipeTE_Braconidae_comp_TRINITY_DN112311_c0_g1_i1
AAATTGAATGGGAATAATTACTATCTATGGCAACACAGAGTCAGGATGTTATTAATCAAAGAGAAGGCGTGGGCAGCGATTTCACAAGATACTCCAGGAACAGAGGACGATAGTTACGACGAGTGGCAGGAAAAGGATGAAAGTGCGCTCTCTATTATCAACATGCTCGTTGAAGACAGTCAGATGATTCACATTATAAATGCAACAACATCAAAAGAAGCATGGAATATTTTGAAAGAGTACAACCAAAAATCATCGTTGTCCGATAAAGTTTATCTGCGGAAGAAG
>dnaPipeTE_Braconidae_comp_TRINITY_DN123183_c0_g1_i1
GTTTCTTATCTCTTGATGTTATTCACAAGGAAGTAAGTAAACTCTGGGAAATAGAAGAAATTCAAAATTCAAAATTCGTATCCGAAGAAGAACATCAGGTGCAAAAATTCTACGATGAAACCACGCGACGCGACAAGGCCACCGGGAGAATAATTACTCGGTTGCCATTTAATAACAGAATAAATAATCTCGGAGAATCATATGAGAACGCAGAAAAACGATTTGTATCCTTAGAAAAGCGACTCGAAAGAAATCCTGAGCAACATAAGCAGTATCACAAGTTCATGCAAGAATACATTGATCTAAAGCATATGGAAAAATCCACGGATAAATCGAAAAATAACGGTTATTTTCTACCCCAACAAATTGTAGTGAAACCATCAAGTCAGACCACGAAATACAGAGTTGTTTTCGATGCCTCTGCAAAAA
>dnaPipeTE_Braconidae_comp_TRINITY_DN182009_c0_g1_i1
ATTGTAAGATCATTAAGCATATGGGAATCATAAAAGCTTCTTCCAAAGTTAATACATCACAATCACCAATTTTTATTCTAGCAGATATATTTTTGGAGAATTCAGTTTAAATTTATATCAAGTGGTAATTTGAGCGGTAAATCTTATGACTTATCAAATACCTTCAGGTAATAAAATTGAATACCAGTCCATGCCATTGATG
>dnaPipeTE_Braconidae_comp_TRINITY_DN136871_c0_g1_i1
TATCATTGAATCTTTAGATGTATTGTTACAAAATTTAACTACTTGCAATCAAGTAGCTCGTTATACAAGACCATTTAGTATAAGAAACGATTGGAAAGCCCGAGAATGGGAGAACTTTGTGTTGTACTACAGTGTTCCAATATTTTCAACAGTATTGAGTAAAAGATTACTAGACCACTGGTTGCTTCTTGTAGAAGGCATATATATTCTCTTGAAAACAGATATCACCATTGACGAATTAAA
>dnaPipeTE_Braconidae_comp_TRINITY_DN193661_c0_g1_i1
GTATCCTATACCCGATATCAGCCAAATAATCGACCAAGTGGGAGGCCACAAATACTATAGCGTATTAGATCTGCAATCCGGTTTCCACCAAATACCCATGGACCCAAAAGACGCACATAAAACCGCTTTCTCGACCCCCGATGGTCACTTTCAGTGCACTCGCATGGAGTTCGGTCTAAAAAATGCACCCCCAACTTTCCAAAGGTATATCG
>dnaPipeTE_Braconidae_comp_TRINITY_DN143050_c0_g1_i1
TGAGAGACTTTGTTCCTTAGTTTGTGCTCCCGCATTATCATTAGGGCAAGTAGCTCAACTTGAAACAACTATCGAAGATTATTTGCAATTAAGAATACTTTGCTTCCCGAATGAAAAAATGAGACCAAAACATGAATACGTTTATCATTATCCTGCATTGATGGAACATTTTGGACCTTTGAAACACCTGTGGACTCTAAGATTTGAATCAAAACATGCATATTTCAAAAATATCATAAGACGTGTAATGAACTTCAAAAATGTTGACTATACTCTGGCTGAGAAGCATGAGTTGATGCAGTGTACACTTACTAATCAATATTGTGATGTGGTAACATTAGTGAAACCAGTTGAATGGACTTCATTAAATTTAGCTCACGGAATATTATCAAAGATAACGAAATTTTGTGAAGATAATTCTGTTGTGCTA
>dnaPipeTE_Braconidae_comp_TRINITY_DN194918_c0_g1_i1
GTCGTCAGCACCACAAAAAGGTACATTGTATTTCAAAGACTATTATCCGTTCAACAAATCCAAACCATGGTTCTGCAAAAATCAATACACCAGATACCATATAGTCACCATAAACAGAATACGTGCCAACCACTATTCATTAGCTGCTAGTCTATATAGGAAGAACTTAATTAATTCTCCAGATTGTCCCACGTGTAATTTCGTCAACCAGGACATAGATCATGTCTTATGGGATTGCCCAGCTTACGACAATTTCAGAAGATCATTTTTACTCAAAATAGATCACCTAAACGAAAAAAAGAAACTCAACATAACTAAATTGACATCTCAGTTATTAAAACATCCAAATCTTCCATTTGCCAGCTTTATCACAGAATTTTTAAAAAAATGTAATTTATTTATATGA
>dnaPipeTE_Braconidae_comp_TRINITY_DN184193_c0_g1_i1
AATTATTTTCTCAACAGATCACCACTATCCACAAGGCAAACATCATGAAGCTATCAGATGGACTTTTCTTGGAAACTTCACGACGTGTTGCCAAAGATTATCCAGAAATTACCCTAAATGACATGATTATTGATAACACTTGTATGCAACTGGTCTCAAACCCACATCAGTTTGATATTATGTTGACCACCAATCTGTATGGTGCTATTGTTTCAAATGTTATTTGTGGTTTGATGGGAGGAGCTGGTTTATTGGCTGGG
>dnaPipeTE_Braconidae_comp_TRINITY_DN159164_c0_g1_i1
GTCATATTTTTCAAAAAAATTAAATGAAGCCCAGAAGAAAAGGAAAGCCATCTATCTCGAATGTCTAGCAATAAAGGAAGCAGTAAAATATTGGCAACATCGGCTTTTTAGGAAGGAATTCATAGTATACTCAGACCATAAACCCTTGGAAAATCTGAATATAAAGTCACGAACAGATGAAGAATTAGGAGATTTAACATATTACTTATCTCAATACAATTTCAAAAGGGTAAGTTGCTGGGCCTAAGTGT
>dnaPipeTE_Braconidae_comp_TRINITY_DN169193_c0_g1_i1
ATTTCCATTCCAACAAATTCTTTTGCATTACCGACTGTTATTTTGAAATTACTAGATAAATACTCTAAGACTTCATTGATAGCTTTTTGACTCTTACTTAACAACAAGCCGTCATCTATATAAAGCCCTAAGTACACCAAACTACCCAAAATCATACCAACAAACACACATTGATCATTCAAAATATTTACAAAATTGAACCTTTTAAGAAACTCTGTAAATTTCATATTCCAACATCGCGACGCTTGTTTCAAGCCGTATAAGCTCCGATGTAGCTTTAATACAAAATTTACCTTATCTTGTTCAATGTATCCAGGAGGCTGTTCCAAATAGATTTCCTCTTCAAGGTGGCCATTTAAAAATGCTGTTTTGATGTCGAATTGTGCGATTTCAAAATCTTCTTTAGCTGCTATCGCAAGTAATATTCTGATTGATTCATATCGGATGACTGGTGCAAATGTTTCGAAATAATCAACTCCTTCACGCTGTGTGAAGCCCCTCGCTACAAGCCTAGACTTGTATCGGTTAACATTGCCTTTGTTATCCATCTTGATTGAATAAACCCACTTGCATCCAACTTTGCGTTTACCCGGGGGCAATTTTGTTAGGGTCCACGTCCGATTCTCTGTTAGAGACTGCATTTCTTCGTCCATTGCAATTTTCCATTCTTTTGCATCGGGACTGGAAATGGCTTCTTCATAGGTCATCTGCTCTACGTTCGTATACAGTGCGATGGGCTCTCCATATCTTTCGGGCTGTTGAATCTTATTCCGGTCGCGAAGGCGACGTTGCTCAGGTATTTGTTGATTATTTGCACCGACTAAATTCTCTATTTCACGTGCGTCTAGTGGGAGAACATCATCTACTGGCTCATCATTGTTGGGTTGCTTTTCTTCATTTAGATTCTCAATAATCTCGGGGGCTCCCACTTTCTCGAATTTCAAAGGGAAAATGCA
>dnaPipeTE_Braconidae_comp_TRINITY_DN156503_c0_g1_i1
GCCATTTACCTCTTGTCACCTGATTTGAGATCTTGATTTGGGGAGGTTTGGTTTGCTCCCTCTGCATTGTGGACAGTACCACTTCCCCTTTGGTTTTGCAGTTAGAAACATGCAATCAAAGTGAAACCATTCTTGTTCACATCCATCATTATCACATAAAATCATTTTACCATAGGAAACCTTATTGCAAATACAGTATAGAGGCTCGTCAGGGTCAACTTCATCATCTGAGTCATCATTCTTGGGAGGTGGAGTTTCTCCTCTACTCTGATTTTGATTGTTTTGCGATTTTCTCTTTTTCCTCCT
>dnaPipeTE_Braconidae_comp_TRINITY_DN186080_c0_g1_i1
GTGACCTACTGGGACGGGTTTAATTTTGTTTATGTAGTTTCTGAATTCATTTACGAATTCTTTCTCATCTGGCTCTCCATCTGTAAATGTACAGAACTTTCCCGGTAGTCTTAATGCAGATCCATAGACGTCAACGCGAATTTTTTTTATACCCATAATTTGCAATAATTCATAGAATATTTGTGATTCGAATTGGCTACCCCTGTCAGAAGTCAGGTATATCGGCGTGCCAAAACGCGCTATCCACTTATTGCAAAAGGTTTGCGCGACTGTCTTTGCCGTTATGTCTTTTATCGGGATCGCTTTCGGCCAACGCGAGTATCGGTCTATCATAGTTAAT
>dnaPipeTE_Braconidae_comp_TRINITY_DN174607_c0_g1_i1
TGGCGCGTTGGAGAGTTTATCGAGCTCAGCGTTGTGCAGTATTTTCGATTCCTCTGTTATTTTCTCTCTCTTTTCACCACAAACATTTTTCGTAGAATTTCATTATTGATTACCGTAAAATTCTTTTCATCTTGTTCCGTTAGCGCTCGCTGTTTCCCATATGTGTATGATAGCCGGTACCTTATTGATCTGTCTGTCAAAACTTACATTGGCAGTTTCCGATGTTAGAAATCAA
>dnaPipeTE_Braconidae_comp_TRINITY_DN190182_c0_g1_i1
TCCATGACTATTTGAAACAAAATGACGAGTGTAAGCATGAGATCCTACTTATATACCCTTGACCTTGCCACTCAAAAATTGCAAGCATAGATGACCGCATATCAATTTCTAGAAGAACCCTTACAACCAATAGATCGAATACAATACTTTCCATTCAGCAAGCACAAAAAAGTGATTGTACCGGAAGACGCACTCACCAATTCGATCATGATATTTGACGATGTAGCATGTGAGTAACAGGATAATGTGAAAGCATTTTTCTG
>dnaPipeTE_Braconidae_comp_TRINITY_DN120594_c0_g1_i1
TCAAATTCTCATGAAGGATTGCTCCTATCGTGTTGTATTCTCGATCACCAGCATTCCAAGGAATTTCATGATGATTTTGAAGCCAAGTAATCTATCTCTTGTACGAGTCGATTCCAAGGAAACGATGCTTTGAATAAACATACATTAGGCTCTGTATTTCCACTAAGTAGAAGAATAGCCAACTCTTTGAGAACGTGATTATTACCTGG
>dnaPipeTE_Braconidae_comp_TRINITY_DN185172_c0_g1_i1
GTGGTATGTTTTTCTCATCCAGAAATCTCTTAAAGTCTTTTGAATTTATTCCTGGGTATTGATCTGTTAAAATCATGCCTATATCGTTGTTATCTGATATTATCCGTGTTAGTTTTATAAAGTCGTTGGCGTTTTGAGTTTTTGAATTCAGTATGTAGGCATACCTGGTAAAGTGATCTACTAAGAGGTGAAGATATTTTTTTGTAGATCTCGAACCGCCAAATCCACCGATTGTGTCTATTGAGACAATCTCGAAGGGCCTTTCTGCTGGACCCAGTTGAGACAATAAACCGATTTTGTCCTGTCCTCTTGATTTATTTTTTATACAGATTTCGCAAGTTCTGACAATTCTTTTTATATTTTTGGTCAAGTTCTTGGCCGTATAGTAGGGTCTGATTTTGTTTTCCATTTGTTTTATGCCGATGTGACAAAATATTTTGTGGGTATTTTCTATCAGTTCTTTACAGAAGTCTTCTGATAGCAGAATCTTTTCTTTCTTTTTTACTCTTTTATAGAATAAGTTATCCCTGACTATTAGTTTTTCTCTCATCTGATATAATTCTTTATTATTCTTTTGATCCTCAAGTATATCACTTAAATTCGTTAAATTCACGACTTTCAAACTGTCTTCTATATAATCATCTGCTTCTAATACCGGGTTTCTACTTAGGCAATCTGCTTCTAAATTATTTTTACCTGGATTGTATTTTATTTCAAAATTGTACTGTGATAAGTAATACGTTAAGTCCCCTAGTTCTTCATCTGTTCTCGATTTGATGTTCATCCTTTCTAATGGCTTATGGTCTGTGAATATCGTGAATGATTTACCTATAAGCCAATGTTGCCAGTATTGTACTGCTTCTTTTATTGCTAAGCATTCTAAATATATTGCCTTTTTCTTTTTTTGAGTTTCTTTTAATTTTTTTGAAAAGTAGGCCACTGGATTTTCTATTTTTTTTCCATTATCTTCTCTTAATTATTTTAATACTGCTCCGACACCTTGTAA
>dnaPipeTE_Braconidae_comp_TRINITY_DN143396_c0_g1_i1
TGGAAAGAAGCAATAGAATCAAACTATTCAAATGAATGGGCCAATTCTATAAAAGCAGAGATATCATCGATGAACATTTGCAATGCATGGTCACTGGAAGATTTACCTTAAGACAAAAAACCAATTGATCTCAAGTGGGTACTCAAAATTAAACGTAAGGATGACGGTTCTATTGAAAGGTTTAAAGCAAGATTGGTAGCTCGTGGTTTCATGCAAAAATATGGAGAAGATTATACCGACACTTACGCACCAGTCGTGCGTTATTCCACATTGAGATTCTTAATTGGATTGGCCCTTAAGTACGATTTAGCTACCTATCACTTAGATG
>dnaPipeTE_Braconidae_comp_TRINITY_DN113212_c0_g1_i1
GGAAACTAGAAGAATTGGGAAAATTCGAGGATCTCGAAATTGTGGGAAATTAGGAAATTTGAGGATTTTGGAAAGTAGGAAAATTTTGAAAATTTGCAAATTCTGGAAACTTGGAGAATTTGCGAATTGTGAGATAGTTGATAGTGTTGGAATTTGGGATATTTGGAAATCCCAAGGAAGTTGGAAATTTGGGAATTTCGAGGAAAATTGGAATCCTATAAATCGTTAATCGGGAAATTGGAAAAACTGGAGAGTATTTTAAAACCCGGAAGAATTTGAGGCACTTGGAAATTTTGGAAAAGCCCGAAATTCGAGGGAAAATCTGGAATATCGAGAGATTTACAAGCTCAAAAAAATGGAATTCCTTGATCAGACCAGAATAGCATATTGTACCTCCAACATATAGCA
>dnaPipeTE_Braconidae_comp_TRINITY_DN127426_c0_g1_i1
GTTAAATCGGAAAATGGTGAACGGACGAGAGCTCGCGTTTTGTTGGATAGCGGATCGCAGTCCCACTTCATAACCAAAAAACTGGCCCAAACGTTGCAATTACCCCTTAAACGCGTAGATATTCCAGTAGAAAGTTTAAGCCAAGTTGAAACGCGCATAAAGTACTCCACGCGCGCAGAATTGATTTCACGATGCGAAAATTACAAGAATCAAGTGGAGTTTCTTGTTATCGAGAGAATCTGCGATCGATTGCCAAATCAGTTTATGAATCAACGGGACTTAATGATACCTCCGAATCTCAAACTTGCTGATCCGGAATTTCACAAGCCTAATTCAATAGACGCATTATTGGGAGCTGAATTGTTCTATGACTTATTATGCGTAGGGCAAATCAAAATCGCGGGACACTCGGCGCGACTACAAAAAACTAAATTGGGTTGGATTATTGCAGGAAAAATAGGCAACAACCGGATCAGCCCAGAGACA
>dnaPipeTE_Braconidae_comp_TRINITY_DN191377_c0_g1_i1
GCCGTACCAGTCCCTCGGACTTTCTCTTAGACCATAGAGTGCTTTCAGTAACTTATAAACAATATTCTTTCCTAGCCTGTTTCATAGCCTTTTGGCTCTTGGATATAGACTTCAGATTTTACAAAACCGTTCAAAAATGCACTTTCTACGTCCATTTGTTCTATGAACATGTTATGTTTACAGCAATATGATAATAGAATTTTTA
>dnaPipeTE_Braconidae_comp_TRINITY_DN167486_c0_g1_i1
GTGAAAAGACATTGACGTACCCTGTCTGGTTCGCTCAGAACTTCGACAATTGAAAAATGCAACAATAAACGTCGCCTACTATAAGGTCATGCGAATATGTAAATTTGGGATATATGAAACACATTGAATCTTCCGGCATCGAGGCATCAGCTGTGTACTTACCAGACCATGCCGTATTCAACAAGGAAACGAACAAAATTCAAGTGATGTTCAACGCTTCACAGAAATATGGTAATGGATATCATATTATTGATTCCATGCCGGCTGGTCCTAATTTACAAACAGATATCGCTACCTTTTTGTCTTGAGGAGATG
>dnaPipeTE_Braconidae_comp_TRINITY_DN124964_c0_g1_i1
GGATGGAATCAAACCGGATGAACGAAAAGTTGATGCTGTACGACGCTTCCCGCGACCGAAATCCGTGAGAAATGTCCGACAATTCCTAGGGCTTTCGGGCTATTACCGCCGATTTATTCAAGATTTCGGAAAAATTTCAAAACCACTAACGAATTTACTAAAAAAGGATACCCTGTTCGCGTGGACTAATGAGTGCGAAATAGCGTTCACGCTACTCAAAGAAGCGCTTTGCAACTACCCGGTTTTAGCTTACCCCGATTTTTCTAAACCTTTTCAAATTACCACCGATGCCTCCG
>dnaPipeTE_Braconidae_comp_TRINITY_DN124997_c0_g1_i1
GATTATGACATTATGTAGTAGTACGCAAGTACACTTAACAAGAGCTTCAACAACATTCGGTTCCAGTTGAATGGCTCTTTGGTAGATCTGCCACTTTTGGGACATTATTCCAAAAGCGCATTCAACGACCATTCTAGCTCTGAATAATCTCTTGTTAAAATTTTCTTCTGCCCTTGTCAATTGTAAGCCTCTATGTGGGCGCATTAAATAATT
>dnaPipeTE_Braconidae_comp_TRINITY_DN118067_c0_g1_i1
GTTCGATTGCATTGTTGATTGATATTTCAATCTTGCCACTGGTTATGAATAGCGAGAGCAGTCACAACGTGATTGATAAATTATATTTTCCCGACAATTGATCATTTTCAAATGGCATTTATCGAAGACCTGACATTTTTTTTTAAATTTTAATAAAGTAGAGATGGAAAATCAGTATTTCATAACTGTCCCGTGTAAAAAAATCATCCATCTGCTGCTCGACTCTCACGATTCTTCTTTGGACCAATGGAGACTGTAAT
>dnaPipeTE_Braconidae_comp_TRINITY_DN118041_c0_g1_i1
ATATTACGTTTCATAGCATATTCGTATATTTTTGAACGATCAATTTTTTGTATGACTAATTTTAATTCTTTTGACATGCCTGTAAAATTAGTTCCATTATCACAATAGACACTTTGAGGGGTATCTCTCCTAGCTGAAAATCGTCTGAATGCCATTATCGCAGAATCGGCGCTTAAAGAATGCGCGAGCTCGATATGAATTGCACGAGTAGTCATGCACGTAAAAAGTGCGCCCCAGCGTTTTTCGCGTCTCCGTCCGATTTTAACCTGTAATGGTCCAAAATAATCTAA
>dnaPipeTE_Braconidae_comp_TRINITY_DN101286_c0_g1_i1
ATAAAGTGGAGATAAACTGGGAGATAAGATAAATTGGGAGCGAGATTAATGAACTCAATTCCCAAGCCATTGATTTTTCCAAAATAAGAGTGATTTTCTGGTCTGACTGAGTATTCCAAATTGTTGAATTAGATTACGCAGGGCCGTTGTATCTCAAACACGGACAGAAAGCCTGGGTGTATCTATTTACATGCGTAGTATACCGTGCAGTTTATTTTAAGTTGGTGACTATGCTCACCACTGAGGGGGGTTTTTGAAAATTTTGAGAA
>dnaPipeTE_Braconidae_comp_TRINITY_DN101239_c0_g1_i1
ATTTCCAATAATTAATTGGAGCATATGCCTTGAAAGGAGATATAAAGGATATGTTTTCATGCGTTGATATGCGAGAAGACGATAAAGGAGCTCAACAGTTTTTCTTCCGAGGATGAAATAGGGATATCGAACCGGAAATGTATAAAGTTCAATGTCTGATTCGGCGCAGCCTCATCTCCGAGTAGCGCGATATATATAAAAAACAAAATCGCGGAGAGATTCATGGGAACAAAACTCGACGCGGTAAGAACAATTATTAAAAACACATACGTAGACGATTATTTAGTGAGCCGCAAATCACTCGCAGAAACCGCTAAGCTCATTGTCGACGTAACATTGATCAATTCGGAAGCAAACTTTCCATGCACGGCTGGACGTCAAACGATCCACGAACAATCGAATCGATACCAGAGGATAGGCAAGCTAAATCTAATAACTGACTGGAATTGTGCAATG
>dnaPipeTE_Braconidae_comp_TRINITY_DN182253_c0_g1_i1
ATTTATTTATTTATTATTATTTTATTTATTTTTTACTTTATTTCGTTTTTTTTTTTTTTCTATTTCAATTTTCTTGCTTGTTTTCATTAACTAATTTTTTTTTTTATAAGTCATGTTGTTTAATTAGATAATTATATTATGAAATTAGAAAAAAAAAATTATTGATACTTTTAATTGTAGTAATTTTAGTTATATTAAAATAATAATAATAATAATGATGATAATAATTTTAAGATTTATTAAG
>dnaPipeTE_Braconidae_comp_TRINITY_DN111734_c0_g1_i1
TCTTTAGATCCGAGAGATCCGGAAGCATTGACACCAATATTAGATAATGAAGGATTAATGCGGATAAATGGTCGAATCAAAAGTATACCGGAATTACAAATAAATTACAATTTAATTATCCTTGATGCTCAGCATCCAGCAACATTATTATTAATCAAACATTATCATGTTAAATTCAATCATGGAAGTCAGGAAACAGTAGTTAATGAATTACGAAAAAAATTCTGGATTGTAAATTTACGAAAATTTTTACGTGGAATAATAAATTCGTGTAATTACTGTCTCATGCATCATGGGAATCCTCCAGATCCGCAAATGGCTGATTTACCCGCAGCTCGATTAGGTTATCAACTTAGGCCTTTTACTCACTGTGGATTGGATTATTTCGGCCCGATGCAGGTTAAAATTGGACGAAGTTTGCACAAACGATGGGGCGCGTTATTCACGTG
>dnaPipeTE_Braconidae_comp_TRINITY_DN198773_c0_g1_i1
GAATCACATACTTTTCGTTGTGATAAAAGGTTGCTGATAATTTTGGTTTTTTACTTGTGGATAATGGAGGTATTTGTCGTTCTAGAGCCAAACGTAAATCTTTATATGTATTATAAAGTTCCACTAGATACTCGAGATCTGCTTACAAAGTACAACCCTACTCAGCATCATCTTTAATAGATTTTAATGGACTGATATTAAAATTTTTAACCCACTTAAAATTACTTGCTGGAGGTGTAACAGCCATATAAATTATTCACATCAAAATACATATAAATTTTTAGAAGAAGATTTTTAGAATTAT
>dnaPipeTE_Braconidae_comp_TRINITY_DN101436_c0_g1_i1
GTTCGCGGCACTACAGAAATGTCACAACCAGCCTACGGCAGGTTATTACGGCAGATACAACATTTTCCCAGTAATGGCGCAGTACTATTTCTGGCCAACTATGAACAAGGACAGCAAGAAGTACGTCATGAACTGCAAGATCTGCCAGCAAATGAAGGTCGAACAACGGGCACCTGCCAGACTAATGGGCATAAGGAAAAATGTTAGGACATGGGATACCGTTGCTGCAGACATCATGGGGCCGTTTCCAATTGCACCCATGGCTACGAGTACGTACTCATATTTATGGACATCTTCACAAGGTTGT
>dnaPipeTE_Braconidae_comp_TRINITY_DN106299_c0_g1_i1
ATTCGAAACTCTGGCCTTGAGATTCATTAATTGTCTTAGCAAAAGCTAGAACAATCGGAAATGGACGTCTAAATATAATGAATGGAAGTGACGTATATTCTCTTGTATCTAAAACAATTCATGGGATATAAACTCTATCATGTTTCTTATCACTTGTTATTATTTCAGATCCAATATTATATTCATATAAATTCAAAATTTCAAGTCTTGTGACATTGCACACAGGGTTGCCAGTTTGGCGATTTTTCTCCAAATTATCAAACACAAAATAGAGAATTTTTTTCTGATTTTCGACAAACATTTTCTGTCAAATAATTTTTATTTTTTTTTTTAAATAAAATTTTGCAGAAAAACAATTGCCAAAACA
>dnaPipeTE_Braconidae_comp_TRINITY_DN145239_c0_g1_i1
AATGAAATTTCTTTTACTGATCTGTCTATAAAATGGGAAATAATATTACTTTTCTGCAGGAAAGTGCGTTTCGAATTAAAGTTCATTTATTAGACCAAGTGATTTTTCGTACAAGTTTATAATAAGCTTATTATTGCATTTGATTATAGAAATGTCAAGGATTTCAATCGAGTTATTGACTTCTAATTCGTGTGTAAATTTTAAATTATTATTGTATCTAGTAAGGACTCGTGATACTCTTACTGGACAAAATAGTTATCAGTAGAAAAGTGGCTCTCTGTTATGCACCAATTTCTGTTTTTAGATATTCTGTCTTCAGT
>dnaPipeTE_Braconidae_comp_TRINITY_DN167241_c0_g1_i1
ACTGCAGAAGGGACTTTGGGTAGAGGCAATAGCAACCGCAGTCTACATTTCAAATCGGTCTCTCAAAGTAAGTCTTAACGGAAAAACTCCATATGAGATATGGACTGGCATCAAACCTGACCTCTCTCACATGAGGATATTTGGCTCCAAGGCCCTCATACATATACCGGACCAGTTGAGAAAAAAACTAGATCAGAAGGCGAAAGAATGTGTGTTTCTGGG
>dnaPipeTE_Braconidae_comp_TRINITY_DN134756_c0_g1_i1
GGCTGCTTCCACTGACATTGTCGAACTATTGTGTATAACGCTAAAGTCATTGAAACGGTGGTTAGTTTCAAAAAAGTCACTTTCGAGCATGAGATTAATGTCATTAAATCGGATAGCAATAAATTCAAAATCAAGGCACATTCTCCAGAAATTTTTTCTAATTGGGCATCAAACCTTTAAAAAATCCTTGTGTTTCTTATTATGTTAAAATGAATGATTCTCCAGTTTCTCAACGGCATAGGCAAGTTTCACCAGCTAAATATGAAATTGCTAAGAAAGCGTTTGATAAGCTTTGTGCGTTGGGTATCTGTAGACTATCGTTGAGATCTTGGGCTTCGCTATTCTACATGACTCCTAAAAAGAATGGTTCGAAAAGAATTCGCGGTGATTTTTGCGCACTGAATGCAATTACTATTCCTGATCGTTTTCCTATTCCTAGAGTACAAGATTTTAATACTTTCTTAGCTGGAAAGAAATATTTATCTGCAATAAATTTATTCAAAGCTTTCCAGCAATTTCCTATACCTCCTGAAAATATCGGAGAAACAGCTGTTAATACACCTTCCAGTTTATACGAGTATTTGTTTATGACTTTCGGACTCAGTGGTGCCTTACATACTTTCCAAAGTTACATTCTTGAAGCCTTGGGTGATTTGAACTTTAT
>dnaPipeTE_Braconidae_comp_TRINITY_DN173891_c0_g1_i1
GTCAAGCACATCAACGAAGTTGAGAGTTGTATTTAATGGGTCAGAAAGAACAAATACGGGAGATTCATGTTCAGGCAGATCCTGATACATCCTGAAGATCGAAAATACCCGAGAATACTTTGAAGGCATAATATTGACTCACCAGTTCAAAAGTGCGAGCTTACCACGGTAACCTATGGCACCAAGCCAGCTCCATTCTTGGCCTTGGCTACCTTGAGACAATGTGAACTGGAA
>dnaPipeTE_Braconidae_comp_TRINITY_DN142461_c0_g1_i1
TTTTATTCGGCTTAGTCCGTGTCGTGGTCTGATGAATTCTAACTCTATCCGATAAATCGATGTCAGGCGGCGGATCGATTTCAATGTGATTGTCAATGATCGGTGGCTCGATGTTACTGGAGGCTTCCTGTAATCGCTTTTGTCGACGAGTAACGGCATTTACTTTTTCCAAATCGACTGGATTTCGGCTTAATGCATCAGCAACAACATTAAGTTTTCCCGGTTTATATAAAATATCGAAATCGTATTCAGATAGAATGAAA
>dnaPipeTE_Braconidae_comp_TRINITY_DN168746_c0_g1_i1
GCTCTATGGCTTGAAAAGCCTATACAAAACGTAGCCTCGTGATTTACGGTTCAAGAGAAGCTGGAGCTCACCTTGGACCTATTCAACACATGTTTGGAAAAAGGATATTTTCTAAAACAATGGTAGCAAAAGAAATTTATCCTAGTTTCAAACAGCAGAGACAAGGATCTCAAGGACTCATTTTCTTACAGGCCTTTAGGTATGCTGGATATCACTGGCAAGTTGTTCGAGAGAACAATCCTCAACCGGACTCGAAAGGAACTTGATGACCTAGAAAATCAGGTTTAAGGTATCCAAATAATGGTTCAAAGCTTCAAACATTGGGAACATGCCTACATGGTCACTAGAAAA
>dnaPipeTE_Braconidae_comp_TRINITY_DN164052_c0_g1_i1
GATATTTTGACTGTGGTTATGCGACTAAAGTAAGAAAAGTATTCACGTAAGCGCGTCGATGGTTTTTGCATCACTTCGGGGTTACACATGTAAGTAAGCCGGGTAAACTACGACTCGTGTTTGATGCAGCTGCAAAAAGTGAAGGGGTTAGCTTAAATGATCAATTGTTGGTCGGTCCAGATTTATTGCAATCACTAATAGGCACTATTATGAGATTTCGTCAGCGTCGAATAGCCATAACAGCAGATATTCGAGACATGTTTATGAAAATAGGAGTGCGTAGAGAGGATATACAGTGCCAGAAATTTTT
>dnaPipeTE_Braconidae_comp_TRINITY_DN154561_c0_g1_i1
ACCTTAGTAATTAATCTATTGTTAGCTTTAATAATTGTATCCGAAAAATTTTTATTGAATCATTTTCTTCTAATTCGTGTGTAAATTTTGAATTTTTATTATACTTATCGAAAACTTTTATAATTATTTCAACACTTTTTTTTAATCATCAACGTACCTATGGAAAAATAATGATTCACAATTATATACGAACTTTAATTCATTTGAACATTCTATTTCTGGATCATCTTCAGCAAAGTCAGCAAACAGAGGGGAGATCAGAGGTGCGCCAAAGGTTTGTTTATGAAAAATATTGTCAAATGTAAAAAATGTATTATCAAAGAGAAATTGAGTGATTTTAATAATTTCATCAAAA
>dnaPipeTE_Braconidae_comp_TRINITY_DN136108_c0_g1_i1
AACTATGTGACGAATCGAAAAAACGCCATGAACAGTTTCTATCTAATTTTTCACATAGAATCTAAAAAAAAATTCTGTTTTATGGTATACGTGATCATATACGCTCATTTTCATAATCATTTTGATTTTTCAGTTCAGCTTATTCTATTTTATTCTTTTTATAATCTGTCGTTTGATTTTCTTCTCTGAAAGTATCGATTAAATCACCAATGTAACTATACGATTCAGGCAACGTGTTGAGCATATAATTCAACTTTCCTTTTTCATTTACTTTAGTACCCGCGCTTTTCAATTCATTCATTGGTTTTTTCAAAATCACTAAAAAATGACGTATCGCTATAGTTGCATAATTTCATTCTTCAAGT
>dnaPipeTE_Braconidae_comp_TRINITY_DN122630_c0_g1_i1
GAAGATGTACCGGCAAATACTCATTCACCCTGACGATCGTCGTTTTCAACGTGTTTTTTGGTACCACGAAGGAAAAATAAGGGTTTTCGAACTCAACACGGCGACGTTTGGAGTCTCGTCCGCATCGTTTTTATCGATTCGTACCGTTCATCAGCTCGCGGACGACGAGAGTGCAAAATTCCCTCGAGCTTCTCGAATTTTGAAAAGGGACTTATACGTGGATAATCT
>dnaPipeTE_Braconidae_comp_TRINITY_DN150561_c0_g1_i1
AAATTTATGCACGAGTATGAGGATCTTGGTCACATGACTGAAGTTACACTATCTGAGAACGATAATGAGAAACCGCACTATTATTTGCCTCATCATCCCGTATTCAAGGATGAAAGTACTACTACTAAACTACGCGTAGTTTTTGATGGATCCGCGAAGACCTCCTCGGGTGTTTCTCTCAATGACACACAGTACGTTGGACCAACAGTTCAGGACGATCTCACAAGTATTAATTTAA
>dnaPipeTE_Braconidae_comp_TRINITY_DN148453_c0_g1_i1
TTTAACAGAGAAAGTAAATTGCAATTTTGGGCCACCCAGAGTACTCTGTACGGATAATGGAACCCATTTCGTGAACCATTCAATGAAGGAGTTTGCAAGAACATTTAGGATAGAAAAGTCAACAACGGCATATCACCTGCAATCTAATGACGGAATTAGATCGAAAGGCTACTATGATGGGAACATGAATCCAAGACATTTCAGAGTGTGGGAGATGGTACACTTTTTAAAAGAACCTAAGAAAAATTAAATGGATGA
>dnaPipeTE_Braconidae_comp_TRINITY_DN109290_c0_g1_i1
AGGCAATTCTGCTAATAGTGGATATTTCCTGGCTGATCCTCCTTTTTTGATTTTAACCTGTACCCCTGGGTGTAAACACCAGCTGCATCCGTATTTCCCATTGAACTGAATCATACCTTACATGGGCGCTCGAGCAATCGAATCTACTCAACAGCACAATGGGAAAACTTTTATAGTTCTATTTCTGTCCCTAATGCGACAGACAAACCCGTTGTCGGATAGTGCATTCATGCTTTCTACAATTGGCTTCAAATAAATATCCATTCTTGGTTTAT
>dnaPipeTE_Braconidae_comp_TRINITY_DN109255_c0_g1_i1
GCAACTGCCTGTGCGTCGACAGACGCGCGTTGGATGTCTTGCTCTAGATCGTGCATGGCTCAGTGCAGAAACATCTGTTATCGTTCGCGTAGAGGATATATTTCAAATATATCAGGACTGTCGGAAGGTCATTGGCGTAAATGGCAAATAGGAGTGTACCAAGCACGCTGCCCTGGACGATTCCAGAATCTGCGTTCAGCCACTCCGAAATAGTCCCACCCTCGTCTGTAACTGCTTGTATTCTCCCGGACAGATAGTTGAAAAACCACCTCAGAACTCGGTTCGATACGTTGAGGGATCTAAGTTTGCGCAATAGAATGTTG
>dnaPipeTE_Braconidae_comp_TRINITY_DN192162_c0_g1_i1
AGACCGGACAAGGAAGAATGGAAAAGAGCAATGCAGGAAGAGATTAACTCTTTATTACTCAACGATACCTGGGAAATTGTGTTAGCGCCAGTAGGGCGAAATATCGTTACCTGTAAATGGGTTTTCAAAACCAAGAGAAACGCACAGGGAGACATCGACAGGTACAAAGCTCGACTTGTAGCTCGAGGTTTCTCGCAGAAATACGGTACAGATTATGATGAGGTCTTTGCTCCCGTCGTTAGACAAACAACATTCAAGATTTTACTAGCAATCGCAGGTAAAAACAACCTAAACATCAAACATTTTGATGCAAAAACAGCTTTCTTAAATGGAGATCTGCAAGAAGAAGTCTATATGATGCAACCAGAAGGATTTGAAGCAGAAAACAAGGAAGGGTTTGTTTGTCGATTGAAGAAAGGACTGTACGGATTGAAACAAGCTGCAAAGCTA
>dnaPipeTE_Braconidae_comp_TRINITY_DN135388_c0_g1_i1
GAGGTTTTCCTGCAATTATTTTCAGTGACAACGGTACTAATTTCCGTGGCGCCAGTCAAGAATTGAGAGACGTAATCCAAATTTTGAATGAAGACGATACCAAGAAAGATATGATTACTTTCGCGCTTAAAAATAAATTTGAATGGCAATTTAATCCACCTGCCCCGTCACATATGGGAGGTGCGTGGGAGAGGTTAATACGGTCGGTTAAAGAATGCCTAGAAGTAGTTTTGAAAGGACATACTCCAACTGAAGAAACATTGATTACTGTTCTTGCCGAAATAGAAAATTCTCTTAACTCCAGACCATTAACCCACGTATCTCTCGACCCACGTGATCGTGAAGCTCTCACACCTAACCATTTTTTATTGGGATCGTCATCTGAAACGGTTGGTTTAGCACATTATAATATGCAATCTTTATGTTTAAAGAAACAGTGGCAT
>dnaPipeTE_Braconidae_comp_TRINITY_DN135378_c0_g1_i1
GCTTAAAAGAACTCGAATCATAATTATTAACAGCCCTGAGCGTAAATCAATTCCAACATATTTCAATATCTCACTTTCAGTCTTGTTAATTTTAATAGCGAGAGAAACTTCAATTAAAAACTGAAGTCGTTTAATTTCTGAAGGTGAATCTGTGGGATTTACAGATGAACGAGATATAAAACTGATTGCTCTCCCTGCCGGATTTTCGAGATTACTGGCTTAATTTACATTATATCTGATGGTATTTAATCTGCGAATGAGTACCAGTACACAGTTGTGGTAGGTTAAGACTATGTAGTAGTATTATATGAATTCCAACTTTCAACTAAAGATTGTGTGATGGAAAACAAGCCAGATTGAGTGAACTGAAAAATTCTTGTGACTACACATCTTTGGTATTCAGTATACTCTACACAGTATCAATTGGAATGTATCGAAATATTGGCTCGGATTATAACTGTGTATCTACATCTACATTATATTAAAATTAATTCATACCAAAATTATGTCCGATTGTTATAGATGCAGAAAACAACGATTCCGTGGAATTTTTT
>dnaPipeTE_Braconidae_comp_TRINITY_DN147122_c0_g1_i1
TGCCATTTGGCCTGCATTCAGCAAGTTCAACGTTTCAACGTTTGTTAGACCAAGTAGTGGGTGTCGATTTTCATGATAATGTATTTGTATACCTAGATGACATTGTGATCTTAGGTACTACGTTAAAAGAACACGTTAAAATTGTTGAAATAATGTTACAAAGACTTTATGATGCTGGTTTATAAATAAACGACGAAAAGAGCAAGTTTTTACAAACAAGTATCACATATCTGGGTCATGTAATTGATGAACATGGTATCAGAGCTGATCCTGAAAAAATAAAAGCAATA
>dnaPipeTE_Braconidae_comp_TRINITY_DN115957_c0_g1_i1
AGATCTGCTAAGTGTCGGAAAACGGTGTGGTACAGATTTTAATTGCGATGGATTGCCTCGGCGTTACAAAGAGCCGCAGTTCGTCTCAGGAAAAAAGAAAGAGATAGAGGTAGGAGGGGGGCGAGGGGCAGTAGAGGGAGAGAGAGAGAGAGTAACGCGGTGCCCGAGTAGCACGGTAAACATAAAAATAGCGTGGTTCAAAATAGCCCCCGCTCCCTTCTCTCTCTCTCTCTTTCTCTTTCTATTTCTCTTTCACGAGGAGTGCGCACGATTG
>dnaPipeTE_Braconidae_comp_TRINITY_DN157956_c0_g1_i1
GGTAAAGTTGTATCATCTCAATTGGATGAAAATAATGGTAATGACGATGATGATGATGATGCTGAAAGTAAAACAGAAGCAGCAGCAACATCAATAATGACGACGTCGTCGACGACCACGACGATGACAATTACGACACCAACAATAGTTGTTGAAGATGAAGATGATAATACAGATAAAATTGAAAATTCAAATGATGATAATGCAACGTCAATAATAAATAATGAAAATAATAAAAATACAAGAGTTCAAGATGATGCTATTGAAGGTTTC
>dnaPipeTE_Braconidae_comp_TRINITY_DN185850_c0_g1_i1
GAAAATTAAAAACACAAATTTTACAAATACCAATTTCTTGTATCTGTAAAACCATACGGCTGGTTATGCGAAAGAGCAATTATTCTACCTCAGAAAATTTTTGGGCTTTAGAGTCATGCATGAGGAGAAAATAAAGAATACAGATCAATTGATACTTTACTAGATACTGAAGATGCAGTCCACTATTTTTAGATAGAAATATTTTAATCCACTCAGTCCAGCTGGTTTTCCAGCACACAATCTTCAGCTTAAAGTCGGAATTCCTAAAATGCTATATTACGTAATATAGATCTACCAAAACAATGTAATGACATCCATTGACAGATTGGAACTATGAGAAATGTCATTGACACAACTATTCTCACAGGTTAGACAGCGAGAGAAAATATTACTATATCTTGTA
>dnaPipeTE_Braconidae_comp_TRINITY_DN131464_c0_g1_i1
AAACGGATTTTATTGGATCCCGCCATATTAGATCATTTATTTTTAATTTAGAAATTTGGACACAGAATTCGTGTTCAGCGATCCAAAAGAGCCCGGGCACCAAGTTTCAATAAAATCCGTCCATTTATTGAATTTTTTGAAACTTTTGGTTGCCATATTGGATCAGCCATTTTGAATTTTGGAAGTCCCTGGGTACAAAGTTTTAGTGGAATAGATCCATTCATCAAAAGTAGGTATAAACTGTAAAGGAATTAATAATAGGCTGTAACAAA
>dnaPipeTE_Braconidae_comp_TRINITY_DN176602_c0_g1_i1
AATTACCGACATTGCCTACGCCGACGACATGGCTTTTCTTGCTGACTCTGTAGATAGCATGAATCAACTACTGCGAGCGGCAGAAGAGGGAGCACGAGCCCTCGGATTGGCATTTAATCCAGCCAAGTGTGCTACTCTTCACATCAACCCAAGCAACGAACGCGAAGTACAACCAACGCACTTCTCGGTCCAGGGCGAACAAGTCCAAGCACTGGGGCCAAACGAGCTGTACGAACATTTGGGCATACCTACGGGTTACCAAATTCGTCAGACGCCAGTCAACACGTTGCAAGAAATGGTTGCGGACATGTACAAGATTGACGAGTCCCTACTCGCACCATGGCAGAAAT
>dnaPipeTE_Braconidae_comp_TRINITY_DN198213_c0_g1_i1
GACAGAATCATGTAGCTTTCAAAGGGGACATGAAAGACATGTTTTTGAAAATCAAAGTACGAGATGAAGATCGTGATGCTCAACGATTCTTATTAAGAGATGATGACGGAAATATTGTAGATTACGTAGTTCTATCGGTGTTTTTTGGTGCAAAATCATCTCCCACCACAGCATTATATATAAAAAACAAAAATGCAGAACGATTTAAAAGCATGTATCCAAAAGCCGTGAATAGTATAATTAAAAATTTCTATATGGATGATCACTTAGA
>dnaPipeTE_Braconidae_comp_TRINITY_DN198290_c0_g1_i1
TCGCCTTCCTGCTGCTCCAGGACAGCTCCGATGGCGACGTTGGAGGCGTCAGTGGTGAGACGCTGGGGCGCTGTGTGCGATAGGAAGGCTGGAGCAACGGCATTGGCGATGCTGTCCTTGCATGCCTGGAACGCTTTCTCGGCCTCACCGTTCCATTAGATAGGCCTGTCAGATTTCTTCGTTTCGCCCTTGAGAAGCTCGTTGAGAGGCGCTTGTGTTTCAGCCGTCCCAG
>dnaPipeTE_Braconidae_comp_TRINITY_DN124577_c0_g1_i1
AATGGAAACAACATGTATTCTCTATTTGCAAGGAAGCCAACACACTCATGTACAGACTTAACTATTTTAGGCGAAGCACTACTCCAGCACTCAGGAAGCACCTCATACAGGCGCTCTTGTTCCCTCTGATCGACTACTGCTCCCTGGTGTACTGCGACTTGTCGGGAGAGCAAAACTGCGTACTCCAGCGGATCCAAAACACTGGTTTCCGTTACATACG
>dnaPipeTE_Braconidae_comp_TRINITY_DN169553_c0_g1_i1
ATCAATGCGCGGTCTGTCACCTTATTCCGGACTTCTTGGTACCTGCCTTACGACTCAACTCCCATGCCCCCCTAAGGAGGATGGAGTTGGGATACGCCCAGCAAGCGCGCCGTAGACCGCAATTCAGAACACGTCTACCAATTCACTCCAGGTTGGACGAGCCTAGGTTCCCACTTGGTCAGAGTCGGGTCACATCTAATCCCCTGACAGCTAAGACAGGCTGATACCCGACTTGTTTTATCGCAA
>dnaPipeTE_Braconidae_comp_TRINITY_DN169531_c0_g1_i1
ATGGTTTAAAAATAAGTCCGAAAAAATGGAATGAAAGATTTAATGAGGCTGCCTTGAAAATAGGTTTACAAGCTTGTCTATTGGAACCATGTTTATTTATTTGGAGATGCGGGAAAGAATTTTTAATACTTGTTCTGTATGTAGACGACATGCTTATTGCGAGCAATTCTTCTGAAAAATTATTAGATGTGAAGAAGAAACTGATGAGACAATTTGAGGTGACTGATTTTGGAGAA
>dnaPipeTE_Braconidae_comp_TRINITY_DN151486_c0_g1_i1
CAAGCTTTACGCAGTGCTACCGCTAACTGTTTGCTTTGTAAAGCTCGACGTGCTATCCCGGCTAACCCACAAATGTCAGCGCTTCCTACTGCTAGAATTGCTTATCGAGTCCGTCCATTTTCTCATTGTGGCTTAGATTTTTTTGGGCCGTTTATGATTAAAATTGGTAGAAGGCGAGAAAAACGTTGGGGCGCGTTGTTCACCTGTCTGACTACTAGGGCCATCCATTTGGAATTGGCTCATTCATTGAGTTCTGATTCCGCGATTATGGCATTAAAACGATTCATTGCTCGAAGGGGGGTGCCTTTTACAATCTATTGTGACAATGGAACTAACTTTGTTGGAATGAGTAACGAG
>dnaPipeTE_Braconidae_comp_TRINITY_DN151446_c0_g1_i1
ATGGTTCAAAAACTTCTCAGATAAATTATTAAGCATAACAAAAGGCCCACAGTACAGCGTAAAAAATCTGTACTCCGTGGCCTTCCATTTACTAATTTCACTTAAAGATCTTGTCGTTCTTTGGAACTCTACTGGAATTTGATCGGATAAATTCATTAATCTCTGAGAAACGCACATTATTTGCTCTTTTTTCAAAGCAGTTGAAACTGTACCAATCCAGTAATCCAGCAATTTTTTCATTACTCCTAAGCATACTAAATGCATGAAATCTAAAACGAAATCATTTA
>dnaPipeTE_Braconidae_comp_TRINITY_DN194690_c0_g1_i1
AGAACATCTATTACTGTATTTTCGGTTCCTTTATCTGACCTAATCATCCTTGGTATCAAATTAAATTCTTCCAAACATTCTAAGTAATAATGAGCTATCACCTGTGGCTTATTATTGGTAGTAGATACATGTAACCACATGACTTTCCTAGAATACCCATCTACACAACCATGTATAGCAATCCGTATTGTTTTAATTTATCGAATCCGTCAATATGCCACAAAAAGTTTGGCCCAGGAACAGAGTATGCTCTCCTCTTCAGCCTATAACGAGAACGCTCTTCTACTCCATCTGGATCTACTAAATTCAAAAGTTTCAGAACTGTGGATTGTTTCACAGAGAAGTTATATGTGT
>dnaPipeTE_Braconidae_comp_TRINITY_DN145873_c0_g1_i1
GTCAACATATTATCGACGTACATGTCTTTTTTGAGGATTTTCGCCGCCAGTGGAAACTTGTGTTGTTCTTCATCCGCGAGTTGATGCAAACATCTAATAGCCAAAAATGCCGCGGCTGCAACTCCGAAAGTGACAGTATTCAACACGAAAGTGGTAATTATATTATTGTAAATCCATAAAACCTTTTGGAATATTCTGTCTTCCGTTTGAATTAAAAATTGTCTATACATTTTTTCGATGTCGGCTAAAATAACGTATTTATGTGTGCGGAAACGTAATAAAAGTGAGAATAAATCGTCCTGTATTGTGGGTCCGACCAATAAAATATCATTCAAGGAAACCCCATTAGCTGGCTTAGCAGACGCGTCGAACACTACGCGT
>dnaPipeTE_Braconidae_comp_TRINITY_DN196345_c0_g1_i1
ATATAGGTATAATCCAGTATGATCTATACACATATGCACCTACACGCACACATGAGAATTCATGTGCATGTATATGAAGATGTGGTGGGCGACCGCGACGTGTATATATATAGGTATACTATATATTGCTGTACGTTGTACATTCCATCTCGTATAGGTTATAGTAACGTAAGTTTATTCGAGTATAAACATTTTTGTTTA
>dnaPipeTE_Braconidae_comp_TRINITY_DN171857_c0_g1_i1
CCAAATATAATTTTTCATTTTTTCTACAGAGTCATGATTGCGTCGAATGGCCAAACCGTAATAAACAGTGAGCTTATCAATCATTTTAGCTGTGAGTTTACCCTTGCCAGACAGACTTTTTTTTCTAATTTTTTTTCCGGCCTTAGTTTCTGCATCTACCACATGTTTTTTTAGTAAATCATGTAAACGAGTACCCATCCGCTTCTGAACGTGGCCTATACATTCTTTTTTGTTGATTGTAAAATCTTCACCATAAGGTTTAGCTTCGACGACACCCTTGTATGTTTTCGAATCACCGTCTCCTGTTCGTCAAACGAACGTTCAAACATTTCTATAATTGCAGCAACCTCCATGTTTCCAGATGG
>dnaPipeTE_Braconidae_comp_TRINITY_DN194143_c0_g1_i1
GACAAAACGGAGAGAAAGAAGAAGAGTGTCAGGAGTATTAGATCTAAAAAAACGACCAGAAATATATTTGGCTAGAAAAAATGGCTATTCTTCATAATCATTGGTGCGAGTGCTTGAGATCAGAATTGCTGTTATTTGAAATTCTACCAACTTAAACAACAATCAAGTGTGCAATACAAATCTAAATCAAGAGTGCAATACAAATCTAAATCATACCTCATAAATGGATCACCTATAGAGTTTGTAATACCTAAGACTGGTGAAGTGTGTATCGA
>dnaPipeTE_Braconidae_comp_TRINITY_DN115201_c0_g1_i1
GCAATAATTATTATAAAAATAGTCACAATAATAATAATAATTTTATAATAAATAATAATAATATTTATAGTGAAAATACTCATAATAACTATGTTCATAATAATAACAACAATAATAGTTATTATAACAGCAATATTAATATTAATTACAATGATAGTCATATCAATAATTATTCTGGTCAACAAATACATAGACACTGGAATCCTCCTGTGATTTATGCAGCTATGCCATATTAAAATAATGATTATATTTTATTTATTTATAAAAAAAAAAATGTGAAAACAATAGACTGATGTGTCTGAAGACACTTGTGATAAACTTTTAATTGTAATTTTTTTAT
>dnaPipeTE_Braconidae_comp_TRINITY_DN115261_c0_g1_i1
ATTTAAGATTACTCTTATTACATGTTAGAATTTTAATCATTTAAAAACAGTAGATAATGTCTTGCAACCTTCTTTCACAGCAGCTTGTTTAGCATTAGGACTCATAGAAGATGATGAAGAATGGAATAAAGCGATGGAAGAACCCATAGTGTGGATGATGCCTCAATGACTTCGCCTTTTATTTGTTCGTATACTGATACATTGTCAACCAGGTCATCCTGAAGAATTATGGAACAAATTCAAAAATGCGATGTCTGAAGATTTCAGTCGTACAAATGATAGAGAACTCAGTAATGAACTAGCTTATTCAACTATAAATAGTTTGTTAATTAAAGAAGGACGAAGCTTAGCAGATTTTCCA
>dnaPipeTE_Braconidae_comp_TRINITY_DN180906_c0_g1_i1
GGTCAATAGCGCAACTTCCGGAGCTGTCAAGAATCCTCGAGAGAGTGGTTCACGACCAACTTTTGCAATACCTGCAGTCCAACAATCTTCTCGACTCTCACCAATCCGGATTTCGTCCACACTACTCAACTCAAACCGCATTACTCGGTATTCTGGAAGGGTCTAGAGCCGCAATTGACAAGCGCATGGTAACCATACTCATATCCTTTG
>dnaPipeTE_Braconidae_comp_TRINITY_DN180933_c0_g1_i1
AAATGATAGAAGTTTTCTCTCGATTAGAGAAAGCCGGTCTAGAACTACAAATCAACAAATGCAATATCATGACCCTGGAAGTGATTTTCCTATAGTTTGAAATCGATCAAGACGGGATTTAACCCAATCCTGAACTGATTAGAGTAGTGGACGAATTACCAGAACCCGAAAATCTGAGCAACGTGAGATCTTTTTGGGATTGGCATCGTTTTATCGAGAATTTATACCTCAATTCTCCGAGAAAGCCAAACCTATGAACCACCTACTATGTGAGGGTGGGGACTTATTTTGGGGAATAAATCAACAAACCAGCTTTGAGAACCTAAAACCCGCCCTAAGCACAGCCCCAGTATTAGTTCCTGCTGATATGACCCAACCACTTATATTAAATACTGATG
>dnaPipeTE_Braconidae_comp_TRINITY_DN159465_c0_g1_i1
GCCGGAGACTTTGTCATCCGCATCATACTAAAAGAATAAGAGGGAGAACAAGTCAAAGACGTGGTGGAGCGTTTTCATAACCTCTCCATGCTACCAGGAGATGACCCGCCTCGTACGGAGAACGTCTTTCATGAAATAAATACTGCTGACGGAAGTCCAATTCTTATAAGAAAGCACCGTATTTTTTCCGCTTTGCATTCCGAAGTCCGGAAATAGATATCAAAGCTAATTGCGGACAAAAGAATAATACCATACAAATCCCCTTACAACAGCAGTCAATGGATCGTGCCAAAACATAAGAAATATGTTCCTGCAGCCGAACAAAAATTGAGATTAGTGATAGATTACCGTAAACTGAATTTGTTCAATATTTCCTGAACTACCTTACGGGCATTTCGAATGGGTATCGATGCCGTCCGGCT
>dnaPipeTE_Braconidae_comp_TRINITY_DN159400_c0_g1_i1
ATGGAACCATTCGTGTAAATCTGTAGATTTGTAAATTAATTTATTTTCCGTATTGAAATATTTTACATCCACTGTCTCCTCTTCGTTTTTCTGAATCATGTACTCGGCTGAGAGTTCTGCATTTACTTTCAAAGTCGGAGAAGCAATGAGAGCTTCACTGATTTTCAGTTTGAAAAGAGTTTTGGCATCCTCCATGAACGATTCAATCTGTTTGTGTCCTAAATTAGTTATGACGCCAGATTGGATACGTTTCAAAAATGCTGATGGCATGTCATCCCAGCGAACGTTTGTCTTAGTTGTCACCGTTGCCGATGATGTTGTTGCTGATGTCGATGGGGATGATGTTGATGGTTCTCGCCGT
>dnaPipeTE_Braconidae_comp_TRINITY_DN170909_c0_g1_i1
GCCTGATAAACGTTTTGTGAAAAATCAATTTTTCTGGTTTATTTCTTCTTTCTTACTCTCTCTCTCTCCCCCCTCTCTCTCTCTTTCTTTCTCTCTGTCTCTCCGTCTGTCTATCCAATCCGCCAAGCTCTACAATCTATGTAGCTCTGCTGTTATTCTGTCGCAAATCAGCTGGAACAATGCGTACGGGCTCTCGGACACAATTTGCAGCTTTGTACTTTTGTCGAGGTTTGTTAGCTATTGTATGCCCGATT
>dnaPipeTE_Braconidae_comp_TRINITY_DN170916_c0_g1_i1
AATTGATGATCGGAACGAAAATCAAATTAAAAGATGATGTTGATTTGAGACAATTAATTGAGGTTAAATTAACTGAAATTTTTGAAGAAAATCGGGTCCAGATAAGAAAAGAAGCACGAGAAGCATTGTTAAAAGTGCAAGAAGAAAATAGAAAATATTTTAATAAAAAAAGAGTTGATGCAAGAAATTATAAAGAGAGTGACATCGTTGCCATCAAACGAACGCAGTTTGGGCCTGGACTGAAGGTACATACGCCTTTTTTGGGACCATACAAAGTTGTGAAAGTGATGAGAAATCATCGGTATGCAGTCGAAAAAATTGGCGAACATAAAGGGCCGATGAAAACAAGTACTGCAGCTGATTTCATGAAGCCATGGGCACAAGGAGCCTGGCCTAGTGATGAAATAGAAGACGACATAGACGACAATGAAGACCCGAACACTGACGAGCTGCAAGCCGAAGATGTTGGCATCGAGGACGATGCAATGTTGTAGAATGGCCGGTTGTAGCAGTGTGATAGAGATAGAGTATAAATGTGTGGATGAATGTGTGTGTAAAGGCTAGCCGAGATGGTCAAAAGGGATGCATGGAAACGTGAAGTCGTGACCTG
>dnaPipeTE_Braconidae_comp_TRINITY_DN196289_c0_g1_i1
CGAGACGTAATACTCTTTTGAAGTTGAAATTCTTTACCTCACAAATTTCTTGCGTTAATATGGTTTATGATGAAAATTTATATACAAAGGTTTCTCGAGTCACTGACTATGAATCCGGACTTGGTTTTTGAAAATTCAAAACAGAGCCTCCAAAATGGTGGCCAGAAAATTTGAAAAGACACTAGATTTTGTTAAAATTTTGTATACAAGAGTTTATGGGTCG
>dnaPipeTE_Braconidae_comp_TRINITY_DN113973_c0_g1_i1
ATGGACACCATCATAAACACGGTCATCACCATCATTCTGAGCATAAGCATCATGAAGAACACAAGCATGAAGGAGAACATCATCATCACCACAAACATTCTCACCATAATGAGCACCATCACCATCATGAACATCATCATCATAACGAGCATCACCATCATCATAAACACAAAGAATCTGAAATCCATCATCACCATCATGGACATAAACACGATAACAAGCATA
>dnaPipeTE_Braconidae_comp_TRINITY_DN183454_c0_g1_i1
AAATTCGCCCGAATTATAACAAATTTATTAAATTCTTGGCTGACTGTGCAGCTACAGAGCATATGACTGACTCAAAATCTATTTTTAGAACGCTAGATGAATCCAAATGGATGAATACTGGGTGCGCAAATAGAAATGAGTCACCGATCTTCAGATCGGAGGGAGTAGGTCAAGTGTCTTTGATTCCTCACGGTGGAGGAAAAAGACTGCAGCTAGAGAACGTAATATGCGCTGAAACCCGTCATGAAAATTTGCTATCCATACGGAAATTTGTAGACCAAGAACTAGATATTTACCTTGATGATAAGAGAATTAACATCTTTGATTCCAGCTGGAAAGAAATATTTGTATTAGG
>dnaPipeTE_Braconidae_comp_TRINITY_DN183404_c0_g1_i1
ATAAAAGAATAGAGTGAAATAATTGAGGGTGAAGTTGTTGAAATCCAGATAGACAGGCCAGTTACTGGAGTAGGAGCAAAAGTTGGTAAATTGACTTTGAAGACAACAGAAATGGAAACAATTTATGATTTGGGCAATAAAATGATAGAATGTCTAATGAAAGAAAAAGTCCAAGCTGGAGATGTCATAACTATAGATAAAGCTACTGGTAAGATTAATAAGCTTGGACGTTCTTTCACGAGAGCCCGTGATTATGACGCAACTG
>dnaPipeTE_Braconidae_comp_TRINITY_DN183495_c0_g1_i1
AAATCTTAAGGACACGTTAAATTTCAGTACATGAATGGAATAGTAGATGAAAAACTAAAAAATTGTATTCAAAGTAACATGACAAACGTACCGTTAAACAAAAATAGAACATGATTTGATGATATTCCAGAACTCATCCATACAGACTTGAATGGATTATATAACACACAAGGTTTTTGGTGGTGAGAAATATCTTCTAACTTTTGTTGACGATTATTGTAATGTAGTAGAATATACTGTAATA
>dnaPipeTE_Braconidae_comp_TRINITY_DN108477_c0_g1_i1
ATTAGTGACAGTTACTCTAACGTTATTTTTAATAGTGTGGCTCACGTCTATTCGGTCTGAAGAGTGTTCAATATTTTTCACCATTAATACTATATCATTTTTTGTAAAGTTATCTTTGACATTATAATCCGGACCCAGTGATACTACTTCGAGGACGTTCTCCGGTATTTTATTTTCGGAAAAAGGAAAAAGTCACAAGGGGCCATGTCTGGCGAATATGGAGGTTGGGGCATCATTACAGTGTTATTTTCTGCCAAAAACCACGAATAAGCAACGATGTGTGAGCAGATGTATTATCAATAAAT
>dnaPipeTE_Braconidae_comp_TRINITY_DN181048_c0_g1_i1
ATGCTTAATAGAAGAATGGTTGGCTAGGTGATGAAAACAAGAACTTGATGAAGAGTACTTTGATATATATTTATCGCACTCAATATTACACGTCGAAAGTCGAACACTAATCTCGACGCTGTTTTACTATTGGTTTACAAAGCCGGTATTGCAGCTACACGGGGTGAGTGGAAAATTCAGTTGATGAGAATTGAGTGGCTCATCCTGCATGTGCTGCTTTCAAACGAGTATAAAATTCACTTGCTTGATCAGCTGCTAAAAGCCAATCTCATTGCCATGAGCTTCAGAAAGTAGGAACTTTTCGGTTAGCCAGCTCTTCCCATCACCTAGAAACATGTCTGGACTGTGAAATATCGAATCAGATGTAAAAACTCAATTTAATCTTTTTAAATTTTCAAACAATTGGAAAAAAGTTGAAGATATCAATGCAAGTCTCCACAATCATTGCAGAATCAGCAATGTAAAACTTCTTTCTGAATTCTGAGTACTTCTTTTTTGCTCATTTTTCTATCCGGTTACGCCTCTAGGGCATGTACCAGTACAAATTCTGAGTACTATCGATTTGACAATCACAATTTAGACACCGATCATGATCA
>dnaPipeTE_Braconidae_comp_TRINITY_DN181057_c0_g1_i1
GTCATATAACTGGAATTGTTCTAAAATAATGTTTTCTAGCATCATTTCTGATCCGAAATATCTGATATTTCTCGGTTTAATGCATTTCATAATCTCTTTTCTTATAATACAATTACAAAAATCTTTAATCACTGCCGAACAATTTTGATAAATGCTATCTTTCAAGTCTTGTAAGCTTTTTTGCAACTGCAGATATCTGAAAATCTGTTGCACCACACCTCTAGCACATTTTATAGCGTTCAGTAATTTACCATTAGCACTTTCAAATGCGTAAGCTGAGTGGGCCCACAAGGGACCCCAATTTAAGACACTTCTTCCAGCGTGTAACAATTGATGGCAATTGTAAGTCATTGCCTCCTTTGAATACAACGTTTCAACATCTGCTACGAAACCATGTAAATTTTTGTCGGTCGTTTCGATTTCATCCATTGTTATTGACGCCTGAAGGAAAGTGTGCAGGCTATCAGTCATTATAGCCCAATGTTGTACATACTTATTTGCAATAAATAATGACAGGAGGGGAACACTATAATAGAGAGCCCAATTTTCCCATTCCT
>dnaPipeTE_Braconidae_comp_TRINITY_DN181039_c0_g1_i1
AAATTATGGAATTATTAAATTTGAACGATTTAAGAGAATTTGAAATTCAGAGTATTAGAGACTTGGTCACGCAATTTCCATATCAGTTTCATTTACCTACCGATCAATTGAGCATGACAAACGCCGGAAAGCATCGAATAATTACAACCGATGAGAATCCTATTAATATCAGACCTTATAGGCAACCGTATCATTTGAGAAAAGAAATTCAGAAACAAATTAAGGAGATGCAAAGCAATGATATCATCGAAGAATCTCATTCAAGCTACAATGCACCATTGCTTTGCATTCCTAAAAAACCTGACGCTCAAGGAAACAAACAGTATAGAAT
>dnaPipeTE_Braconidae_comp_TRINITY_DN175823_c0_g1_i1
ATACATATGCTTAAAAATACTCATGAAGGAAAGATTACTAAAGGCAAGAAGCACATTGACATCTCAAGAAAATTTGTTCAACAACATATTGGAATGACAGTTGAACTGAAACATGTCAGAAGTTCTGATCAATTGGCTGACATCTCGACAAAGCCTTTGACTTGAAAAATATTTCATCAGCTTCGTGATAAAATAATTAAGGAGGAGTGCTGAGTTTAATTACTTTATGTTAAAATAAAATATTTCTATATTGCTAGGGAACTTCTTGTTTCACTTTCTTTAGG
>dnaPipeTE_Braconidae_comp_TRINITY_DN197653_c0_g1_i1
ATGCCTCGTAGTGTTGCGCAAATGTGAGAATTTCATTCCATTCCTCGAATTTGTTTACAATGAATTTTAGGTATTCTTTAATAACATGATACATCTTTTCGATTCCCCCGTTAGATTGCAGGTGTTACACTGTGGCCGTGTATTTTTCTATCCTAAATATTCTTGAAAAATTCCTCCATGACATGATTCATGAAATTGGTTTTATTTTCTGTACAATATACTCCGGGTGGCCCGAAATTGCAATAATATATTA
>dnaPipeTE_Braconidae_comp_TRINITY_DN122803_c0_g1_i1
GTGTACGTGTGAAAATCGTCCGTCTGGTGAGGTGAAGTGCAATGGAAGGAACTTGTTATGTCGCGTTATTTTTGATTGCTGGCACTGCGTGCAGTGTTTTACCCACTTTTGTATATCTTGCCCCATTCGTGGCCAGATGTACTGCTGTCTAATTTGTCTGTCAGTAGCGTTAGCATTGGGATGAGCAGGGCTGTGAAATACTCTAAAGATTTCTTTACGAAGCGACGCTGGAATGTAGGGTCTTATCACGCTCTCGTGTGGATCGCAGTAAAAAGGCGTATGCTCTTCTCCCCATGTTAACTTTTTCAGCTTCAAAGGATGATTTGGGTTTTCTAAAATTTCTTTAAGTTGTTGATCGTTAGCTTGCTCAGTTGATAACTTATTTATGTCAAATAGCGTTGGAAGCCCAATTGCGTCT
>dnaPipeTE_Braconidae_comp_TRINITY_DN145319_c0_g1_i1
GTCCTTGAAACGCGACACAATATACTCGAAACAACTGATATAATTGCTGATCGGTTCGTGTTTCGCTTGCGTTCTTTTCCGCAGATCCTCCCACAAGTCCGCGCGATCATATTCTCGGATGAATTGATTACGGAACTCACGACAGAACTCATGCCAATCTCGCACGCTACCTCGCCGCGTTCGATACTATCTGGCCGCGCGCTTGGTAAACACGCA
>dnaPipeTE_Braconidae_comp_TRINITY_DN138089_c0_g1_i1
TGATCGAAGCGCTGGTTGGGCTCTACGAACTTCTGCGGCTGACGATGTACGTGGCGCGCGATCTTCGCGCGCTGGCATGGAATGCAGGTTTTGCACCATTGGGAGACGTCCCGGTTCATGCTTGGCCATACGTAGCGCTGACATACCAGTTTGATGGTGGATCTAGCGCTTGGGTGGGCCAAACCGTGAAAGGCGTCAAAAACCTGCCTCCTGAGCGGCTTCGGGACGAAGGGGCGCATGTCGTCCTGAGAGACATCGCAGTAGACGCCTTGATGATCCGGGCCTCTTGTGAGCTTCTTGAGCCGGAGCGTTGATTCCTTGTCCTGCAGAATTGCGATCAGTTCCTGATCGTCGTTCTGCTGG
>dnaPipeTE_Braconidae_comp_TRINITY_DN179539_c0_g1_i1
GATTTTTTCAAACAGGGTGATCACGCCATTATGGCGATTCAAAGGTTCGCTGCAAGACGAGGGTTTCCAAATCTAATTTTTAGTGATAACGGGACTAATTTTCGCGGAGCTAGTCAAGAACTGATAGATGTTCTTCAGTTATTTAACACAGACCATAAAAAATTAAAAGAATTTGCAAAAAATGAAAATTTCCAGTGGCGATTTATACCTCCTGCAGCTCCTCATATGGGCGGTGCATGGGAGAGAATGATAAGATCTGTTAAAGAATGTCTCACAGCCGTGTTGAAAGAACACGCCCCTTTGGAAGAAACATCACGCACTGTTTTAACTGAGATTGAAAGTACTTTAAATTCTAGACCATTGACTCATATTTCCTCA
>dnaPipeTE_Braconidae_comp_TRINITY_DN179578_c0_g1_i1
GAGGGTCTAATTGTGTTTTTGAAAATATTGAGTTTTGATATACCTAATCCGCCATTTGGGAGCGAAACGGGTCCCAAATTCGATTTCAGCGATCCAAAAACATATAGACAGGTGGGCTGGTCAAAAGTTCCGGCCACTTCTTTTTTTTTGTACGCCGGTGTTATTGAATTGTCTTCACAGGAGGGATTTAAAAAGAATAAT
>dnaPipeTE_Braconidae_comp_TRINITY_DN100862_c0_g1_i1
TGCAATGATCATGGAACACAATTTACAGCTGAATAATGGATCAAAAAATTACAACAGAACGATATATAGTTAGTCTTTTCGTCAGTTCGACACCCACAGTCAAATATTATAAAGAAAATTCATAGAGAATTGGAGAAATGTTTTAGAACATTTTTAACAGATAAACATACTGCATGGGTAAAGTATATTGAAACAATAGAGGATATTACGAATGAAACAATACACGACACAACAGAAATCACACCTTCAGAATTACATAGAAATATTAAACTGATTAGATTTTGGCGTGAAATGTATCCAAATATAAACAAAAATGATATAGAA
>dnaPipeTE_Braconidae_comp_TRINITY_DN149388_c0_g1_i1
AAATCGCTCGCATCGCATTGAATCGTGAATGGCTCATTGAAGTTTGGCCGCACTGATACCGGAGCCCCCGTTAACGCCTTTTTCAACGCTTCAAACGCCTCTTGTTGTTCCTCCCCCCTATTCCCAACGCTGTTTCTTCCGCAATAAACGTAAGAGGGGTATTTTTAACGCAGAATCATTCACTATGAACCGCGAATACCAACCGACCATACCGAGAAACCGACGAAGTTGTTTCACCGTTCTGGGCGCGGGATAATTAAACACCGGTGCCACTCACTCTGGATCGGTTTTTAGCCCCTCGCTATCCAACTTAAACCTCAAAAATATCACTTG
>dnaPipeTE_Braconidae_comp_TRINITY_DN149323_c0_g1_i1
AACAGAATATGTTGGAAATATGTAATATAATGTTGATCTAATGTTAATTCAACGTTAATATAGTGTAAGTATAACTTTCACGTAATATTGAAATGGCGTTAGTTCAACGTTAACATGACGTTAGTGTAACGTTAAAATAACGTTAGTGTAACGTTAACATGACGTTAGTGCAACGTTAACATAGCGTTAGTGTAACGTTAACATGATGTTAGTGTAACTTTAATCTAACCTTAACATG
>dnaPipeTE_Braconidae_comp_TRINITY_DN168178_c0_g1_i1
GCTTTGCGAACATTAACCGACTCAAGGCACACACACGGCTTTAGTTTGGCTGCATAAGTTAAAAGATCCTGGCTCGAGAATAGAGAGATGAAAATACAAACTGCGCGAATTTGACTTTGCGGTTGTGCATAAACCTGGAAAGAAAAATATGAACGCCGACGCATTGTCGCGGAATCCGGTACAAGTCTTATCCATGCAGAACCCA
>dnaPipeTE_Braconidae_comp_TRINITY_DN157013_c0_g1_i1
AACCACACTTTCCATTGATCAAATTCTTCGTTTTTAAGGGCATCGTCCTATCCAATCCCACTATTCCATATATTTTTCATCAAAATACGTGCACCTATTATGAAGGGTGAAAGATAGCCTAATGGATCGAAAACTGACATAGTAATTTTTGCTACTTCGCGTTTTGTTGGGCGACGCGAACTATTTTTTAAATCATCTCCAATCTTATGATGACCCAACTGAAAACTG
>dnaPipeTE_Braconidae_comp_TRINITY_DN104336_c0_g1_i1
CGTGAGTTGAGACAACTGTTTACAAAAGCATCGTCGTATTCAGAGGAAATTGAAACTGGGCTTGCCAAGGATGAAGTTACATGGCATTTCGCGCCACCCCGGTCCCCCCATTTCGGTGGGCTTTGGGAGCGAGCCGTGCGTAGCTTCAAACATCATCTTATTCGGGTGCTTGGCGACTCGACGCTAACATTTGAAGAGTTGTCCACGCTCACAACTCAAATCGAAGCTTGCCTCAACTCGCGTCCGATTTGCCCGCTGTCTTCCGAGGGCTCGGACTTGG
>dnaPipeTE_Braconidae_comp_TRINITY_DN198487_c0_g1_i1
AAACCGATATCAAAACGTAGTAAAAATTTAGGACCTACAACTCTCATGAAAGGTTATGTCACTTACACCTAATCAGAAAGCGCTATTGGAAAATGCAGACAGTACAGATTCTGCTATAAATAATGCCGATGAATACTTTAATATATCAATGCCATTAAGCATGCAACTTGAATTTGCTGAAGACTATCGAAAGATAATTACTAATGCAAAACATGAACTCTTTCTCACAAGATCAAATACTGATACCAAAGCATACCTGAAAACAATAGTATCTTGATTAAATCTTGAACGGGG
>dnaPipeTE_Braconidae_comp_TRINITY_DN198454_c0_g1_i1
GTTTCCCAATGTAATTTACAGCAATAATGGGACGAATTTTACCTGCGCAAATAAGGAGTTACGAAGAGTGATTAATGACTTGAATAAGGATAACTTAATAAATTTTGGATTAGTAAATAAATTTGAATGGAAATTCAATCCTCCACGAACACCTCATATGGGTAGAATATGGGAAAGGCTTATTCGAACAGTGAAAATCGCTCTTCGTGCTACCTTAAAAGAAACGATTCCACGCTAGGAAATTTTAGTAACAGTGATGGCTGAAGTTGAACATTCTGTAAATTCCCGGCCAATGGTTCGATGTTCAAGTAACCCGTTGGATGAAGAAGCATTAACTCCCAATCATTTTT
>dnaPipeTE_Braconidae_comp_TRINITY_DN180610_c0_g1_i1
AAAAAGTTTGGAGAGTTTGTGGCTCAAAATAAGTTCTTTTTAAAGTTTAATCCGCTCTTTGCTTCTCCCATATGGGAGGAGCTTGGGAGCGCTTAATTCAGTCGGTTAAGATTGCTTTTACTGCGTGTTTACAGAGACAGAATTATTCTCTTGTATTACTCTTTCTTATCGAGTGAACGCAATCCATGACACACATATTTTATCAATAGTTTTTTGGTA
>dnaPipeTE_Braconidae_comp_TRINITY_DN182808_c0_g1_i1
AGATGATAAGTGGTTGGATTTGTAGTATAAATCTCAGCAATCGTGGATTCTATTTTTCACATTCTATTCTCTAATGTTCGATTAAATTTTTTCAGAAATTGCCGCCTTGATAATTATATTTAGAATACAAATTAATGTATTATTTTCAATGAGTGATTGAAAATGTTTTTTATAAAATTCTTTTCTCATATCTGTGTGTAAATTCTTTGGTAGTCCTCCTTAATTAAGGATGG
>dnaPipeTE_Braconidae_comp_TRINITY_DN156828_c0_g1_i1
TTTTGAGAGAATCATTAAATTAGAAGATTTTCAGTCATTTATTAAAAGAAAAGATGGTAGCATAAAACCGGTGTTCATGTTATCTGTCGATGGAGGTCCTGACGAAAATCCTCGCTATAGGAAAGTCATATTACATGCTATCAATACATTTAAAAAGTATGATTTTGATGCTATTTTTATATTTACAAATGCACCTGGAAGATCGGCATTTAATAGAGTAGAACGGAGAATGGCACCTCTAAGCAAAGCTCTTTCAGGATTAATACTTCCTTATAATCAATATGGTAATCATCTGGACAGCAATGGAAAAACAATTGATG
>dnaPipeTE_Braconidae_comp_TRINITY_DN192595_c0_g1_i1
TATGATGATGGTAAATGTTTAGGATGTTCTTATAGTTTTTGAACTGCTGAGGAGCTCCGTCACTGAAATAATCTATACTAGTAGCTCTGTAATTGTTCTTTACATAGTTGATCAGTTGGCATTGGTAAGTGTGAACAGCTACCGCATCATGACTGAGATTATCTGAGATTATGACAAGGCCCTTACTTTTCATGTCATTTCCAACCTTAATATAAATGAATGCAACAAATATAGTTGTCTGGTTGTTATTCCAATGAAAACCCTGAGGTGCATTTTGAACAACAAAAGCATAGTTTTCAGAAAAATCGACGTTCATTACCAGTTGACCCTCTTTAATGTTATTTTTCAGATTCTTATAAAAAGTCGATTGTTGGCGAGCAATAAATGCGTGAGGCAAAAGTTTCACTATTTTTTCACACAATTCTGGTATGAAGTCTGAAACATCATCAACGATAGTTTTCAGAGTAGTTTGAGGATTTGCAATCCATTGGGAGTATGTAACCTTCTCAACACTATTTTCATCAAAAACCATCGTTAAGTAAGTTTGAAGTCTTTCGATTCCAGGACAATTCGGACAATCACCTAA
>dnaPipeTE_Braconidae_comp_TRINITY_DN150471_c0_g1_i1
AAGCCTGCATTCGCTATGACAATTAATAAATCTCAAGGGCAGACTTTTGAAAGGATTGGTGTTGATTTAAAAAAAGATGTATTTGCACATGGACAGTTATACGTTGCATTATCTCGTGTTCGTTCATGGAATTCCTTGAAAATTAGTCTAAATAATGATGATGACCATAGTAGTTCTAAAACAGTGAAAAATGTAGTGTACAAAGAATTATTCAATGAACGGCAATAAATTTAGGAGTAATATCTTTTATCGTTTTAAATTATATTTTTTCATAAATTCAGATTTAAATTTAGGCGCATTTTTTCGTGACATTTTTTTTTTTTCAAGGGACTCTCGTGAAGTTGGTTTCTATATAGACGAG
>dnaPipeTE_Braconidae_comp_TRINITY_DN162784_c0_g1_i1
GGAAAAGTGCTTTGAGAAAATTTTGAGAATGATATAGTTAAATTCAACGAATGAATTCGCATTTAACGTGAATGAAAAGAAAATTCCAATCGATATTTTACCGTGTGTTAGAAAACCAACGAAAAGGGAGTTTTCAAGTATCATTATGTCTGTGTATGACCCTCTAGGTTTAATAGTGCCTTTTACAATAAGATCCCGAATGTTGATGCAAGAAATATGGGTTAGTGGGGTAGATTGGGATGAATTGATATACGACTCTGAGTTTAAAAAATGGAAAGAATGGCTTAACGATTTGAAAAGGTTAAAATCATGTCGAATTAACAGGTGTTACCAAATACCTCGATTCC
>dnaPipeTE_Braconidae_comp_TRINITY_DN198070_c0_g1_i1
CAAGTCGAGCCGTCCTGCAGCTCGATGAGTGTTTGGGTGGAAAGGCCGTTTCACCAATTTTCCTTCGACGCACGGTTCACATTGTTGTAGCTGTTGATGTTGTCCAAACTTTACTCCACAGGCTGCTGAGTCTCTCAGCTTCTTTAAATAATCTTGATTAATGTGTCCTAACCACCTGTGCCAGATTTGAATATCATCATTATTGTTATTGTAAGATATATTCGCTAGTG
>dnaPipeTE_Braconidae_comp_TRINITY_DN138338_c0_g1_i1
GCTAAACTGAGACTGATAACTGATGCCTCAGATTTTGCCATGGCGGGTATAGTGGAGCAGCTGGTGGGTGATGCATGGCTTGAGATGCATGCAACCCTTGGCTTCCTTTTTGAAAAAATACAATAATGCTCAAAAAAAGTACAGCACTTTTGACAGAGAACTCTTACCTATTCATGAGTCCCTTAGACACTTTCGTTATCTACTGAAAGGACATGATCTCGTCGGATCATGCTCCATTAACGTATGCTGTGGACTCTAATCTAGAGAAATGTTCATCTATCAGAGCGTGTAGACTTTCAGAGATTGCAGAATTTAATTG
>dnaPipeTE_Braconidae_comp_TRINITY_DN149850_c0_g1_i1
GATTTTGATGAGAATCAGTATGCACAGGTTTCCGAGGTCACTGATAACGAATCTGGCCTCAGTCTTTAGAATTTCAAATTAGGTCCAACATCGATGATCGCCTGACAAAAATTTGGAAAGACACTATATTTTGATGCAATTTTACATGCATGAGTTTTAGGTCGAGCAGATAAGATAACCTGACAAACTATTGGAAAGACACT
>dnaPipeTE_Braconidae_comp_TRINITY_DN186384_c0_g1_i1
GATGGCTTGCGGCCGAACCCAGCAAAAGTTGCACCGGTCTTCAGGTACCCGGCACCGAAGAACGTAAAACAATTAAGAAAATTCTTAGGCATGATTGAATGGTACGTGCGATTCATCAAAAACAACGGGAAGTTAGAAGTTCCTTCGCTCAAAGTACTGGAAACAAAAACGAGTCATGAATAAGAAAATGAACAGAACGCTGGATTCTCCAGGCCT
>dnaPipeTE_Braconidae_comp_TRINITY_DN186363_c0_g1_i1
AACCGTTACTGACGTTATCAAAAATTGACCTAGAATATGTGAGATAAGTGAATAAGACCACGGTGATCTTAAGGTACATAGTAGTTACCGATAAACTCCGAGACGGTGAAGATCGCCTTTTTTATAGCGATAAAAAAGACCCATAAGGCGGTAGGTGCTCAAACCATTAATTAGTAAATGGGTGAAGTCAATATTACAAAAAAGTTGGATTGATACATCAATCTTTACTGCACACTCAGTGCGACATGCCTCCACCTCA
>dnaPipeTE_Braconidae_comp_TRINITY_DN175071_c0_g1_i1
TTATCTAAAATCCCTCGCGATATTTTAAACTGTCTTAAAAAACCAACAAAGCGTGAATTTCTTCGCATAATTATGTCAGTGTATGATCCTCTCGGATTTATAACGCCTTATACAATTTTTTCAAGAATAATTATGCAAGAAATTTGGCTGAGTGAGATTAAATGGGATGAAGAACTCAAAAATGAAGAATTTGAATCTTGGAAGAAGTGGTTAGAAGATCTATTTAAAGTTCGTGAATGTCGCATTCCGAGATTTTATTTCCATAGCCAAAATCAAACTAAAA
>dnaPipeTE_Braconidae_comp_TRINITY_DN190236_c0_g1_i1
AGATTGTAAATCTAATGAATGATGAACCTAATTGTTTCAAAATATCCACAATGTTCAACATTGGAAACACTGGAGCAATGGGCTTTTCATTTAAGGCGCGAAAATCTATTACTATTCTGTATTGTTTATTCCCTTGAGCATCAGGTTTTTCTGGTATGCATAGCAAAGGTGCATTGTAACTGGACTGTGACTCTTCAACTATATCATTTTTCTTCATTTCCTCTACCTGCTTTTGTATTTCCTTGCGCAAATGATATGGTTGACGACATTGCTTTATATTTATTGGGATTTCATCTATCGTATTTATTTGGTGTTTTACGAATTTGGTTATACTTAATTTA
>dnaPipeTE_Braconidae_comp_TRINITY_DN127023_c0_g1_i2
TCAGCTTCTTTAATCTGATTATTCGAAAATTGATAACAACGACTAATACGACATTCTTTGGCTTTTTCTAAACCACGTATCCAATCTTTCCATCTTATATACTCATTCTCCCCAATTTCTTCGTCCCAATCGATTTTAGATGCCCATATATCTTGCATTATAATTCGAGCTTGTGTAGTGAAAGGAATTAAACGACCTAATGGATCAAATACTGACAAGGTGATACTTGAAAATTCTCTCTTGGTTGGCCTTTTGATTCCGTTATAAATATCATTTGGTATTTTACTCACATTAACATTAAAGGCTAATTCATCCGTATCATTCAACCATTGTAATCCCAAAACTTTCTCTTTTACTGACTCAGTTGTATCTATTTTTACTAAATGCTTTGAATTTCTCTCGACA
>dnaPipeTE_Braconidae_comp_TRINITY_DN127098_c0_g1_i1
GTTTCTGGATTGCAGACGAAACGGACATAGATTGTGGAATCGAGCCCACGATAACATTGCTTTGCTGCTGCGGACTCGCACTAGAAGCTAATTCTTGAGATTCATTTGTCGCAACTACTTTTGATACTATTTGTTGCTGTAGTTGATGTTGCACCTGTTGTTGCACCTGTTGTTGTAGCTGTTTTTGCTGCTGATGCTGCTGCTGCTGCAGCTGTGAAACTTGCGATTGAGACTGCTGATGTATCTGCTGGTGTTGTTGGTGCTGCTGATGATGCTGGTGCTGGTGTTGCTGGTGTTGGTGCTGTTCAACTTGTGCCAAAACTAATGGTGCAGGAACAGATGTTGGTACCTGTGGTTGTGCAGGCTGTTGTGCTTGAACACTAACAAGACTAGTGGTTTCTGGACTCATTGTTTTTGGCTGAGCCACCTGCAATTTTGTAGTCTCTAGTTGTGTAGTAGTCGGTTTCTCTAAAGGTTGTG
>dnaPipeTE_Braconidae_comp_TRINITY_DN168246_c0_g1_i1
AAGGAATCATCCAAATAAAACTGTGTTTATCACACCGGATGAGACGAGAGAATTTAAATATATGATGTTTGGATTAATGAATGGGCCCGCGTGTTTCAATAAAGCATTGTCAAGGTATGTCATGCCTCTCAGAAAACATAAAATTTTGTCGTATATGGATGATATATTCATTCCAGGTAATTCAGTGGAAGAACTTTTACAGAAATTAATTTTAGTTCTGAGCGCTTTGAGAGAGGCAGGATTTACCTTGAACATTTCAAAGTGTCAATTTTTGATGTCCAAGGTTAAATATTTGGGGTTTGAGATTTCGAAAGACGGTATAAGCCCTGCGGAACAAAAAATTTTAGTGATAGAAGAATTCGAAACAGCAAAGAACCAATATGAAGTGCGAAGATTTTTGGGTTTAAGTGGTTTTTTTCGAAAGTTCATACCTTTTTATGCAATTATTGCTACGCCTCTACATAAATTGTTGAAAGTAGATATATCTTTTGAGTGGAATAACAGAGCTCAAGAAGCATTTGAGAAATTAAAGTTAGCCTTAACAAGTAAACCTGTGTTGCAACCCTACAATCAAAATTATTATACCGAGTTGCATACGGACGCTAGTTCGCGGGGTATAGGAGGTATGTTGTTGCAACGAGGAAAGTCTGGATTGATGAATTTGGTATATGCGGTGAGTCGTCGCACGAGTGAATGTGAGAGTAAATACCATTCGAGTAAGTTAGAATTGTTAGCAATAGTGTGGACTGTGTCTAGGTTGAGAGTAATGTTAGTAAACATAGAGTTTAAAATTGTAACTGATTGCCAAGCGTGGATTTTTTTAAATACTCAGAAATCGAAAAATGCTCAAGCAGTGCGTTGGTATTATTTAT
>dnaPipeTE_Braconidae_comp_TRINITY_DN165248_c0_g1_i1
CAGGCTACACGAGTTTTTCTATGTCCTTCTGTTCTGTTCCTTCTGTTTTTCAGAAATCCTCATTTGTGTGTCAGCGTGTGTTTACATGTATAGGGTGATCTGATAATAGTAGTTTACCTGAATATCTAAAAATCTGTCGAGAGAAAAAATAAGGAAAAATCATGTGGATTTGTGATTTTTCACTAGCTATCCAATGGTGTCCTTGTATTTGACCTTGAAGGAGACCTTCAAGGTCATGTCAAAGTCCAGATGTTTTTCAAATAGATCGCCCCATTTTGCTTTCTCAAAGTG
>dnaPipeTE_Braconidae_comp_TRINITY_DN189210_c0_g1_i1
GATTGACCTGGGTTGATCTGGAAACCCACCTGGAAATACACCAGGATTGACCTGACAATCCACCTGGGAATTAACCTAGAGTTTGACCTGGAAATTCACCTAGAAATCTACCTGGATTTCCACCTAGAAATACACCTGGAAATCCACCCGGATTGACCTGGATTGACCTGAAAATCCATCTAGAATTTAACTTGAAAATCCTCGAGAAAATCCACCCG
>dnaPipeTE_Braconidae_comp_TRINITY_DN117840_c0_g1_i1
ATCATTTTAGGGTACCAATGCTTTTCGTTCACATCAATTACACCGGAATATACACAAAAGTGGTCACTAGTGTAGACCAGATCTATCTATCTATATTTATTTTGGGCTACTAAAGTCGAATTCGCGACTTGTTTTACTCTATCACGTCAATATTTTTCCCCAGCCTCATTCAAGATGGTGGATCCAAAATAACGGGGCAGATAATGTATCAAAACTCAATATTTTCAAAAACA
>dnaPipeTE_Braconidae_comp_TRINITY_DN121742_c0_g1_i1
TATAGTTTTCAACTGACGTGGGGGTTTTTCCTACTACTTTCAAGCCAAGCTATATAGCCTAACCCTTAAATTTACGTAATTTCTGTATTCATGAAAAATAGGGGGAATGAGATTCTTGAATCTTTTGTTACATTATTTTGGACTTATTTTCGAGCCATAAAGTGCTTATTTCAATTTTTCGGCTTTCTTCTTTTACCTTTCTGTTGTAAGCTTAATATCATTTGGGACATTTGTATACATTTTCCCAGAGATTATACCATTTGGTAGGGCAGTTTTTGAATCTAACTGACGAGTTTTCAAATTCACCTCGTTTACTGTGGCCAGAAGACATCTTATCACGTCCAGTCGGAATGCTGGAGCATACTTTTCCAACGATTACATTTACTCTTTTCTTTAGAATCACAAATTACTGATCAAGCTTCGTATTTTAGACGGTCATCAATATTCTCCTTTTCCTATGTACCCATCTCAAATTTTCTTTAAGACATACTTAAGAATTAAGTCATTACAATGGCGACGAGGATGTTCGGAAAAATAGTGAGAACGTGACTTAAG
>dnaPipeTE_Braconidae_comp_TRINITY_DN145952_c0_g1_i1
TCCGGTGGGATATTTTCAAGCACGCGCGCGTCGTTGGAAGCCCACGCGTGCATCACGAAATTCGCTTTTGCGTTTATTAAGGCGACGTCCCGTGCCATGTCTTGGGCTGCTTCTAGCTCGCTCACGCTAGCTAAGTAATCGTCCATATACGAATTCTTTTCTATGCTTCTAGCTGCCGCGGGCTTAATTCGCGCAAAACCTTCTGCATTTTTGTTTTTGACGTAAATCGCGCTGTTCGGGGATGATTTCGCTCCGAAGATTAGACAGCCCATTTCATACACATCCGGCGCTCGGCTTCTATCCGGGCCGCGAAATAAAAATCTCTGTGCACTACGGTCGGCGGCTCTCATTTGCACTCGTAGAAACATGTCTTTGATATCTGCTTTTATCGCGTACTCGAACTGACGAAAACGAAGCAAGACCCCGATGAGAAGCTCTAAAAAGTCCGGCCCTACTTCCAATTGATCG
>dnaPipeTE_Braconidae_comp_TRINITY_DN197054_c0_g1_i1
GGCCTATATCGCGAACCTGAATTTTCTGAGTTGTTCGGGCATCAATGAGAATCTAGTTATAATACAGCTAAAAGAGTCAGAGATAACTTTTCGGAAACCAATTTTTATTGAATTTTCTTTTCTCGATTCATCACAAGTTCATATATTCGACTTTCATTACAAGGAAATGAGAGCATGGGTAGGTGACAAGTGTAAGATGTATACTGACACAGATAGCTCCATATATGAGTTTAAAAACGTAGACATCTACAAGATCACGGCTGAACATTCCGAGTGTTCCGATACGTCAGATAGGAACTGAAGCTCTTACGTAATTATAACTTCTGCAGCTTCGACAATAACGTCTTATAATAATATAAATCAGCAAGAAGAAGACTCCTACAGCACAACATATTTCAGTGAACGTGTTGT
>dnaPipeTE_Braconidae_comp_TRINITY_DN111506_c0_g1_i1
AATATGTTCAAGAATTAGAATGATATCGTAGTTCATTTCATTATTGAAAGACATACGATGCTCCATTGCTTCATTGGCATCATAAATGAAAAGTTGACCATATGAAGGCTTTTCATTAATATCAGGATGAATAACAGTGTTTATTTGATAATAAACCTGTCCTTGTATTTTGAAGCAATAAGGATCTGGTCGCCTGTCGTTAAAATTCATAATATTTGCATTAAAAGAAGCGAAACTGAACAAATTATTATATAAACGTATGTTCTTAAAAAAATCACAAGATA
>dnaPipeTE_Braconidae_comp_TRINITY_DN128108_c0_g1_i1
TAAAGGTACAGATAATGTGGGCGCGGATGGATTATCCCGATTTCCTCTTCAAAATCAAGATGAGTTCGAAGACACAGAAAATGATTATTTCAATTTTTTAATTGAAGATAGAATTCCGGTCGATGCTAAACAAATTAAAAAAGAAGTAAGAACCGTCCCAATATTAAGTAAAGTTTATGCTTATGTTAGAGATGGTTGGCCAAATGAGGTTGATGATGAGTTAAAACCTTACTTTCACAGAACCCATGAATTAAGCATTGAACAGGACATTTTACTGTGAGGATATCGAGTTATAATTCCAAAAAAATTCAGACCACGAATGCTTGAAGACATTCATATATCACATATGG
>dnaPipeTE_Braconidae_comp_TRINITY_DN182662_c0_g1_i1
AAAATCGATTTCATCCACGCTGATTTGACACTTGTTAAGTTTGCTGCGGAATTTTTCTTTCATAAGGGAATACTCCTTTCTTCGTTAGGATGGATCTGATCCAAAGAGTAGCTATTTTTTTCAATACCTCTGTGGTAATCTTATGTTCGTCAAAGTATGATGCTAGCTTTTCTAGAGAGGACGGCATAAATCTAAACGAATCGATAAACCTTAAGTCGATGCAGCTACTTTTGATGTGCTTGGTGAATAAGATGTATTGATCCTTGTTTTCTGCAATCACGCTGACTCGTCCTTTGAAGTTTACATCTTCCGCGATT
>dnaPipeTE_Braconidae_comp_TRINITY_DN103156_c0_g1_i1
AAGAAAATCCGGAAGTGTTAGGCCGATCGAAACCGCAAGCCTTAAAACGATTCAAATTGCTTTTGAAAAAATTCGAGAAAAATCCCGAATTTGAGCAAAAATACAGCTCAGTTATGCAGGAATATATAGAGCTGGGCCACACGACCGAAATCGACGATCGAGAAGAGGACGGATACTACCTGCCGCATCATCCAGTCATAAAGGAATCAAGTACTACGACAAAATTCCGCGTAGTATTCGATGCGTCAGCAAAAACCGAGTCAGGTTATTCTTTGAATGATATTCTCATGGTCGGCCCGACATTACAAGATGATCTAATAGCTCATTT
>dnaPipeTE_Braconidae_comp_TRINITY_DN147639_c0_g1_i1
TTGTAATGCATTCTTCAACATAATATTCTCTAAGTCCAACTATCTATCTTAATTTTTTACTCGTACTCATTTAGATGCTAGCACGTGCGGCTTTGTTATTGCATCAGAGCACTATGGGTAAAATTGAGAGATTCAGAAATTTTATGAAAGTAACATGTAGATTGATCAGTTCTTCGCACGATTCTCTCATTGCTACATATTCAGCTTGGCATGTAGATAAAGCAAAGTGATTTTGTCCGTGCGTGTAACAATAGTAGATTTTCAGCCACTATGGGGGAATCTCTCTATGTTAA
>dnaPipeTE_Braconidae_comp_TRINITY_DN135870_c0_g1_i1
AGAAACCAAAGCACCTTTCGAAAAATGGTTCAATCGTAAGCCAGAACTTGACCATTTACGTGTTTTTGGTAGCGATGCTTTTGTTAGCGTCCCAAAAGAAAAACGCAAGAAATTTGATCCGAAGAGCATAAAAATGATTGTTGTAGGCTATGATGGAGAGTCGAAAAATTATCGCCTATGGGATGCTCAGTCTCGAAAAATTCATATCAGCAGCGACGTGAATTTTAATGAAAAAACTGACATCTGCATCGATAAAAAGAAAAATAAAGATTGTTTTTTCAAGATCGATTTTGGCCTGCAAGAAGAAATTATCGAGTACGCAGTAGCGCGTCAGCAGCAGCAACCGGTCGAGCCGATTGACT
>dnaPipeTE_Braconidae_comp_TRINITY_DN141315_c0_g1_i1
ATTGGGTAATTCATTGTGGTGACAATTTTTTCCGGGTCGGGTAGAAAACCATCCCGGTTGACCAAAACTCTTAGGTATTAATCTCGGACCTGCAGAAATGGCTCTTATCTCAATTGATAATGAGTTCTGCCTTCAAAATTTTCTGCAGCACGTACTCCTCGGAGCTGTCTGTCACGATGATTATGTTATTGAGGTAGGCGAACGCATAAGGATCGACTTTAGGCTTAATTAGGCTGTCGATCAATTCTTGAAATGTTGCAGTTCCGCCGACTACCCCGTACGGCATCCTCGTGAATTGGAAGTACCGTGAACGCTATCAAGTGTTTAGAG
>dnaPipeTE_Braconidae_comp_TRINITY_DN113721_c0_g1_i1
AAAGTTGTATGGCTCGAAAATTGGTGGTAAATTCGTAACACTTTACTAGTTTAATAATTGGTGAAACTTCTGTTTACGATTATTGACAGTACTTTATTTATTACAACTTGATTGACTTCGGGTTTTAAAAATTTACATTTGTCCCGTTGTAAACGTAGGTTGGCTTTTTGGAGTCTTTCCATCATTTCGGTGATCTTTTCGTGGTGTTCTTCAAGAGTTTTTGCTGAAATGACTATGTCATCTAAATAGATGACCATAGTGATTTCTTGCATACCGACAAAGACTAAATTCTTCAATCTTTGGAACGTAGCGGGTAAGTTAGCCAAGCCGAAGGGCAGTAAATTCCCAGTGGCCA
>dnaPipeTE_Braconidae_comp_TRINITY_DN195902_c0_g1_i1
AGACTCACTACTGGTCGGACTCCACAACGGTTCTACACTGGATCCGCTCAGAACCGCGTACCAAACTGATGTTTGTAGCCAATAGATTAGGTGAGATCGGCGAACTAACCAAAATCAGCGAGTGGCATTACGTGCCGACAGCTCTCAACCCCGCGGACGACGCGACCCGGTGGAGCGACAGTGTTCTTCACGCCGAGCAACGTTGGTTTGTAGGGCCCGAGTTTTTGAAGCAGGAAAAAACATTGTGGCCAAAAGAAAAATCTTTAAGCCGAAGCGAGAAAGAGTCAATAGAGCGTTTAGAAGCGCGCAAAGATTTCGTGGGCGTGACTATCGAT
>dnaPipeTE_Braconidae_comp_TRINITY_DN146530_c0_g1_i1
GCTTTGCTTTGTTGTGAAAATTCAGTGAATATTCAACCTACTATCTGCACCATGGTGGGGTGGATGGTGGGAAAGGATCGTACGAATACTGAAAGATTTACTGAAAAGAACTCTCAAAAAAGCTTCTTTGAACTATCAGGAAATGATAACGATCCTGTTTGACTGTGAATGAACCGTTAATTCACTACAAATTACTAGTTTATCAGAGGCGTAAGATGATTCGGTTGCGATTTCACCGGATATGTTTTTGAAAGAGACACGGACGAGT
>dnaPipeTE_Braconidae_comp_TRINITY_DN144576_c0_g1_i1
GCAATTTGAAGCTTATTTTGCTGAAGTATTTATTCATTTAAGATGCAAGGGGACATGATGTATTCCCTTGGAATGCATGTGAAACGTATTTTCGCATATTTGCTGAGTACCAAGAATTATGCGGAATGTGCAGTATAAAAGCAGCGGAATTGAGTCTGGTTTGAACTGGTTTAGTGACGCTGATTTTGCGGGAGACGTGGAAATCAGACGTTCTACGTCGAGCTAATCGTTTAGTCCAGCTAATGGTCCATTTACCTATAGCT
>dnaPipeTE_Braconidae_comp_TRINITY_DN144552_c0_g1_i1
ACATACCACTTCAAGCAAGCCCAGCCCTCGTTCGACCCCACTACAAGCTGCAGTTAATATTTACTGTTAGTTACAATGAATATTCACTGTATTACAGTGAGCGACATTTCACTGGAACTTACAGTGAATTAATAGTCGTTGTAGTACAGTGAGATTACACTGTAAGGAATTTAGAAAGTACAGCGAAACAAAAAATCATGGA
>dnaPipeTE_Braconidae_comp_TRINITY_DN104838_c0_g1_i1
GTGGCCATGAATCATATTTTTACAAACCAATTCGAATAATAGTAGATCCTCATCTTTATTTGGAAGTTCTGCCGAAATAATGAGATCAATTTCATCCGGTTGAGTTTTGATGTCCAACCATAGGAGTAGTTGTGCGTGCGGTAAGCCTCGCTTTTGCCACTCTACACTATATACAAAACAATTCACTTTGCCAAATATTCCTTTTCTCGTTATCTGGTTTAGGACCTTTTTAAGTTTAAGATAAAAGACTCGGGATATAATGGCATGTCTATCAAACGATTTTTGTCCCGGAAATAGTTAATTCTTGATTTCTGGCCATTCAGGATCGAAAGTGATAGTTATGAATAAATCTGGGCGTCCATATTTACGTACGTAAGTCATGGCATCTTGTATTTTCTCGCG
>dnaPipeTE_Braconidae_comp_TRINITY_DN163588_c0_g1_i1
GTTCGAAATTTCTACGTGTCGCAAACTCGTTCAACTTGTGATTTTGTTTTTTGAATTCATCTAGCTCTCTTTTCAGTTAGCTCCATTGTCACAATAGATTGTAAAAGGCACCCCCTTCGAGCAATGAAATCTGCTATCATTTTCGCGACTCGTATTCCTAATACCGCCGCTTGAGGCTCCAAACGTGGAATAGACATGACAGCCTTCAAAGGTATTACACGACCTTTTGCTGTAATTAAAGAAACGAGAAATGACCCATTTGGTAACAGAAACCTCCAATAAGCTACAGCTGCGAATGCCTTTTCACTGGCATCACAAAAAACATGCAGTTCGAAAGATTTCATTTGTAAATCAGACGA
>dnaPipeTE_Braconidae_comp_TRINITY_DN191239_c0_g1_i1
GCATATTTGCACCGGATTCAAAAAGGTGAGTTGCTGCTGTTCTTCGGAAGCAGTGACCGGTGTAACTTTTGGCATTTTCCAAGTTTGAATGATTTGCGACGTTCTCTGGCACTTCACCAATATTGTGTCTCCCAATAGGTTGACGAATGCATTTCCCATTCTGGTATTGTATAAATAATCTGTCGCTGAACTGGTCAGTTGGTCTCAATGAAATATATTTTTTTACTTTATCATAGAAGAGACTTCCAATAATGAACTGGCCTGGATAATCATTTTTATTGCACTGTATCGACACCAAAAATCTGTTGCCTAAATCCTCTACATCTATTGAT
>dnaPipeTE_Braconidae_comp_TRINITY_DN160400_c0_g1_i1
AAATAATTAATAAAGAAACCGACAAAATGTTAAAAGAAAACGTTATTGTACCATCACAAAGTCCATGGAGTTCTCCAGTGGTAATAGTAAAGAAAAAGAACAAGGAGTATAGGTTTTGTATCAATTTCAGAAGGGTTAACAACGTCACGATAAAGGACGCTTATCCTTTACCACAGATAAACCCAACATTGGACAAACTAAGAAATACAAAATATTTTTCATTTATTGATTTAAAAAACGGATATTGGCAAGT
>dnaPipeTE_Braconidae_comp_TRINITY_DN135045_c0_g1_i1
ATGGCTAATGAATGGAGATGCAGATTTAGTGTGGCAGCGAATTTTCTGCTCTGAATCGACCAATATGACGTCCAGCCACGTGTCCGAATTTCCCTTGTGGTGAGTTGACATGAATGGTATCAAATGTAGGGAATTTTCATAGATGAGATTTTTGAGATGGTTGCCATAGAGATTATCTTTTGATAAATCGGAGTTCATATCACCAGCAATGATGACACCGGAATACAAGTGAACATGCTTGGACAAGACACAGAAAAATTCGGTGAGAACTCTTCCACCAGGTCGACGATACACAGATGCAAATAAAATGCGT
>dnaPipeTE_Braconidae_comp_TRINITY_DN135088_c0_g1_i1
AAATATTGGATCATTGGTTTGCGTCAGACTCTACGTAGTATAATTAGTAAGTGTTCAGAATGTTTGAAAATTCGTGGAACTCCTTGTAATCCGCAAATGTCGGTTTTACCACCAGCAAGATTAGCCTTTCGACTCCGTCCATTTTCCCATTGTGGTTTGGATTATTTTGGTCCAATGACAATAAAAATTGGACGTCGTAATGAAAAGCAATGGGGCGCCCTGTTCACCTGTATGTTCACTCGAGCCGTGCACATTGAATTGGTTTATTCTTTAAATACTGACTCAGTTATTCTAGCTTTGAAAAGATTTGCCGCACGACG
>dnaPipeTE_Braconidae_comp_TRINITY_DN126369_c0_g1_i1
TGTGCTTACTCAAACACAGGAGGATGGAGAACACTCGATCGCATACATCAGCCATGTACTAAGCGGATCCGAAAGGAACTATACAACCACGGAAGAAGAGTGTTTAGCCATTATTTGGGCGATTCGAAAGTTTAGACCGTACATCGAGGAATGTCATTTTCACATAATTACTGATCATAGTGCATTGAAATGGTTAATGAGCCTCAAGAATCCGACTAGTAGATTAACACGATGAGTTCTAGAATTACAGCAATGGAATTTTGATATCACATACCGAAAGGGGAAATGTAATGA
>dnaPipeTE_Braconidae_comp_TRINITY_DN198344_c0_g1_i1
GGATATGATGATGAAGATGAAAATGAAAAAATCAAATGAAATTCAAAATAAAAATCATAAAATCAGAAGAAAATGGGAATGAAAAACTTGAATGAAAATGAATATGATAATGGAAAAATTAAATGAAATTAAAAATATAAATCAGAAAATTGAATAAAAATGATAAAAACTAAATGAAATCTGAAATGAAAATCAGAAAATTGGATGAAAATGAAGATGAAAATGAAAATGTTATGAAAATGAAAAAATTTATGGAA
>dnaPipeTE_Braconidae_comp_TRINITY_DN117619_c0_g1_i1
GGGAGATATATCGTGCGCATTAAAAATATCAAAATGTTAGGGGAATTCCGTGTAATAGCAGAACGACGGTTTCGCGCGTTGGAAAGAAGACTATCGGAAGATAACTCATTAAAGGCAGAATACGTTAAATGCATGCGAGAAGCTGTAATACTTGGACACATGCGAGAAATTAAATTCGAAGACATAAGAGAGAAACACTATTATCTACCCCATCATCCAGTAATCAAAGAGAGTAGTACTACCACGAAAGTTAGAATAGTCTTCAATGCATCAGCACCCA
>dnaPipeTE_Braconidae_comp_TRINITY_DN117649_c0_g1_i1
TAATCCGCAAAGGTATCAGGACTTTGGAACTTTCAATTGCGGTCATTTATGCTTACAATTTTTGAGCGGTAAGCTGAAAGGTATATAAGAAGCAATCAACGTATCATCATCTCATTATATTTTGAACCGTCATGGAATCATTGACTGTGACTTTATCAGGTAATTCATCTCTTCTCGAAGCTCATTTCTTTCCACCAATTGAACTTTTATCGAATAAAAATTATGTTCTTGGTTTGATAGATTTTTTAACATTCAATTCTATTCCAAACATTGACGAGCATAATAATAAATTTCATATCGGTGAGGAAGAAATTG
>dnaPipeTE_Braconidae_comp_TRINITY_DN143751_c0_g1_i1
AGTATTTGAATCGCGCGTCAATAACGATCAAAGGCAATCTACAACCGGTTAGACGTAAAACGACGTGGAATCAATGCAGTTTTTCCAAGACATCTTCACAACATTACTTCAAATAATTTAGTCTCTTATTTCAATTACCATCGGACAATTATATCTCTGATACCATCGGAAACAGCATCGAATATCATTTTTTTTTCAAAGCACATCTCGAAATCGTCGAGGTAATGCGTGATAGATCTCGTGACTGAAATAATAAACGCAAAGGAGGAG
>dnaPipeTE_Braconidae_comp_TRINITY_DN188447_c0_g1_i1
GAGCCTTTGACTCGGTTAACAAAAAAGAATACTCTATGGGTTTGGGGTGAAGCCCAGTCAAATAGTTTTCGATCGTTAAAGGCGAGGTTAACCTCAGCTCCAACGTTAGCTTGCCCAGATTTCTCGTTACCTTTCCATCTTCGGACGTAGGTCTTGGGGCCGTTTTAACCCAGAAATTTGCGGAAGACGAGAAGGTTATTGCG
>dnaPipeTE_Braconidae_comp_TRINITY_DN154071_c0_g1_i1
TTTTCCTAGATTTAAACAAGCATATTTCAATGATCATGATCAATGCTCAGAATCGGATAATATTATTAGGATTTATGACGCTTTGAGAGATGAGGCACTAGAAGCTACAAAATCACTTTTTGCGATAAGTTATACAGCCGAAAATATAATGAAATCTTTAGAAATGCGTTTCGGTTGCCCTAAGGTTATAGTAACTAAAGTTGTGAGCGAGATTCGTGCCCTTTCTAGTCTCGAATCAGGAAAAATTAGCTTAATCGAATTCGCGACTAAACTTAAAAATTCGGTTGCCGCTATAAAAGCTCTGAAAGATATCGGCTACTTGTATTCTCCAGAGCTGACTTCGGAGACTTTGAAGAAAATTCCCCATTCTTTAATTATGAATTACTCGAAGTTTTCTGTTGAAGATGGTACCGTTATTTATGGTTG
>dnaPipeTE_Braconidae_comp_TRINITY_DN154072_c0_g1_i1
GAGCCATTCTCCTAGATCTTGCACATACTCTAAACACTAACTCTGCGATCATGGCATTGAGGAGATTCTGCGCAAGACGAGGTTCTTCTTTAGAAATTTATTGTAACAATGGCACCAATTTCTGACGTATGAGTAGCGAATTGAAAGTTAGAATACAAGAAATTGATCAATCTGAAATAGATAATTTCGCTGCCACTCGTGAAATCACGTGGAATTTCGACCCTTCTTCCGCTTCGTATATGGGAGGT
>dnaPipeTE_Braconidae_comp_TRINITY_DN102577_c0_g1_i1
GAAGTAGGCTTATTATGGAAGGATAATATAGATTTTATTCCATACAGTAAAGCAACGGCGTTGAATCGTTTCAAATTACTAGAACGAAAATTCGATCGAGATCCGGAATACGCGAAATTATATCGTACCGAAATGAAGCGATTATTCGATCAAGGATTTGCCATAAAAGCTCAAAAACCACCAGAAGGAAGAATCTGGTATCTCCCACATTTCGGAGTGAAAAATGAAAATAAACCGGGTAAAGTGCGATTGGTATTTGATGCAGCAGCCAAATCCGGGTCAAAATGCTTCAACGAATTAGTTATGAAAGGTCCTGATCTATTAA
>dnaPipeTE_Braconidae_comp_TRINITY_DN115591_c0_g1_i1
AGTCGGTGAGGAAGGTCGTTTATGAACAGAATAAAAAGTAAAGGGCCCAAACAGCTACCTTGGGGTACACCGGACAATACATGAAGCCACGTTGAAATTTCATTAGACTCGCCACGAACGGCCTGTAAACGATCATTTATGTAGCTGGCGATCCAACGGATGACCCTATCTCCGCAACGGGCCTAACGAAGTTTACGCAATAGCATAGCATGCGGGATGGTATCAAATGCCTTAGCAAAA
>dnaPipeTE_Braconidae_comp_TRINITY_DN199211_c0_g1_i1
GTATGATCGCCCAGCTTCGGGGTCCATGCAAGTTCCGTCCGAATGTTTACAAACGGTTCCTGACCTCAGATGAATTTTATCTGTATTAAGGTTCACTCTTGCGTGTTGTACAGTCACTGTGATTTTTAATAACCCTTGTACAACTACGTCTTCCCAAGATCCATAGGGATCTAAATAATACACTCCTTTACATGCGCCGTCTTGTAAAATCAAACCGGCGAAAGTAATTGGATA
>dnaPipeTE_Braconidae_comp_TRINITY_DN199291_c0_g1_i1
GGCAGTGGAACCATTTGTTGCACAGCAAGCCGCGATGTGTGTCGGAGACAACGCACGCATTGACGGCAGACGCCTTGAACTACTCGCGTAATCCGTGGGATCCAAAATCGCTGATGCAATTGACCCAACATTAGCTGCATTCTTCCGTGCAACGTGACGATGTGAAGTAAGGCTACCATGCGTTTGACGAAAGAGTGTAGCACTGTAGAACTTTAGAAAACTAAACGACATTGAGCAGATGACAATTTGACGTTGCCTTTCCAAC
>dnaPipeTE_Braconidae_comp_TRINITY_DN164448_c0_g1_i1
AATTCTAGGTTGTTTCCATAGGCAGCTTCCCGTTTAATGATTCCGTGGTTAATGATACTATGAAAAAATGTACCGTATACCAACCTCAGTTGACGTATGACTGTATACATTTAGTCTTGATGTATTTTTAATAATATAATCAACATGTTCATTCCATCTTAAATTTATATCAAACAGCATACCTAAGTATTTATACTATTGAAGTCTACTCAACGTATATTATAATAATTTGAATTCTTAAATTCTCAGGAACACTACTACAGTAGTTCTCAAAT
>dnaPipeTE_Braconidae_comp_TRINITY_DN164400_c0_g1_i1
GATACAACTATATCTTCTCAATACTTAGAAATTGGTATGAAGTATTATGAATCCTCAAATGAAGAACAAAAACAAATAATAGACATGATTTTATCTTCATTGGAAAATATTGATAGCACCGGTTTGAATAATTGTTTTTACGTTGAAGGACAAGGTGGTTCAGGTAAAACATATTTGTACACGTGTTTATATTATTTGTTAAAAAGCAAAAGTAAACGAATTTGT
>dnaPipeTE_Braconidae_comp_TRINITY_DN164411_c0_g1_i1
TTGAATTTATGGGTCAACTGTACGAATTTACGTGTTTTCCAAATGGCTTGAGCTCGTGCCCACGTACATTCACGAAAATAATGAGAATAGTCATAAATAGTTTAAGATCGAAGGGTTTCCTCTCGGTCATTTACTTGGATGATATCCTATGTATCGGAGAAGATATTGACTCGTGTTTGTATAATTTGAACGAAACAATCAAGCTGCTTGAAAACCTAGGTTTCCTAATCAATTACAAGAAGAGTACATTGATACCTAACAAAATATGTAAATTCCTAGGGTTTATAATAAATTCAGAAAAATATACGATAGAACTACCAGATGAAAAAAGAAAGAATTTAGAAAAGAAAGTAACAAAACTTTTGAAAGTACGAAATTGTTCTATACGGGAGTTTGCAAAAACCATTGGATCGCTAGTCTCAGCCTGCCCTGCAGTCGAGTATGGGTTAATGTACACAAAAATTTTCAACG
>dnaPipeTE_Braconidae_comp_TRINITY_DN160933_c0_g1_i1
CGAGGAAATACAATACTTTATTTCAAATGACTTCTTTCGGTGCAAAACAAATCGTGGAAAAGAATTTTATGCCAACGTTCAAAGTCTAAAAACAAGTTTGTTATCGTATTGGAAGTCTATTTTTACAAATTTGTTTCGTTTCTGATCAGACCAGAAGCTTATCAGCTTTTGCTTCGTTCCAATATCGTCCCATAAGCATACCTCAAATCATCAGAAATACAGAACTTCGTAACCACTATACATTCACGAACTAACATGAGAGTTCACATCAGTCAAATTCTAGCGACACTTGGAACGCGATTATATTAG
>dnaPipeTE_Braconidae_comp_TRINITY_DN127394_c0_g1_i1
AGTAGTTCCAATTATAATAACACATTTTGCAAAATTTCTTTCAATTAATCTTGGGACAATATTAGAGTGAAAGGATAACTGATTAGCATCAGAACAAAGTATAATATAAGAAATTCATGATTTGCATCATTGAACTTCTTATATTATGGTAAACTTGTCCTTGAATATTGAATATTGGTACACAATTTTCTTCTATAACTTGTTTTGCCCCTGAAGAAGTCATTTGGAACAGAGTATCGTATACTTTCTCGCATTACCAACAAAATCTTATGATAATGGATGAGATCCTTAATTTAACTTCTTCAGAGATTCCGGAGGTACTTTAACTTATGGCAGATAGATTTCACCTTCAGCTCAACCCATCGACTTCGTTCTGCATATTTTGTTCATTGCACCA
>dnaPipeTE_Braconidae_comp_TRINITY_DN193839_c0_g1_i1
GTATGTCTCTTCCAGCAAGTCCAATGCCTCTCGATAATTCTCTTCCGAAGTTTCTAGCACGCTTATAATTGAAATAACGGTTGGACCTGGACAGGATCTTAAATAGTGAAACTTTTGGATTCCGGACAGCTTCTCATTTTCATGTACCAGAGGCATGAATGAATTACGAAAATTCAGCCAATCGTCGTATTCCCCATTAAACTGCGTCAACTCCATACGCGGGAGTTTAATGTCGTAAGGCTCATTATTGCGCGTGCTAGTGCTAATCCGATCTGGCAGTATGTTAGTCGTT
>dnaPipeTE_Braconidae_comp_TRINITY_DN193884_c0_g1_i1
GTTCATATTTAATAAATATATCTGTAAAGTTGTGATTATCTAAAACCGGACCATAACATTTCTCTTTCAAAAAATCTGATAGATATTTTTTCATATCATTGGAGAATTCGATATTTGCCACTTCAATAAAACTTTCAAAATGCATAACTTGAAGTGCCAGTGATACTATAGGATGTAATCTCTTACATCTGTTGTAATGTTTGCCAGTAATAAAACCATTCACGGATCCGTTTGCTAGCATTTCACTATCAACCATTATATTTGTTAATCCACATCCATCTATGAATTTCCCAATAACTTTAAATAGAGACATCATAATGTGAAAAGCTCCTAAGTGAATAAATAGTCGATCGAATCGAGGTTTTTCTGT
>dnaPipeTE_Braconidae_comp_TRINITY_DN120100_c0_g1_i1
TGGCTAATATAATTAACCAGGAGTGTGATTTGAGACAACATGTCAATAGTCAAGTGCTGAGATTTCTGATAAAAATTATTCACCCCGATTATATGAATTAGTAAAACAGTATATGATTCGTGGTCCTCGTATTGCTCAAAATAATAATAGTGTGTGCATGAGTAAAGATGAAAATTATTGTATCAGAAATTTTCCAAAGTCTTACACAAACCAGATAGTAATTA
>dnaPipeTE_Braconidae_comp_TRINITY_DN120177_c0_g1_i1
GCCAACGTGCTCCATACTGCTCCTAGTATATGAATGGAACATCCATGGACTTCGTGTATTATATATCCATTCAAGATCATACCAACAAATGCTTTGATCATGTGGAAAATGATGAATATGGATATAAAACCGGCACTAACTGTACCAAACATCATAAATTTACCCCACATTCTACTCCAAGTCGACTCAATAATCTGATCGATTGTTTTTTCATTTAACAATCTGTTAATTGTCCCATGCTAATCAACAGGTTGCCCATTGATCTCTCTAGCCATGTTGTTTATCATGACTTCTCTTTCTATCGGAAACATGAG
>dnaPipeTE_Braconidae_comp_TRINITY_DN135540_c0_g1_i1
ATTTCGTGGATGATTGGTTGATCGTATCAAAAACCTTTGAATATCAAATTGAGATGCTCGAGCGTCTGTTTACGCGGATTGAATGCGAGGGCGTGACACTTAAATTCTCAAAAGTAAAATTTTTTCGAAAAGAAATGAAATTTCTCGGTCATATCATTAGTACCGACGGTATAAGACCAGTTCCTTAAAAGATATCATTGATCCATAATTTTCCACAACCGAAAAACGCGATCGAAATTCAAAGTTTCCTAG
>dnaPipeTE_Braconidae_comp_TRINITY_DN130586_c0_g1_i1
GGAATGCTGAAGTGCCTCAAGATTTTGCGAATGAGTTTAAAAATTGGTATAAAGAGATTTCGATGCTTGGAGAATTGCAGGTTCCTCGTTGGATATTTGGAAAAAAGGAAGACAACGTTACTCTCCACATGTTTGTTGACGCCAGTAAGTATGCATATGCAGCAACCTTGTTCGTGAGAATTCAGAACGCAGAGCGAGTGGAAGTGCACTTAGTGCAGGTGAAATCAATAATTGGACCCGCAGAGAAGATGTCAATCCCACGCATGGAATTGCTTGCTGCGACAATTGGTGCGAGACTGATGCATTCAATTTCCCGAGCTATGGATACGTCCAATATGGAAATCACGTTTTGGAGCGATTCTTCTACAGTATTGTTGTGGATTCGCCAAGGGAAGCAATGGAATAGGTTCGTGTACAACAGGGTTGAAGAGATTAAAAAGCTCTCGAACGTGGGAGCGTGGCGACATGTTCCAGGTGATATCAACCCA
>dnaPipeTE_Braconidae_comp_TRINITY_DN105938_c0_g1_i1
GAGTAATTTTCCAAATGAGTTGATTCAAGCTTTCGTTATTATTCTGCGTAAACCCACCGTTGCGTAAAGACATCGTTGTAGAAGTGCATCATTACTCAAGCCCTCATGAATTGGTTTGATTGCTTCAAAAACGTTAGCTGGGAGTGCGGTATAGCTATGTTTGAATGACTGCAGGTCATTCACAACAGCAGCTTTTTGCCATTCACACCATGAATTTTCGCCACTTTGGCATTTCTCGTGCTGCGGATTTTTGTTGGTCGAAGAGTAGTGGTAGTAAGTTGCCCAAATA
>dnaPipeTE_Braconidae_comp_TRINITY_DN110752_c0_g1_i1
GATTGGCAATGAATGCCTTCCAACGTGAAGAGTGCGTCTGTAGCCAGGCAAGTACGATTTTTTAATCAGACCAGCAATGAATTGTAGCTGGTGTGCGGTCGAGGCCTTACAAAACGTATGCGATCAAACGACTCAGAAGGTGAGCACCGCAGAGTTCGAGACGAGGCAAACTGACCGCTTTCACTGGAGCAACTTTTGATTTTGCCGTGATGAATT
>dnaPipeTE_Braconidae_comp_TRINITY_DN117702_c0_g1_i1
GATCGAAAGTCGAGACATAATGAGCCTTACAGAGTTTTCGGATCAAGATTTGATCCATGTTAGGAATAGGAAACGTATTTGTTTTAGTCTGCGCATTCACCTTTCAAAAATCCACGCAAAATCGTGATTCTCCGTTCGATTTTCAAACCATCACTACCAGACTAGACCATCCACTATCGGACGGTTCGATGATATGATCCTGGAGCATTTGTCTGACCTGTTGGTGCATTCCTTCTTCAATCTCAGAAGAGACGGGATGATATTTTT
>dnaPipeTE_Braconidae_comp_TRINITY_DN152483_c0_g1_i1
ATGATTTTATATTCATTTCAACAAGTCAACATGAATCATGTCCAAAACATTTTCAGCAAAATTCGAATTTATTGGATGAACACGGTGTTGTTTTTCATACACACATCCAGCACAAAAATAACCATTCCAGTCGTCGATGTATTTTATGTTATATAAAAAATAATCTAATAATTAAAATATCTTTGACATATTTAACATTTTGATGAGCAAGTCCCTCATGCCATGTTTTAATTGAAACATTTACAAGGCATTTTTCAGTTGTTTCCCGACGAAACATCATCATAAATAAATTTTTATCA
>dnaPipeTE_Braconidae_comp_TRINITY_DN134889_c0_g1_i1
ATTATTTGGCTAAAGAAGTTGTTCTCTGGATGTAATATTAATATTGAGAATTATGATTTGTTTGTTGATAATGAAAGTGCGATTAGATTGATAAAGAACCCAGAATATCATCAACGTAGTAAGCATATAGATGTAAAGTATCATTTTATCCGCGATTTGTATGGTAAGGGTGAAATAGATGTTAAGTATGTTAGAAGTGAAGATCAACTCGCTGACATTTTTACCAAGGCCCTCGCCAAG
>dnaPipeTE_Braconidae_comp_TRINITY_DN117963_c0_g1_i1
ATCAAGAAATGATTGGGCGTAAGTGCTTCAGGGTCTTGTGGGTCAGTTGATAATTTAGTCAGGGGCCGAGAGTTTATGATATGCTCTACAACGACTAAAGCAGTATGAAGAACTTCGTCTTTTGGCGCTTGATCTTTCAAAATGCTATGCAGCACCGATTTTATCGACCGAATCAATCGTTCCCACGATCCTCCCATATGAGGAGCTCCAGGTGGATTA
>dnaPipeTE_Braconidae_comp_TRINITY_DN107405_c0_g1_i1
TCGATGTCTCGGTCGATGCCTGGCCACCAGACATATGACCTCGCTAGTGATTTTATTTCAACAATACCTGAATGAGACAGATGGAGTTCTTTTAATATAATTAATTGCAGTGATTCCGGAATTACAACCCGGCTGCCCCAAAATAAACAACCATTTTCCACTGACAACTTTAGTTTCTTTTGACTATATTTCCTTTCTTTTTCGTTCAATTGCTTATCTTCTGGCCATCCTAATATCATATACTTCAGAAATTGTCTCAATATTTCATGGATTTCAGTCTCGCGCGACACTATGTGCTAGTCTAAGATATCTTAACCTTCAGAGATATAGTAAAAACACGATAGATCCGTTTTGAAAACGTCCGTTCCATCTTTTACTGGCAATCTCGATAATG
>dnaPipeTE_Braconidae_comp_TRINITY_DN107497_c0_g1_i1
ATAATACAACACACAAAATGACATTAGACCAAAGTGAATATATTGAGTCACTAGCGAGAAAATATAATGTTATAGGTGCGAAATTATACTGTACACCGATGGAGCAAAACTTAAGTTCAGAACCTGCACAGTCAGCATCGAACGACCTAAAATATAGAAATCTAATTGGAGCTCTATTATATATCAGTACGAGAACAAGGCTAGATGTAAGTTACAGTGTTAATTATCTGAGTAGATATCAAAATAGTTATAATGAAACTCATTATAAATATGCATTGAGAATTTTGAAATATTTATACTTGACAAAAGATTTGAGACTCACATACGAAAGA
>dnaPipeTE_Braconidae_comp_TRINITY_DN121479_c0_g1_i1
CGACTACTTTGGACCGATGTCAGTCAAGATTGGAAGGAGATACGAAAAAAGATGGGGAGTCCTATTTACGTGTCTGAGCGTAAGAGCGATTCATCTCGAGATAGCGCAGAATTTAAATACAGATTCCGCGATTATGGCAGTTCAAAGGATGGCGTCTAGGAGAGGTTTTCCAAGCGTTATATACAGTGACAATGGTTCAAACTTTAAAGGCGCCAGTAAGGAGTTGCGGAGTGCGATTACTAATTTAAACGATGAAGAACTGAAAAAATTTGGCTTATCTAACGATTTTGATTGGAAATTTAACCCTCCTTGTGCTCCTCATATGGGTGGAGTATGGGAGAGATTGATCAGGTCAGTGAAAGTTGCACTCCGCGCTTCTTTGAAGGAAACTTTTCCAAAAGAAGAAGTATTGTCCACTGTACTTGCTGAAATCGAACACAGTGTAAATTCCCGACCATTG
>dnaPipeTE_Braconidae_comp_TRINITY_DN112498_c0_g1_i1
TGAGCCAGTTTTGGCTCATTATAACGCTAAAGCAGAACGAACTGAGTTGCATACGGATGCTTCTGCGGAAGGGCTCGGAGCGATGCTCATGCAGGTCGGAACCGACGGAGTACTGCATTTAGTATACGCTATTAGTAAGAGGACTTCAGATGTTGAACGATTCTATCATTCGAGCAAACTCGAGTTTTTGGCTATCGTATGGGCTATGGACCGCTTAAAAGTTTGGTTACTGGGAATTCATTTCGTTGTATTTACTGA
>dnaPipeTE_Braconidae_comp_TRINITY_DN112478_c0_g1_i1
GTACAGTGGCATTTTTCCCCACCCAATTCACCGCACTTCGGTGGTTTATGGGAGGCGGAAGTCAAATCGTTCAAGCATCTTTTATGTAAAACCATTGGCGAATCTCTGTTTACGTATGAGGAACTGTTGACTTACACTACTGAAATTGAATCCATCCTTAATCCCCACCCCATTACGCCTATATCAACCGATCCCACAGACCTAAGGGCACTCACACCCTCTCATTTTTTAATCGGCGATCATTTCTCAAACATGCCCGAGGTTGATTTTACCAAGCTGCCTACGAATCGCCTGTCAAGTTGGAAATTAGTTCAATATGCAAAACAAAAATTCTGGACAAGATGGTCAAAGGAATATTTGAATAATCT
>dnaPipeTE_Braconidae_comp_TRINITY_DN162850_c0_g1_i1
AATTTTCCAAGATTTCACCGATTCTATGAGCAACGAATACATTTTGAGAACGAAGATCAGAACGTAACCATGATAGCACAGTGCTTGAATCCGTCCAAAAATGCCTCTGTGAAATATTCAATTCAAGTTCTTGTGTCACACATTTTGCCAATCGACTTGCTAATAAAGCTGCTTGCAACTCAAGCCGAGGAATAGACATAGGCTTTACCGGAGCTACCCTACTTTTCGCTGCAACGAATGACAGATTTACCGAACTATCGTCAACATTACTGAATCGTAAATAAGCCACTGAAGCATATGCTTTTCTACTTGCGTCGCAG
>dnaPipeTE_Braconidae_comp_TRINITY_DN199755_c0_g1_i1
ATTTTCGACGGCAAAAGACACCAAATTTTCCCAATTTTCTCTATAGCATGTTGTGGAAGAGCAAGGCAATGGAAGAAATTGCTATTATACCTCATATACCTATATTTTCTACGTATTTGACTTTCCAAGTTCAAACGACTTCAATTACCTAATGAAGTTTTTCTCGCTAATACAATTCATAAGGTTCGAGGTAAAACATTCAAATATGTCGGAATCGATTTATGCTGATTGTTTTTCACGCGAAAAATTATACAGGGCAAATCTAAAAATCAAATTATAAGGTAACTGTACCCAATTTGGCA
>dnaPipeTE_Braconidae_comp_TRINITY_DN193123_c0_g1_i1
TAATTGAAAAAACATTCAAAATTATCTCAAAACGTAGAATTTCCCACTTGTCCAGAATCCGGAATCAGAAAAAATCCCGTAAATTGAAGAAGTTGACTTTTAAATGACCCTAAAATTGACCTTGGAAGGTCAATCAAATCTTAAATTTAGATTACTTTAGGTTACATAATTTCTTTTGTGGGCCTGTATAATTATTCCCAGA
>dnaPipeTE_Braconidae_comp_TRINITY_DN153318_c0_g1_i1
AATTTAGCGATCTACCAGAACATGTTGGTTTTTGATATCAATTAGTAATTAATTTATTGTTGGTTTTAATAATTGTATCCAAAGAATTTATTGAATTATTTTCTTCTAATTCGTGAGTCAATTTTGGATATTTATCGTATTTATTGAGAACTTTAATGACTATTCTAACATATTCTGGTAATATAACAGTTTACAATTAAATACTGAGTTTGATTTGTTTAAACAGTCTATTTCTATTTCTAAAACATAGTCTGTAAACAATGAGGAAATAGGAGAGCCCATGGGTGTGCCAAAAATTTGTTCATGAAATTTATTGTCAAATGCAAAAAATGTATTATCAAAA
>dnaPipeTE_Braconidae_comp_TRINITY_DN172207_c0_g1_i1
GTGACTGTGGTATTTCTTTACCTTTGTCTTTGCATTGAAGGTATAAAGAGACGGCGAAAAACGAGAATTTGTATGCCCGGATTTCAACACATGAAAAGTGTGAGTTGCTGAGATCTGAAATGAACAATGGATTGCAAATAGAAACTGCTGTCTATGGAAAATCCCTGAAATTTGCAAAAATTGTGTTGAAACTACCGAAACCTAAGATGACTTTTAGTCTTTAGCGTCATGACTTGTGGTTCTCGTAATAACAAGCTATCAAGGTGTTTAGCAGCAATTAGTCCTCAAACTTTGTCAGTAACAATTGTCAACCTGGCCATGTTCAAGTGCATTATCCTAATACCAGATCATTTTCCCCTCTTGGAATGCAAACCAAGAGATGGATTT
>dnaPipeTE_Braconidae_comp_TRINITY_DN152311_c0_g1_i1
AGTACCAATATGCCGTACAATCAGATATTCAAGATATGTTTTTACGCGTGAGAATAGTTCAAAAAGATCGTGGATCCCAGCGTTTTCTTTGGCGGGGCCGAGAGCGAAACAGGGAACCGGATGTCTACGAAATGCGCTCCCTCATTTTCGGGTCGAAATCGTCCCCCACGAGCGCGATTTACGTGAAAAATAAGAATGCGCAGCG
>dnaPipeTE_Braconidae_comp_TRINITY_DN178609_c0_g1_i1
GATAAATTAACCCATTTCAATCCTAGAACCTTTTCACTATTATTTTCTAACGTGTCCGATTGTATAAGTTGAGTTGAACTGTTACTCAAATGCATGTCTTTCAAAAGCTCTTTGGAATTACTCGCCCAACCGTGCATTTCCCAATTTCCATGCATATTTATTTCAATTGATTCACGAATACGACTCGCTGCTTCTTCATACGTTTTACAACTCTCTAGATAATCGTCCATGTAGCTCTGATCAATTATGCTTTGAGCTGTCGCGGGATACCGTGTAGAAAATAAATTTGCATTCTTATTTTTTATATATATATAG
>dnaPipeTE_Braconidae_comp_TRINITY_DN178661_c0_g1_i1
GAGATTGAGTTGCCCGGTGAATGTAGTCCAAAGTGAATGTAGCTCTTGAGGCACAGACTCATCCCAATTGATCTTAACCTTCCAGCATTCTTGAATGAGTGCCTTCGCAGTTAAGACAACAGGTCCGAGCAGGCCGAGCGGATCAAAAATTTTCGCGATCTCGGAAAGAATGATGCGTTTCGTGATTTTACGTGTATCGATCGAGTTGACTGTATAATTCAATTTGTCGTGATGTGAATCCCAAACGACGCCGAGGGTTTTGAGAACGGGATTCTCTTCTACGGCGCAATCCAAATCGAAAATTCGCTCGTCGATGTTATCTATGATGATTAGAGGCCCACTGGCGTATGTCGAACCCAACAGTT
>dnaPipeTE_Braconidae_comp_TRINITY_DN127509_c0_g1_i1
AACTTTGTAACCCAAAAAGGTTATTTCTGGCTCAGCAAAAATACATTTATCATTATTAAGATAAATTTGGATTCTTCTAATCGCTCAAATGAGCCAAATGATCTTTAAAAAACTAAATGCAACTAATTGATCATCAATGTATAGAAAAACGAAACTTGAGAAAATAATACTCTGAACAGGTATTTTTAAAAAGATTGTGGAGCACCATTGAGTTCAATAGTCATGAACAAAAATTAAATAAGACCAAAAGGTGGTGTAATGACCATTTTGTCTACATCTTCAAGAGCCACTGGTATTTGGAGAAAAGCCTCGAAAAGATTTGATGCAGAGAAAATCGTTTAACCTCTCAAAAAGTTGGTGAAATTCTGAATGCGAGGAATTGAAAAATTATTCGGTATTGTTTCAGAATTCAAAGCTATATAATCTCCA
>dnaPipeTE_Braconidae_comp_TRINITY_DN104792_c0_g1_i1
ATCCATGTCTATTTAATGGTAGGGGTTTGGTCATTGTATCTGATTCGTTCTCTGAAGTTGATGCCCATGTTACTTGAACTTTCTCTTCCATTACACAAAATTTGATATGATCATCGTGTGTGTCCGCCATATGACTTCTGGTGACATCTCCTACTTTTTCTTCTGATTATCTCTGAATAGTCACTAGGTCTCGAAGTTTTTCAGTTTGTGATTGTTGTCTATCTAAGAGTATTCCACAGCTGGTGCGTTATCACACCAGATAGTGCTGGATTATTTTTTTTTAATTATCCTTCTGATTGCTTCATCTAGATATACCAGCTTTTGGCATGCATCTGACTTGGCCAAACACTCAGCCTGACAGGTTGAGAGTGTCACTTGAGACTGTTTATGTCCTGACACGTTACTGTGTCGTCAAAGA
>dnaPipeTE_Braconidae_comp_TRINITY_DN155748_c0_g1_i1
GTCTAATGCTTTGCTAAAATAGAAAAAGAGGAGACCAGTGAGCCTTTGCGCATCCTTGGCCCGACAAGCATCGTCCGTGAGTCTGAGCAAGGCAGTCTAGATGCTGTGTCCCTTTCTGAAAGCCGTCTGAAGCCCATCCAGTAAACTTTCGGTTTCAACATAAGCACTGATCTGGTTGAAGTCAAGCCTTTCGAAGACTTTGGAGAGAAAGTTAAGCAAAGCGAAAATCACTCTACGACCTTGGAGAGAAGATATTGTTAAGAACAAGGACCACGGCCTTTTTCCAGGATGAAGGAAAGTGAGATTGACTGAGGGTGAAATTGAAGATATCAACAGAGATGGGAGTGATAACAGGGAGTGCCTTGGCAATAA
>dnaPipeTE_Braconidae_comp_TRINITY_DN147477_c0_g1_i1
TTATAATTTGTGTTTATCACATTTAGATGGCCAAATGACTAGTAATGTATTTAATCAGCAAGGAGATGATGTTGATATTTATAATCAAGACGAGAGTGATGATGAACATCAGCAAGACGGTGTCAATGATGATGATATTCATGAGCAAGACGGGAGTGATGATGAACATCAGCTAGATGATGTCAATGATAATGATATTTATGAGCAATTTGAGAGTGATGATGAACATCAGCA
>dnaPipeTE_Braconidae_comp_TRINITY_DN119295_c0_g1_i1
TTATCTTAGACTGCACAGAGAGAAAAAAGTGGGAATATAAAGTATATAAATTACCGCAATAAAATTGTCGGCAAAAGAAACAAGAAAGAAAATTACAGTCGAGCGCGCCCGACAGTATAATACTCTCTGCTTTTAATCACGATTATAATTTTAAAATCGATATCCAGAAATTACAATGGATAGTACTTGTATTAGAACACGTTAAAACAATAAAAAACTTAGTAAAATACTCATGTTTTTTCTATGCTCATACAAATTCGTTTGAAATTGTTCGTATGCCGTCTTCTGCTTGAAAAAA
>dnaPipeTE_Braconidae_comp_TRINITY_DN184250_c0_g1_i1
AATATAAAGGAACTGGCAGTCCTGCAATTAATTATGTTTATTGGGATGACCCAAATAAACTCATTGAGCGTTTAAGACTTTTGATAGCTCCTAAAGCAGCTGGAAATCATGGGAATGATTCTAATTGCAGAATAATTAAAAGCAGCTGGAATAATCTATTTATTAATGTGCATGACATGAAATGATTCAGTTGATATTCTTCGGTCAACCAAACATGAGTAGCGATGTTTTCGGACGACGATTAACACAAAGTTAACTGAAGGCCCGTGGTAAACGTGAACCTCTCGGTTAGGGTTAGTAGAAGGGGACTCTTCTGGGCGACTTCTCAGAATTAGGTCCCCCTCCTCCCCCTCGCGCGTGTGATATGAAG
>dnaPipeTE_Braconidae_comp_TRINITY_DN109834_c0_g1_i1
ATAGACTTTTTCTTCTGAATACCGCAATAGTCATATATTAACAATCGTATGTTGTTTTACCAATTCATGTAATCTAGATGTGTGATTTTTATTTGGGATTTCAGTAGTAAAAATATCGTCGATTTCATCTATGTCTCGAATTTTATCATCTTCGTTCAGCAGATCAACATATGAATATGGGACAATCCATATTTTTCGAAATTCTGACGCAAATGAATAAGATCTAATTATTTCCAATATGTATTTTTTTATTGATTCAAAAGTAGAATTTTCACTCTTTCGTATGATGCACGTGATACCCAATCTGGTTTATGAAGTCTATTTTCGTAGTTCCTTGCATTTTCTGAAATCTCTTGCCATTTAGGATTACATTTCATTGTTAAGAATCTATCAGGTTTACCGCTTGTGCATTATTGTCATAGCATTCGGGGAATTCTGTTTGAAAGTAGGCGCAGCGGTACTTGAGCGCGCGAACGTAA
>dnaPipeTE_Braconidae_comp_TRINITY_DN157351_c0_g1_i1
ATGTAACCATAGATATGTGGATGATACCATTTTATGTATTAAAAAAGAACACATTCAAATAGTCATAAAAGTTTTCAATTATTATAATATGAATCTAAAATCCACATGTGAATAAGAAGAAGATAATCTGATATCTGTTTTAAACACTTCAATTATCAAAACTAATAATAGATTAATTGCGAATCATTTTGAAAAACAAACATGCTCTGGAAGGTTGCTAAATTTTAATTCGAAACAAACAATTCAACAAAAAAGGTGACATCATTTCCAACTCAATAGGTAGATCAGTTTTACTTTCAGATAAAAGTTTTCACAATGATAATCTTAATAGAGTTAAGAAAGTATTATTGAAGATATTAATGAAGATAGAAT
>dnaPipeTE_Braconidae_comp_TRINITY_DN157311_c0_g1_i1
TTATGTTCTTCTTTATGTCCATGGTGATGCTTGTGGCCATGTTTATGGTGCTCTTCATGTTTGTGCCCATGTTTGTGTTCATTCTTATGATCATGTCCATGATGATGATGATGTGTTTCAGATTCTTTATGAGTATGATGATGGTGGTGGTCGTTGTGATGGTGGTGGTCATGATGATGATGGTGTTCATTATGATGGTGATGTTTATGGTGATGATGATGATCACCTTTGTGCTTATGATCATGGCCATGCTTATGTTCTTGTTTATGTTCATGTTTTTCTTTGTGATGATGGCCATGGTGATGCTTATGATCATGGTGATGTTTATTATCGTGCTTGTGTTTGTGTTCATG
>dnaPipeTE_Braconidae_comp_TRINITY_DN139993_c0_g1_i1
AATATAAATCAGAAATAATAAAAACTAACATTCTTTGTCGCAATCGACTTTCCCCATGACTACTCGTCCAGCTTCTGGATAAGCTTCCTTAACTTTATCTGCAGCTTCGTCAAAGGTTGGCTGTAGCACATGACTGAAACGACACCATTCTGCATAGAAGTTGATGAAAACTAATTCATTTGAAGCTGAAAGAAAAAAAAAT
>dnaPipeTE_Braconidae_comp_TRINITY_DN139966_c0_g1_i1
ATCAAGGAATAGAAAAAACTTATAATAGAATAGCGCAGTTATATTACTGGCCAAAAATGAGGCAAGATATAGAATCATATGTAAAAGGCTGTTACGTATGCCAAAAGGGCAAGGTCGAGCAGCAGGGAAAAATTGGGTTGATGGGTACGCGAAAAATAGAACGGCCAAGTCAGGCAATAGCCGTAGATTTAATGGGAGAATTCCCCAGAAGTATAGATGGATACAGATATTTAGTCGTGTTTGAAGATTTGTTCTCGAGATTTATAGTTTGCGTTCCGATAAAGAAGAAAACGGGGGAGGCCGTGCGAAAAGCGTTGGAAAACATTTTCATTCCAAATTTCGGCACGCCAGAGCGCGTAATCCACGATAACGGGCGTTAATTCATCTGGTCGGAATGTTTAGATTTTGTAGAGAACGCGGGTATACGAGGCGAAAGAACGCCGGCTCATCACTCCCAAGCTAATCCA
>dnaPipeTE_Braconidae_comp_TRINITY_DN193516_c0_g1_i1
GTTTGATCCTTTGCGACGCGTACATTTTTTTTCCGTTGAACAAATTTTTATGATTCGTGCACCACGTTAAGGGGGTTTTGGGGTACGCCGATCGTCAATCTGAAGTCGGATTACGAAAATTTAAAACGGCGGATCTAAAATGACGGATGAATCACGTTAAAGTTGTTGGATTCTCGTGAAACTGTTACACGCGAGGGGTTTTCGGGGTCGACGATTGCATGCGCCACTTTGAATTTTGATATACTGACTCCAG
>dnaPipeTE_Braconidae_comp_TRINITY_DN163215_c0_g1_i1
ATTAATCAGAAAGCGACGCGTGATTGAACACGCCATCGAGTGGAATCGGCTACCGGTGGACAACATATGTGCAGGAGCACATGACTACACCCCAACAGAAAGTTTTCAAAATAGTTAGAGTTGAGAAAAACAACACCGGCGACTTATCCGATAGTAGACTTGGATGAAGAATCAATTTTAGGAAGGGTTCTATGAGGAGGAATTGCAAAAAGTTTTGAATCCAAATGTGTTTTTTGTTAAGAAAAGCATTGAAAAAGAGAGAGGGAAAATTCTGGCTAAATGGTTGGGATTAATTGAAGAAAATGATTTTCGGGTAGATGAAATAAATATACTTCACACGTATCGAATGAAAAAAG
>dnaPipeTE_Braconidae_comp_TRINITY_DN198156_c0_g1_i1
ATCATGCCGGCTGGATGCGTGACCCTCGGGGGCAAAAGAGGGTCGCAAACGGTGGCTCTGAGGCACTTGGCGCAACGTCGGAGTATCTCAGCTGCCTTACCTTTGCACACGGACCTCTGCAGGGGCTGACCACTACTTCCCTAGGTACTCGTGGGAATCAAATAGATGGGTTTCTGATACAAAATCGAAAACTGAGGAGGCGGATGTAAACAAGAGGATAGCTAACCCCAGAGCTCTCCCATGTAAATTTGCTAGGCGGACAACATTACTTTAGCAAGA
>dnaPipeTE_Braconidae_comp_TRINITY_DN115174_c0_g1_i1
ATCGGCGTGTGCACATCCACTTTTCTCACCTCTGTGTCTGTCGAAGTATATACGCGCGTAATATATCCTTTGCGCCATTGATTTCGCTCTGTTTGTAAATCTACAATTAATACAAAATCCCCAACTTCTTATGGAGCTTCTTTCTCTGTCCATTTTTTCCTAGTAATTAATGTGGGTAGATATTCTCGTATCCATCTTCCCCAAAATTCGTCTATCATGCATTGTGCTATTTCCCATTGATTACGCAAATTGATATTTTTAAGGTCGTACTTCCCTAATCGTATACCCCCTGAGGAAGTGCCAATCAAAAAATGATTAGGGGTCAGTGCTTCTTTATCACGCGGATCGAGTGATACGGGAATCAGGGGTCTTGAATTTACCGAATGCTCAATTTCCA
>dnaPipeTE_Braconidae_comp_TRINITY_DN112296_c0_g1_i1
TGAAAGAGTGGAAACAGGCGAAAGTCGTCATTTTGCTCAAGAGCCAGGACAAAGATAGGAGTAAACCTAGGTCGTACAGACCTATTAGCCTCCTGAGTGGTATGGGTAAACTCCTCGAAAGAATGATGGTGAATCAGCTGGAGAAAGTGATGGAAGGGAAATGGGACGAGGACCAGTAAGGATTTACGAGGGGAATGAGTACTGAGGACGCCTGGGGAAAACTGAGGAGGGAGGTAGAAGGTTCCAATAGTAAGTACGTAGTGGGAGTCTTCATTGACTTCAAAGGAGCCTTTGATAACCTCCTGTGGAGTTCCATCATGGGAGCCCTGGAAGAGAATGGATGCATTGAGAAGGATCTGAGACTTTGGCGTAGCTATTTTAGTGAAAGAGAGGCTTGTGTGGTCAGAAAG
>dnaPipeTE_Braconidae_comp_TRINITY_DN112241_c0_g1_i1
GTCATCTATAATGATGCTGTACATTTTGCTTCGGAGTCCAAAGAATTCAGTCATGACTTTCCCATTGCATTCGTCCTTGAAGAGACCCAGTTTCTTCTTGTTCAATTGATCTAAACCAAATTGGTTGTCTTTTGGATAGTCTGACGTGTCGAACCATTCAGAGTGTCCTTGTATGACCTTGTAGATGTCCACATCTTTGATCTCGTATATGAAGCTGTCCGTGTCGGTGTACAACATTTT
>dnaPipeTE_Braconidae_comp_TRINITY_DN167841_c0_g1_i1
TACTTAGCAAAGTGATCGGCCATCCGATTCTTTACATGATTTGATCTCACGTCACTTTATTGTTAGGCTGAAGTAAATTTATACAAGAGAAAATATCACGTAACCAAATACCACAGCTGTGATACAACCGAAAAATAATGACAATATTATTTGATGCCCCATTCTACAGCTAGTAACTTTTCATCTTGAGTTGAGTGTCTAACCTATGGTACATCTAATACTCTTGATGCACCACACTACACACAGATGGTCCGAATCTAGTTTTCCTTGTTTTAATACTGTTCCTAATGTTAATCCAACTCGTTCTTCGTCAGAATGAATGGTTTTGTGAAATCAGGTGCAGTGAATACAGGTTTTTCATATAAATGCTTTTTTATCGATTAAAAGGCATTCTCTTCGTCTTTTTCCCACATCAACTTCTTCTTCTTGTCCTTGAATTTATTTAGTGGATACAAAATGCTTACGAAATGTTTGATGAATTTCCGTTAATACCATGCGAGTCCGTAGGAATATCTGACTTTTCTTACGTTATGTTGCCTAAAATATTCTATGACAGCTTTGATTTTTTTAGAATCCATTTTAA
>dnaPipeTE_Braconidae_comp_TRINITY_DN102347_c1_g1_i1
AAAGAATCAATCTATTACACATTGTAACTACTATTATTATTTTTATTGTTATAATTTACATGAATATTATCATCATTGCTTATAATTATCATTGTTATTTTATTTTTTTTAAATTACATTTTTATATTGTTATGTTTATCAATGTGTTATTCAAAGAAATAATTCGTATTATTTATTTTAATTAATTATATATGATTTTTTATGTCTTTATTTTCATTGTTGTTGTTTTTTTTTTTTTTTTATGCAACCACAACTTTCTGTCGCATGTTTTTTTT
>dnaPipeTE_Braconidae_comp_TRINITY_DN176408_c0_g1_i1
GAGCTTGCAAAATAGATTTTCAGATTCCTCCTTCACAAAGCCTAAAGGCTGTTTTAAATAAATTTCTTCTTTCAAATCTCCATATAGGAATGCCGTTTTGACATCAAATTTCTTTATCTCAAAATCTTCATGAGCTGCGATTGCCAAAATAATTCTAATTGATTCATATCGGACGACAGAGGCGTACGTATCCGTGTAATCAATCCCTTCGCGTTGAGAATAACCTTTTGCGACTAACCTGGCTATATCTTACGTTAGCCCCATTAGAATCAGTTTTCACCGTA
>dnaPipeTE_Braconidae_comp_TRINITY_DN161497_c0_g1_i1
AATTGACCGCGCGCACTCAGTAATCGTCCTAATTTCTCTCTCTGCGTGTCCATTTTGCTCGTGGATGTATGGCGACGAAAATTCATGGATTATACCTTTCTTGTCCAGGTAGTTTTTCATAGTTTGGCAAGTATACTCGGTCCCATTATCTGAACGGACAACCTTAATATTTCTCCCAAGCTGGTTGTTTACAAGCGCTTCGAAGATTAAGAATTTTTCCATAACTTCACTCTTATTTTTCATAAAGTAAACTTTTCTAAAGCTCGTTGATTCGTCTTTGAATACTAAGAAATATCTGGTCCCACTTGGCGATGCTACATTGATAGGTCCACAAACGTCGGTATGAATTTTCTCCCCAGCTTTGTACGTACTCGTTTTGCTTACACTGAGATGTGTCTTTCGAGTTTGCTTTCCTGA
>dnaPipeTE_Braconidae_comp_TRINITY_DN160050_c0_g1_i1
ACCCAGTTCACCGAGTAATTGATGCACTGACTTAGCAGGTGCATATAATATTTTGAGGTAATTCAATTGTTGCAAAAGATTGACCTTGTATGTCAGTACGCACTCCATCCTTCAATTTGGATCTAATCAATTTGGCCAAGTTGGCTTCACTCTCCTGACCGACCATTTCGAGTGCTTCATCGCAGCCCTCGAAAAAAACGCCCAACGGTATATTAGAACCGTTAAATTCGGG
>dnaPipeTE_Braconidae_comp_TRINITY_DN131963_c0_g1_i1
TTTTTGTGGGGCTGTGTAATCATCAGCCGAAAATACAAATCCCGGAATATCAAAATCGCCAGCAGGAAAAGGAAATGCCGGAATATCTGCCTGCGTGTCAAGTTCGAGAACCGCAATAACAAAACAGACCAGGCAATATGAATCCGTGGAACGCGTGCGAGTTCTTCCGAAAATGGAATTTAAATTTTGGAAGGGCGAAAGAAGAAGATAGCAAAGAATTTTTAACCAGGCTCCGTGAGGGTCGAGCGTTACTGCATATCCCCAATGATATTCTATTCTCGATAATAACATTCTTTTTAAATGGAGTAGCGTTACATTGGTTTAGAAATAACGCGCGTAATTGGAGGAACTTTAGAGACTTTGAGAACGCATG
>dnaPipeTE_Braconidae_comp_TRINITY_DN134943_c0_g1_i1
AAAAAAAAAAATCGAATTTTTTTGGCTCCTAACTGTATATCCCCCCTTAAAACCATATCACGCACCTCTCGGTTTGGCAAAAAAAATTTCAAATGAAATTCAAAGACTCGTAGAGTTAGGAAACTTAGAACCAGTATCATGCAGCGAATGGGCAACACCCATAATACCTGTACTAAAAAAGAACGGGGAAGTGAGAATTTGTGGTAATTTCAAGTTAACGTTGAATCATCAACTAGTGATTAAAAGGCATCCGATACCTTTGAAGGAAAGAATATTCAATACACTCAGGATTGGGAACAAATGGTCTCAAATAGACTTAAAACACGCATTTATGCAATCTGAGGCTGACGAACAGTCGAGAGACGCACTTAGGATAATCACAAACGATGGCTTATTTAGATACACCAAGCTAGGGGAAGGAATGGCATCGAGCCCAGCCGAGTGTCAAGA
>dnaPipeTE_Braconidae_comp_TRINITY_DN102272_c0_g1_i1
GCAACGCTTGAGTACGAGAATCGCCAAAATCCTGAATTTCGCTGCGGAACGGTAGACGCACGACGTATCGACCCGTCGCATCGCGTCTCGTATTCTCGATGTAGTGAGATTCGCACAGCGCTTCTTCTGATGACTTGGATGCTTTGGAATTTGCGTCCTCAATAACCCAAAACCTTGCCAACTGTTCCGATAATTCGACCAAGTTGCACGAAACTATCGATTTTCGCTCGTCCCCGCTAGCGCCCCCGACGATCACCCAACCAAGCTGCGTTTTTTGCAGTATTAAGTCGCAGTTGTTATGCGACAGGTTGATTTGGCCGATCGAAAGTAGCGACAGCGTGGCACCAGAGCCGATCAAAATATCTACTGGTCGCGGCACGTGGAAATTCGGATCCGCGAGCTTAAGATTACTCGGGATTTTAATTAATTCGCGTGGAAAAGATTCGTCAGGAACTGAATCGGCGATTTTCGGCACGGTCAGAAAAGTTAGGCTTTTCTGAAAGTCGGTATGTATCGAGCGGAGATGTAACTCGACGCTATTTTTCGATACGGTACGCATCTCGTTTATCGCACCGATTGGAATCGAGCAAGCATGCATCGGTAATTTTAGTTTCCGCGCGAAATCCTCAGTGATGAAATGAGCAGTCGCGCAGGTATCGAGTAGCGCGCGAGCGTGAACGTACGCGCCGTTAGCGTCGCGAACGCGAATCATAGCACTCATCATCAGCTGAGAGCGAGGCGCGCGCGAGACTGTATGAAAAACGTTTCCGGACAGTCACGCCGTAGGTTTGTCTCCGGCCGACTTTCCCTTGCCCGAGGTGTTTTTGGGCGGATGCGCGACGCGTGATCGCTCTCGTAATACATACATAAAATGGAAGAAGATGATTGATTGATT
>dnaPipeTE_Braconidae_comp_TRINITY_DN171118_c0_g1_i1
TGCTTCCGGAGTTATCCAAAGCTCTTGAACGCGTCGTCCATTCCCAACTATGTGAACACATAAAGGCTCACTCATTATTGAATGATGCGCAGGCAGCCTACAGAGTTGGCCATAGCACTCAGACAGCTCTAATCCGCGTACTGGACGATGCTCGAAGGGCCATGGATGAGTACAAAATCACTATTTTAGTACTTTTCGACTTTTCCAAAGCGTTCGACTCTATTCCGCATTCCAGACTTATACGTAAACTTCGCAGGCTCAACGTCTCAGATAGAGTCCTTCGCTGG
>dnaPipeTE_Braconidae_comp_TRINITY_DN171149_c0_g1_i1
ATTGACAAAATTGATCGAACTCAAGTGAATCAATTTGCTACAGCTAATCAAATCAGATGTAAATTCAATTCACCTCCAGCAGCTCACATGGGTGATGCCTTGGAGCGTATGATCAGAATTGGAAAATCAGCCCTAACTGTAACTATCGAAGAAAATACACTTAGGAAAGAAGTCCTTTGAACTGTTTTTGTAGATAGAACATGCTGTAAATTCACGCCCACTGACGCATGTTTTCATTGAT
>dnaPipeTE_Braconidae_comp_TRINITY_DN145090_c0_g1_i1
GAAGTCGCAAGTGAAAAAGTTCTACTTGACTTGGGCTTATGGAATACATACGTCCAATCACGTTGAACTGTTGTTTTCGAATTTCCCATGTTGAAGGATTATGACCTGTACGTTTTTTGAAGACATAATGTAGTGGTATATCTGCATACGTATATTGTCTTGCAGCTTCGTCACGTTGATTCAAAAGAAAATAATCCATTAACATAGTCTGCTTTTCTAATGCTGCACGTATAGAGTCCTCACCTTCATCCATAATGTTCACAGTTTGTTGACCAGGTAAATGAACTGGTAGCCGCATGATAGAGTGACTTTTATTTTGCAATGCTCTCCCTAAAATTCGATCGCATGCTTCTACAGGGCTAACATATCGCGTTTCAACATGCATACGAATTTCATCATGATCAATAACACCTTGATTATTTTGAGTTTCAGTAATTTCAATAGATGCAGCGTCATGTCCTTTATATATATATTTATACATATATTTTATCGCCTTAATACTTGAAACCACTTCAACATTAATATGACAGTTGAAAAGTTTC
>dnaPipeTE_Braconidae_comp_TRINITY_DN142095_c0_g1_i1
AAAATGAATTGTTTGTGTGGCACATTTCTAAATTGTCACGCTGTATACTCTAATATTGTTATTGCAGGCGATTCAAATTCAAACTTAGCAGACTTATCACCGGAAAATTTCTATGGTAATCACTTATCTAATCTACTGTATGAAAATTCGCTTTATTTAGTGCCAACTGGCACCTCTCACCATAAGGCTAGCTCACATACATGGCTTGACGTGATTATTACCGATTCAGCTGATAAAATTGGCTCATACTATAAATCCGAATCTCCTTTTATTGCTGGACATGACTCTCTAATAATTAAATATTTGCTAGATAAACCAATTGCTAAAAATAGAGTAGTCACATATCGAAATTTCAAGAACTTCAATCCTGAAACTTTTTCTAGAGAGTTACTTCACCGCTTAAGTTTGAGTAAGCATCACCCAGCTACGGAA
>dnaPipeTE_Braconidae_comp_TRINITY_DN183849_c0_g1_i1
AAATTATGATTATTTTCTACAAATCATAAATATATTGGAATTTTATATTTTATTTTTGGTATATGAGCAGGAATTTTAGGTTTATCTATAAGTTTAATTATTCGTTTAGAATTAGGTAATCCTGGTTCATTAATTGGTAATGATCAAATTTATAACTCTATTGTTACTAGTCATGCTTTTACTATAATTTTTTTTTTTGTTATACCTGTAATAATAGGTGGTTTTGGAAATTATTTAATTCCTTTAATATTAGGTTCTCCAGATATAGCTTTCCCTCGAATAAATAATATAAGTTTTTGATTATTACCTCCTAGTTTAATATTATTA
>dnaPipeTE_Braconidae_comp_TRINITY_DN197359_c0_g1_i1
GTGTTGAAAACAGATCATAAGCCATTAGTCCATATTTTTGGGCCTAATCAGGAAATTCCATTAACTGTAGCCAGCCGACTGCAACGGTAGGCCTATTTTCTATCACATTTCACGTACAAAATTGAGTACGTAAATACAAAAAAGAATGGCAACTGCGATGCACTTTCTAGACTGCCGATCGAAGATTCAATTAAAGTGTTCGATACGGATTTTTCTAGGATTAACTACATTG
>dnaPipeTE_Braconidae_comp_TRINITY_DN168971_c0_g1_i1
AAATTGTTCACAGAAAGGGAGCAATGCATCACGTTCCGGACGCTTTATCGCGAATGTTCGAAGATTCGGACGAACTAATCAACTCGTTAAAAATCGAAGAAGACTGGTACGCGAAGCGCATTAAGCAAATTCCAGAAACTCCACTAAAATTCGAAGATTGGCATGTCGCAAACGAAAGGATATATTATAAAAAAATCGACGAAATAACAGAGGCCGTACACCCGGAAAAATGTTGGAAAATAGTACCAACGGACGACGAGAAAATGCGAATTCTTTTCGATGCGCACGACAACTCTTTGAGCGCGCATCTAGGCTGAGATAAAACTTACGCGCGAATCTCCCAAGAATATTTCTGGTCAGGATTATTACGCGATGTCACAAATTACGTAAAGTCATGCGACATTTGCCAAAGAAATAAGCCGTCACAATCACAGCCTTCGGGCCTATTGGGAGAAAGGATTATCGAACACCCCTGGTGTATCGTAGCTACGGACATAATGGGTCCTTTGCCCCGAAGTAAAAATGGTATGGAATATCTATTAGT
>dnaPipeTE_Braconidae_comp_TRINITY_DN183217_c0_g1_i1
AGAGCAGACTTTGAAAGTTGGTGGAGAGCTTCAACAGTCTTCAACATCACCTAATGTTGAGCTGAAGAAACCCAGGGTTCGCTGGGATGAAATCTCATCTCATCAAATCCTTCTTAGCTGATTCTCGAGAGAATTTTGAAGAGAAAATTGACGCAGCTCTCAAAAAATTTGATGCATTGAAAGTTCATGCAGAGCTTCAAGCTGAGTTCACACTAGTGAAAGATGATTCTGAAGTTGCTGATGTAAAGTATTTCAATACTGCAAGTGAGGCTATTTTCCGATCTACTAATTTGGAAGAATGGTTTGATAGTTATGTGAGAGAACCTATTTTGCAGCAGATGGATGAATTTGAAGAGAGAGGTTCTG
>dnaPipeTE_Braconidae_comp_TRINITY_DN116475_c0_g1_i1
TCCCATTTTGCAATGCCCCGATGATTCGAAACCGTACATTATTACGTGTGATGCATCAGGATATGCCGTTGGTGGGGTTTCATCACTTCATCACAAGGTAAACTCGGTTCGGATTTACCGATAGCATATGCTGTTCACAGTTAAATTGGGAAGTATATGAAAAGAAAGCGCATGCATTGGTGTACTGTGTAAAACAGTTCAGACCATATGTGTATTTGAAAAAAATTATTTTTGTTACCGATCATCAACCATTGATTTGGTTTAAAGATTCGGATTTGAATACTCGAGTTCAAAAATGGCGTTTTCAGCTTTCTGAG
>dnaPipeTE_Braconidae_comp_TRINITY_DN116495_c0_g1_i1
ATCTCCATGGGAGGATAACCCCTCGGAGTAGAAAAAAAGCGAATTATGAATGGGGAAATGAACAGAACGAGTCGTTTACGAGCCTAAAAAATGCTTTCACGGAAGCGCCAGTTTTAGCCAGGCTGGATTTTCCAAAGCCTTTTACCATACAGGGCAACGCATGTAATTACGCGCTGGACGCAGTGCTATCTCAGGAGCACAAGGATATCGAGAACCCGATCGTGCTTATCAGCCACGTGCTCACGCCCGCAGAACGTAACTACATGACAATGAAAAAAAGGAAGCCTGGTAATTATATAGGCCATCCAGAA
>dnaPipeTE_Braconidae_comp_TRINITY_DN112154_c0_g1_i1
TAGAGAAAGGGAGTATGTGAATTTGAATTTGCAGAATTATTTGAAGACTGAAGGAATTAAAATTCAATACACAGCCGCATATTCACCTCAACAAAATGGAGTCGCTGAGCGAAAAAACAGATATTTGATGGAAATGGCACGGTGCATGTTGCTGGATGCAAATCTCGGAAAAAGGTATTGGGCAGAAGCTGTGAATACAGCCAATTTTTTACAGAACCGATTACCAACAAG
>dnaPipeTE_Braconidae_comp_TRINITY_DN151332_c0_g1_i1
GTAAATACATGCTCCATACGCCTTTTCGCTGGCATCGCAGAACCCATGCAATTCGATATGATTTGCTTCAGATACCACGGTTTTTCTATCGAATCGCATGTGATTTAATTCTGTCAATTGAGTCTTAATATTATTCCATGCAAAGTGTATGTTTTGCGGAAGGGATTCATCCCATTGGACGTCACTCTTCCATAAATCCTGCATCACAATTTTGGCAGCTACTATTACTAGACCCAATAAACTGAGCGGGTCGTATAATCGCGCTATATCAGATAGAACTTTACGTTTTGTATAACCATGATCGATATTGCTGTCTTTGACCGTGTACTTGATTTGATCCGTGACTCGATCCCATTGAATTCCTAGCGCTTTTGTATCAGCATCGTTCA
>dnaPipeTE_Braconidae_comp_TRINITY_DN120775_c0_g1_i1
TGAAATGTTGATTAAAATAAAAGTAGAAATTAGATAATAAAGAAAGTATAAATGAAAATAGTAATAAGAATAAACGAGAAAATGAAAGAGTAATGTATAAATGAAAAGAGGAAAAAATAGAAAAATACCGTAAAGAAAAAAATGAAATATTAATTAAAAAAAAAAGCGAAAAGAGGATTGAGTGGAGAGACATTATAACAACAGTGAAAGAA
>dnaPipeTE_Braconidae_comp_TRINITY_DN120751_c0_g1_i1
GGTGCAGATGCAGTATCAGCAGGGTGCTAACGTGGTGTCGTCTGCTACTTCAATACCTCAAAATTTACCGGTACAACAACAGCAACCAATGATTCAGCAGCAACAGCCGCAATCCGTGCCGCAACAACAGCAGCAATTGGTTCAACAACTCCAGCCTATGCAGCAACAACCGATGGTCCAACAGCAACCTATGCAGCAGCAACAACAATCTGTACCACAGCAACAGGTTGTGCAGCAAGCTATTCCACAACAGCAAGCTGCCATGTCTTTGC
>dnaPipeTE_Braconidae_comp_TRINITY_DN147783_c0_g1_i1
GTTTCATAACAATATCGTGTAAAGTTTTATTCTCACTGGGTTCAGGTATTTCGGCAGAAATGAATTTATCAATCGCTTTGACATTAGATACCTTATTCTTTAAAGTCAGGAGTAGATGCATATGTGGTAATCCTCTTTTTTGAAATTCAATAACGTAGATATAAGCAATGACTTCCCCAAAAACTTTTTTTTCTTTTATCAAATGAAGCAAGTGATCTTTCTTAATATCAAAAACGCGAGCACATAGATCTGGTCTATCTGAAGGCTGTTGACCTGGTAATAAATTTTCTTGAATTTCAAACCATTTAGAGTTGCACGTCATTGTGATCAGTAAATCTGGCAATCCGAATTCACGTGTTTGAGCCATAGAGTCTTGATAATTTTGCATCATATTTCTAGGCGAACCAATGAAAGTTGATGGTAGAATATA
>dnaPipeTE_Braconidae_comp_TRINITY_DN187590_c0_g1_i1
GTCGCTTTCCCACGATGTTGGGTTTCAACCACATACCCCCACGAGTCCAACATCAGTTAGCCAGGTAGAGAAAACTTTGGGCTTCCCTGGACTCTCATGGTACCGTTTACACTCCGGTTGAGCTTCGTGTATTTCAAAACGTCACTACCAGTCTTCGGGTCTCGTTACCCTTGGGGATTAGTCAACCGAAGTCAGAGCCTA
>dnaPipeTE_Braconidae_comp_TRINITY_DN129024_c0_g1_i1
GCTTAGGAATCAATATACAAATCGATAAAATTAATGGAACGATCAAGCTGGACCAAACGGATTACATCGATACACTCCTTAGACGTTTTGGAATGGAGGAATGTAATGGTATCACTGTTCCCATTGACCCAGGTACGAACCTGACTATTCCACAACCATCGTCGGATTCAGATCAAGCCCACAGGCTACAGCAGATCCCATATCAACAGGCTGTAGGCGCA
>dnaPipeTE_Braconidae_comp_TRINITY_DN129049_c0_g1_i1
TCTGATAATGAAAGAACATTATTTTTTCGAAAATCAATAGTTCGTGTCGATGTGGAATTGTAAAAACGTGGATTGCCTCATGTACGCGTACTACAGGTTGCATTAGCCCCAAGTGCCGAGTGTCCGAGAGCGTGGATCAATTTATTAGTTCTGAAATCCGCTATTCCTCAGAATGATCCGAAATTATATGAAATGGTAGTTCGATGCATGATTCACGGGCCCTGTAACGTACGGTGTACTTGTAGATGGGAAATGTACGAAGCATTATCCGACAGGGTTGCGTGGAGAAGCAGCGATGAACGCCGATGGATATCCATATACTGTAAATGACGGAATAATGGGCGTGTTGTCGATGATCGTAATAATGCAATTGCCGATAATCGAAATGTTGCGCCGGACTGTCCTCGGGTATTACGTACATATATTTCATTGTCGCACGTAAATGTTGCACGTAAATATATGCGTAGCAATAAGTAAAATATTTAAATGATATAAATAATCCATG
>dnaPipeTE_Braconidae_comp_TRINITY_DN183031_c0_g1_i1
AAATGTATAGAATAAAATAACTGTTTTCGTCTTTATTTATTTTATTGATTTTTTTTATTCACATTCTTCTATTTTATGATAAGTGATTCTTGAATTTAAACTTAATTTTCTGATTTAACTTAATCTATGTGCACTACCGCTGATTAGTTTATGAGCAATTATGATATCATTTCGAATTGAACAATATTACAATAAGCTGAAATTCCTTATAGAAAATTTTCTTTAAATTCAAATTCTAAACGTACATCTACAGCACCAGTTTTTAACAGTTCATTTTGTTTACTACGATCAATTACAATGAATAGT
>dnaPipeTE_Braconidae_comp_TRINITY_DN192912_c0_g1_i1
GGCTTGATTAATATGTTTTGCCACTAAATCTCACAACGCATCGAGCCTTTCTAACGGATCGGCTCATACCTCCGGCTTACTCCCCAATATTTCTTGCTCTCCTTCAACCTCGTGCCACAAACTAACGACGGGCCTCGGATGGCAATCATGGTTTAGAAACGCTGCTGAGACCTTTGTGGAAAATTGCGCCGCTGTATTCATCGCATGTCGAAACTCGTATAAGTGTTTATCCCAGTTGCGATGGTTGCGATGGTCTTCTTCAACGAACATCGCCACCATAGTCTCTAATGTCGAAATATTCAGGAGCGCTTCCACCTGAATAAAACCAACTCTTTAAACCTCATCGCTATCGATTTTCCATCCGCTTACTGCATTGGCTTCACCTCAATCCAGCAGATGAATA
>dnaPipeTE_Braconidae_comp_TRINITY_DN138623_c0_g1_i1
GTGCACTGAGCATCAGCTTAGATGTCATCTTATCAAATCACTTCTCCAGCTGATCATTGACTACTGCTTTGTTGTATGCTGTGATCACTCTGAAAAGCGTAACCAGGACCTACAGCGGATTGTTAACACTGGGAAGTGATATATCTATGGTGTGAGGAGGAATGAACATATCTCTCCCTACGGGGAGGAGTTGAATTAGCTTAAGACAACTTCTCGGCGTAGCTACTTCATGGCCTTTGTAGTGTTTAAGATACTT
>dnaPipeTE_Braconidae_comp_TRINITY_DN114425_c0_g1_i1
GTAATTGAAATATATATATATAGACATTATATTTATATATATATATGTATATAATAAAATATATAGATGTACCTATGTTTTGATTCAAGAAGATGAAAAAAAAGAAACTTTTTCTATAATACTATCATTTGTAGAATGACAAACCCATGCGTGTACATAGACCCATATATGCATAAGGAAAAAAGTTAAGAAGACGTAGGGTAAGGTGACGTATTCGAAAGAACGAGGACATTTCAGCTTGAGGATTTATATTTTAGTAAGATTTTGTTTCTGCATTTCAACAACTCTCATATCTTTTTAAC
>dnaPipeTE_Braconidae_comp_TRINITY_DN180275_c0_g1_i1
CTGTTTCGTTTGATACGCAGAATGCAGCAGCCGAAAACCCGTGTGAGAACCGACGATTGTACGTGTATATAAATATATTTGTATGTATACGAATACATATATATATCTATATCTATATATACATACGAGCGTCGGTAAGAAAAGAGCGCGAGCAGAAGAAAGGGAGAGAGAGAGGAGAGAGAGAGAGAGCAGGTCCAAGTTTATAAGGG
>dnaPipeTE_Braconidae_comp_TRINITY_DN169234_c0_g1_i1
ATCTGTGACATATCTCCGACTCATTCCACGAAATTCAGGAACAACTGAAGGGAAACGTCATGTGAAAACCGTACCCGTGAAACTGTGCAGAGCTCAAACCGACCATCACAAAGAGCATCAAGACCAATATTTTTGTAAGGCAACCATCAATGGGTTAGAAGAAATTGCTGCGATCCTGGGACCAGATCAGGGACATTAAAAATCCATTTCCAACTAAAAACTAGAAAACATTTTAA
>dnaPipeTE_Braconidae_comp_TRINITY_DN169251_c0_g1_i1
ATTTGCTATCAGACTTGAAAAATTCAAAATGGCGGATCCAAGATGGCGGACTAGTTTTTCAAAAATCTTCGTGATTCGATACAATTCTTTTTTACGAATCTTTATGAGGTTTTTGAGCTCGTTGAATCCGAATTTGGTGTCAAATTATTTAAATTCGCGATGGTGTATTTCATATGGCGAACAACACCATTTCAAGAAATTTTCATTTCTGTAAGAAGAATAAAACGTTTAGAGTCATTTTTTACGAATTCGGATGAACGTACCAAACGCTATGGTCTAATAAAATTAAGCAAAACTGAGCAACGCGACAAGTTATTAGTCGAGTCGAGAGGGGA
>dnaPipeTE_Braconidae_comp_TRINITY_DN169226_c0_g1_i1
GTTTTAAAATGTCATTTGATCTTCAGATGTCCTCTACAAGTCTTTTTGACTCATGATTCAAACGGTTCTCCTCTCATTCGGAATCCGGGATCAAATATAGAGTTTCTCATCAAAGTGCGGGAGTTGAACTCTAGAACTAAGCTTCCGATGACCTCTTTTAGGGTCACTTTTATCCATGGGTCAAACCGGGTATGTGAAATTTTTCGCTCTTTTGAAATCTGAGATCAAAAATGATGGGTTTCATTTTTGTAAGAATATGCCAGCAATTTTTTCAAACCTGATAAGTGATGGAATTATCAGTTTTATGAAGCTGTAGGATGATTGTTGTTCTG
>dnaPipeTE_Braconidae_comp_TRINITY_DN123759_c0_g1_i1
TTAGAAGTCCACTTTTTTCGCGGTAGAAGAGTTGGCAAATATTCATGCAGCCAACGTTTCCAAAAACTATCGGCTATAACCTGCGCCTCTCGCCACTGTTGTTTTAGGCACACGCGTTGTCTATCATATGCTCCGAGTTTTAACTCTCCAGATGAGCAGCCAATGAGAATGTGATTGGGTGTCAATGCCTCTCTGTCTTCAGGTTTGAGTGACACATAAG
>dnaPipeTE_Braconidae_comp_TRINITY_DN123799_c0_g1_i1
ACAGTCATTTCTGGTTTTTTCCTGTTAAACCATAAACCACCTGTGATTAAATTATTCATTCTATCTTGAGGAGATAGTTCGTTCAACATTAAGTAGATTGGCCAAATTGAATATTGTGAGCATTCATATTTTGGCGCACCATCGGTATTTAATGTCATTGTGACAAAATTTTTTATCCCAAGTTCTTTTGCTGAGCTTACAAATTCACGATATGCATTACCGTCATATATGTCCTCTATATGAATTTCTCTATGTGGCCTCTCATTCAGAACATATGTATAATGA
>dnaPipeTE_Braconidae_comp_TRINITY_DN127825_c0_g1_i1
GAGGTAGAGGAGGAAGGTCAGAATCGTCATCAAAGGTCATAGGAATGGGTGGCATAGGAGGTGGTTCAAGCTGCTTTCCTTGATTATTCAGCGATTGTTTGGATTGGTGCTGCTGTTGCTGATACTGATTCATTTGCTGTTGCATTTTCTGCTGATATGATTGTTGTTGGAGTGTTTGCTGCTGCAGTGATTGCTGCTGCTGTTTCTGTGGCTGCTGCTGTTGTTGCTGCTGTTGCGGCGACTGCTGCTGCTGCTGTAACAACTTCTGCTGCTGTT
>dnaPipeTE_Braconidae_comp_TRINITY_DN154601_c0_g1_i1
AATACCACCAATCAGTTCTTAGTAGCTCACGGAAAAGATCACTGGCTGGCTGCGAAGAAAATTCTTAGATATCTGAGCGGTACGAGAAATATGGGGTTAATGTATGGAGGCAGTGGGAGTACATTAAGCGTACAAGGATATACCGACGCTGATTATGCTGGATGCTTAGAAACAGGCAAATCGAGGAGTGGTTTTGTATTCTTGTTAAACGGTGCACCAATCACCTGGTCAAGCAAACACCAAGATGTAGTCTCACAATCCACAACTGAATCTGAATATATCGCGCTAGCTCATGGT
>dnaPipeTE_Braconidae_comp_TRINITY_DN131703_c0_g1_i1
GTTTGTAGGTCGACTTGGCTGTTTTTACTGTAACTGCCCGTACAATACCATCAGTTTCAGGATGAGTGTCTATTATTCTACTAAGTGCCCAGCGCATAGGTGGAATGTTGTCTTTTTCCAGTAATACTATATCACCCTTGTTGATGTTATTGTTGTCTTTGTTTCATTTACTTCTGTTGATCATCTCGTTGAGATATTCTTTGTGCCATCGTTGCTAAAATTCTTGACGTATTTGTTCGATTAATTGCCATCGAGACAA
>dnaPipeTE_Braconidae_comp_TRINITY_DN148617_c0_g1_i1
ATAAAATTATTTCTATTGCTGATACCTCAAAAATGTATAACAAGCAAGGTGATTTAGTTGCTATAGCGTTTAAAGAGCACGGTCTAGACAAGATGAATAGTTTTATAAATAGAGAAGAATGTTATTCGACGATAAAGGACATTGGGAAAATGACACAGAAAGAACGATATCATAGAATTCTAGGACACGTAAACTTTAAATACTTGGATACTATGTGCAGAAACAAATTAGTAAAAGGAATGCCAAATGAATTAGAACAA
>dnaPipeTE_Braconidae_comp_TRINITY_DN155954_c0_g1_i1
GTCTATCGATGAGATAGGAGCGCACCCATGCACATACTGTATCCGAGAAACCCAATTGTTTCATTTTTTGAATGAATAGGTCGATATCTACTAAGTCAAATGCTTGGGAGAAGTCAATCGATACAAAGAGGGTCAATTCCTTTTTATCGATAGCGCGGCGGAAGTCGTCTGACATCTTTACAAGGGCAGTGTGGGTGCTGTGTCCTTTCTTGAAACCAGATTGCAGTGGATCCGTTAGCGATCTGAGCTT
>dnaPipeTE_Braconidae_comp_TRINITY_DN155916_c0_g1_i1
GAATATGGTGCTACTCGCAAGCTGCGTCCAAAGAATTGATCCTAGAATCTCCCCATCGACAAACACCACTTAGCTTAGTATCGGGTCTACAATACTGGTATCTAAGTATGTGAAGTTAGAAAGGAAGTTTATCGATAGATTTATTCAACAGAACTCGACCATACTTCTTTTTTTTCTTCTGTAAATTTAATTAAGTTTGCTCGAAACTATTAAACCATTCTATTAATATCCTCAGCCTCAGTCTTATTCAAAATTCATAGCGTCAGACACAGATTT
>dnaPipeTE_Braconidae_comp_TRINITY_DN188717_c0_g1_i1
AGCAGGCATCGAAGCACTTCCAGAGCGAGTAAACGCAGTACAAAACAAAGAGAGGCCAGAGACATTCTTACAACTACGCAGATTTCTGGGACTCACAAACCAATTTCGATCGTTCATCAAGGGCTATGCGAGAACGCAAGCTCCACTAAACGAGCTCCTGAAGCTCTCTCACAAAAAAAACGATCAACGACCCGTGCCCTGGACAACGGAAGCAGAAGAAGCTTTCAAGCTCTGTAAAGAGGAACTTGCAAAGGCGACACTCTTGCACTACCCACTGCAAGGCGCGGAAATGCGTATCACTTCAGACGCGTCGGATAAAGCCATGGGTGGTCTGCTGGAACAAAAAGCGAACGGCATCTGGGAGCCTCTCGGTTTCTTCTCGAGAAAATTCTCTGAAACGGAACAACGATATAGTGCGTATGACAGAGAGCTCACAGCTCTATTCCAATCTATAAAATATTTTGAACACTCCGTTGACGCCAGACCACTCAGCTTGAGAACGGATCATAAACCGCTTAT
>dnaPipeTE_Braconidae_comp_TRINITY_DN114926_c0_g1_i1
GAAATATGAGAGTGCATACCACAATAATATATGTATCTTCTCATTACGATCTTGCAATGCATGACTTCCGTTTCTTCATATTCATTGATCTGCAGCAGTTGTACAAAAGTTTCTGTCTCGATGACTTTCTTTTCGGGTATGTCGCATGGTCCCACATCCAGTAGTGATAGGGTGGTCACGTTGAGGGATTCAGGCCTGCAATCATAAACGATAAGCGCATTTGACGCA
>dnaPipeTE_Braconidae_comp_TRINITY_DN153139_c0_g1_i1
AAGGATTCTCCCGAAGGGCTAAACCAATGTCCGACCTTCTAAAAAAGAATACCACCTTTCAATGGACAGATGAAGCACAAAAAGCTTTTGATGACCTCAAAACGGCCTTGTGCACAGCCCCGGTACTTCGACACCCAGACTTCAACGAACCCTTCATATTAACCACGGACGCATCCGACTACGCCGTAGGCGCTGTTCTCAGTCACGGTAAACTAGGCGAAGAACAGCCAATAGCTTATA
>dnaPipeTE_Braconidae_comp_TRINITY_DN175446_c0_g1_i1
AATTTGTTCCTTTTTTTTCTTTTATTTTACTTTTTTTTTTTTTTTTTGTTAAAAATAAAATTTTCTATGATTAATTTTTATCTGCTTTTTCAATTCGTGCTATTATTAATATTATCTATTATTAATTAACATTTTTTATCGTTATTATTATTGTTATATTATAATTATATATTTTATTTTATAATTTTTCATTTCTAAAATTTCATCATGCATGTCCAAGTGTTTGGACATCATACATTATGTATACAATCACTGATAATAATAATAATAATTATTATTATTAATAGAAGTAGGCACGATAGGAGTAATTGTT
>dnaPipeTE_Braconidae_comp_TRINITY_DN194814_c0_g1_i1
GAAATCACATGTGGCATTTGCCATCCGAGCCCATATTTGTATTTATTTCCTCTATTTTTATAGAACAAGCCTTAAATCAAGTTACCTAGCAGTAATAGTTTTACGTTCTGATGGAAATGGCAAACACAAATGCTGTGGGTTCCACTGCTTCCTGCGAGAACACAATTTTTGGGGCGAAGTATCGTGAATTTTGTAAATCCTATCTTGATAGTAGGA
>dnaPipeTE_Braconidae_comp_TRINITY_DN199867_c0_g1_i1
TGACCACACCGGACCGCTACCCACTTCCTAACATTGAGGACCTTCTTCAGGACTGTCACGGAAACCTGGTTTTTTCCGTAGTCGACCTTGAAAAGGCTTACCTGCTCCAGATACTCATGCACCCGGACGACATCAAGAAGACGGCTGTCACAACCCCATTCGGACTCTCCGAGTTCCTGGGCATGCCGCAAGGCCTGCGGAACGCGTCTCAAACGTTCCAGCGGTACATCGACAATCTGCTCTGCGACCTGCTGTTCGTCAGGAAGTACCAA
>dnaPipeTE_Braconidae_comp_TRINITY_DN199864_c0_g1_i1
ACGATGTTTGAAATTTATTATTTTCCAATTTAAAACGCCAATAAGCAACGGCTGAGTAAGCTTTTTCGCTAGCGTCGCAGAAAACATGTAATTCTGTGTCAACTACCGATTCTTCAAAAATTTTATAGCAACGTGGTATTTTACATTTTTCTACACATTCTAGATCGCTAAGCCACTCTTTCCAGAATTCAAATTCCTGCTCACGCAGTTTTTGATCCCAATTAATGCCACTCACCCATATTTTTTGCATTAAAAAACGCGCTTTGATAGTGAATGGGGAAAGTATCCCGAGTGGATCGAAAATTGACATGGATACACTCAATACTTCTCTTTTTGTAGGAATTCGACTCCCTTCACGGAGATCATTA
>dnaPipeTE_Braconidae_comp_TRINITY_DN131355_c0_g1_i1
ATATCAAAAATGCTAAAGTACTGTGATCTTCCCAATCTGTCAAGTATATCGAGAATATTAGGTAGAGTATGTTTATTTCCTATGGTTTTTTCATTTAGGGCTCGGTAGTCAATAACCATTCACCATTCGTTTCCCTGAGAGTCCGATTTCTTGGGGATTATCCATAACGGGGAGTTGTAGAGTGATTTAGATTCTCGTATGATACCTTTCCTAGTAGTTTGCTAACTTGTTTGCGAATTTCTTCCTTGTGAACGTCGGGGTATCGATACTATTGATAAAGACAGGAACGTCATCTGTGGTGTGTATCGAGTG
>dnaPipeTE_Braconidae_comp_TRINITY_DN176921_c0_g1_i1
CGTGGTCGAGCCCCTTGCATTTGGCCCCCAAAAAGAATGGCACAAAGAGACCGTGCAGCGATTACAGGGCACTGAATTCTAAAACAGCGCCCGATCGCACGCCGATTCCGCACATCCAAGACTACGCTCAGAATCTTCGAGGCTGCAGTTATTTCTCAAAGCTGGACATGGTCAAGGCCATCAACCAGGTCAGAGTAGCAGAAGAAGATATTCTGAAAACAGCCATCATCACTCCGTTTG
>dnaPipeTE_Braconidae_comp_TRINITY_DN180044_c0_g1_i1
TGGGGCTGTTATTCTTCTCTTTATAAAACTGCCCGCGAAGACGCTGTTTTGTTGAAAACAGACGAGGAGCAAGAGAATTTTCAATTGAAAGCCAATTGTATTAAGAAGGCATTGCAGATTAGAGGTAATTAACAATTTTATCGAATCTATAGTACTTGGAAGTTTGAACGCGTTTTTATCGAAACCGCTTTTTTGACCTAGCCCTGATAGCTCAATCAATTTTCAACCAATTGACTTGAAATTTCA
>dnaPipeTE_Braconidae_comp_TRINITY_DN195488_c0_g1_i1
GAGGCCGGATTCATGAGCAGCGATTTTGAAAACCCATGTATACCAAGTTTCATCAAAATCCAGTATCATTTAAACTTTCCGGTTTGCAATTTTCGAGGCTCTAGTCCAAATTTTACAAATCTGAGACCGGATTCTTAGTCAGTGACCTAAACACTCATGCATACCAATTTTTATTGAAATCTAATAGCTTTTCAAATTTCCGGTCGGCAATCTGAGAGGTTTTTTTTAGAATTTTCAAAATCTAAGGCCGGATTCATAATCAACGGCCTCGAAAAACCCGAGTATACCAAGTTTCATCGAAATCCAGTATCG
>dnaPipeTE_Braconidae_comp_TRINITY_DN112651_c0_g1_i1
AAGAAAACTGTTGAAGCATATCTTGGAGATCTCAACAAAGTGACTTACACATATACGGCTCAATATTCTCTCAATGCTGAAAGAAAATTACTGCCACAAGTTTTTATTTGTCTTCAGGAAATAACTGGAAAATTTGGCCCAAGAATCCAGGAGCACATTGATATGTTGGCGAGAACACATAAAAATGTTCTTATAACATCTTCCAAATCTGGGAAATTATAGATCGG
>dnaPipeTE_Braconidae_comp_TRINITY_DN181887_c0_g1_i1
TAGTCTTTCGCTCTCTCTCTCTCTCTCTCTGTCCCGTAACCCCACTCTTATTTTGCCTTCTCTATGTCCCCGCGACCGCACGAAAACGACGGAAATGGGAACGCGCTCGCGCGACAAAACGACATGCGACGAGCAGTCGGCAACAACGAGGACGTAGGTACGCCGTGAAAAAGCCCACTGAATAGGACGAATAGAAATCCGTTAACCTGCCGGCTCGGTTGCACG
>dnaPipeTE_Braconidae_comp_TRINITY_DN182140_c0_g1_i1
ATGGGGCTTGTTTTTATCTCAGGTCCACTGATCAACATGGTAAAATTTATACACAACTTTTGTGTGCCAAATGTCGCATGGCTCCTCTCAAAACGCCATCAATACCAAGATTGAATTATGTACAGCATTATTACTTGCTTCTCTATATACAATAATAATTAAAGCAATGCATATAATAATAGATAATACATATTTTTGGTCTGACTCCACTATTGTTTCACACTGGCTGAAAAAGGAGGCGAAGATTTTCGTGGCAAATTTTTAATGGGTCATTAAACCAAATATTTTATTATCACAAGAAGATTTCAACACCGTGATTATTACGATTGAGG
>dnaPipeTE_Braconidae_comp_TRINITY_DN182197_c0_g1_i1
AAATCATGTGAATAAAAATATGATTTATGCGTGGAGATTGGTGCGAAAATGATCAAAATAAATGCTCAAAGAATTTTCTACAATTGTTCCGAGAAGAAACGTTGATTGATAAAAATGGATATCCAACGTATCACCGGAGAAAGACAGGTATTCATCGAAACCAAAAAGGTGAATCTATTGATAACCAATACGTTGTTCCTTATAATCCTGTGTTATTATTTTTATTCGATCATCATATAAGTAAATAAATAGTGTCGAGTATAAGGGCAATAGAATATTTATACAAACATATATATAAAGGACATGATGGTGCTCCAATAATTTCAACGGATTTTGATAATATTGAACATGATAAAATTTAAAATCATATAGAGACGCGATATGTAGGGCCAGTTGTAGCACTTCTTGGGGGACCTTCGCAACAAAAAAATCATGTAATAATTAGATT
>dnaPipeTE_Braconidae_comp_TRINITY_DN145734_c0_g1_i1
GAGCCATTAAAATGGATGGATTCTGTCAAACCCCTGGTTCAACGACTCATCCGCTGGCGAACACGACTTCGTGAGTACCAGTATAAGTTTGTCCATAAACCAGGGAAAGCTAATTGCAACGCAGACGCGCTATCTCAAAATCCGCCTGAATTACCAGAAACAGCGAGAACCAATGCTATTGCCCTGCCTACTTCATCCTCCGCAA
>dnaPipeTE_Braconidae_comp_TRINITY_DN145745_c0_g1_i1
GATTTTTTCTATACCATTCTCCACTGGGATGAATTGGTCTTCCGATTTACCCGTCCTAGAAAATCCAACATACAGCTGCCTGTGTGAGAAAAAATCTGAGCGTAAATTAATCCCGACATATTCAAATATCTGACCTTGAGCCTCGTTCATTGTGATAGTAAAAGAAACTTCAATTGGCAACTGAAGTCTTTCAAATTCAAAATGTGAATTCGTAGGAATCATTGATATACGGGGTATGATAGCAATTCCTCCCGATGCCGGACCTGTGCGAATAGTGGCTCCA
>dnaPipeTE_Braconidae_comp_TRINITY_DN144096_c0_g1_i1
TGTTTGATTACAAATATTCTTTCTATGTTCACAAATTAGCCCAAAAGAACGTCAAAGCTACGAATATTATTAGATTTCTCTGCGGCACATGGTGGGGAGCATATCCCGAAACACTACTAATCTTATATAAGAGCTATGTCAGGTCATTAATTGATTACGGCTGTTACGTATTTTATCCGAAAACAATAAAGTTGCGAAATAAACTTGAAGGTATACAAAACACAGCTGTCAGAATTGCGCTTGGATACCGTAAGAGCA
>dnaPipeTE_Braconidae_comp_TRINITY_DN109932_c0_g1_i1
GGTCTCTGACGTGATGATCATGGCGAAGATTCTCGGCACTCTGCCGACGAAATACAACGCTTTCGTCTCTGCATGGGACAGTGTAGCAGAGGAAAACCAGACTCTGAATTCCTTGAGGGAGAGATTGCTTCGAGAAGAATCTAGGATGACATCAGCGGATGACTTGGCCAGTGCTTTGGCCACGGTAAGCGTTTCTACATACGCGAGCAAACAAGAAG
>dnaPipeTE_Braconidae_comp_TRINITY_DN176373_c0_g1_i1
AATTCTTTACTAGATTCATGTTGGCTATTCTTTTGATTATCCCCCGATGCTGTTTCGAGCATTGGGGCTAGTGTTACTATGTCGGTCACAGCTACTTGTTGTCTGTAATAATTCATGTGAATTTTAAAATCGTGACCTAAAAATTTAGCCAGATCCTTCAAATTTTGGTCTTCACCCTGCAGTGCGTACATCATTGTTGCAACTTGCTTTCTTAGTTTTGTGCCACGCATCAGATGTGGGTTTTTTAAATCAGCATCTTTCGCATA
>dnaPipeTE_Braconidae_comp_TRINITY_DN151627_c0_g1_i1
TTACGATAAAGGAATCTCTGAGCATCACGATCTTCTTCGCGAATGATAATCTTTAAAAACATGTCTTTTAAATCTGCTTTTACAGCATAAGCGTACTGGCGAAAACGCATGAGCACTCCCAATAAACATTCAAGTAAATCTGGACCAGTGAGTAGTAGGTCGTTGAAGCTTTTCCCCTCAGATTTAGCAGCTGCATCAAAAACTAGTCTAACTTTTCCAGGTTTATTGA
>dnaPipeTE_Braconidae_comp_TRINITY_DN189853_c0_g1_i1
TACATGTTCAATCTTTCGATCCGGAAGTAATCTCATGGTCTAGATGGTTGAAACGACTGGAAGGAGCCATGAAAATTATGGCAGTCCCAGAAACAAGTAAGGCAGTCCATTTATTACACTACATAGGAGACGCTGCTTACAACAACTTGTGTGATAATCTGGGCGCAACAGATCCATACTCCTGTGCATACAAAGACATTTGTGACAAGATCAAAAGCCTATACGAGCCTGCGTGTTTAGAAATTGCTGAAAATTTTAAATTCAATTCCAGAAAGCAACTGGCTGGGGAAGA
>dnaPipeTE_Braconidae_comp_TRINITY_DN100128_c0_g1_i1
ACAGTCACTCATTATACAGTTGCCCCAGAAGCAATAAATCCCTTAATCAGGGACAAGAGAGTTTCTCGTGGTCTGTCCTTGACAGCAAATAAAAAACATTTGTTGCCCCCACGCTCTCAACTACGACGAAAACCACTTTATAATATCCATCAACGTACTTTCTTCTGTTTGTACTTTCTTTTCCCAAACTTGGCTTAGTCAATTTCAACAATTTTACCTTTTTCGCTGGTTCGCCCTGTACTCCCTAGAATTATTTCTGTATACACTTCTCTATAGAAATGGAACCAATCAATCACAGTTTTATTAGCAAAATCTATCTCTCTTGAAGCGTGTTTATCAGAAAACTCATAGCATCACGAGTAAGTCTCTACTGTAG
>dnaPipeTE_Braconidae_comp_TRINITY_DN145470_c0_g1_i1
GACGAGTCACTCGAGGACTTCGGTGAGAAATTCGAGCAGAGAGATAGGGCGAAAATCACTCAGAGACCTTGGAGTGAGGATTTTGTTAAGAGCGAGAACTACAGTTTTTTCCAGGATGAGGGAAAGTGTGATCGACCTAGGGAGGAGTTGAAAATGTTCACAAGGATAGGAGTGACAAAGGGGGGCGACTTGGAGATGAAATTCTGAGGCAGGCCACAACTCCCACAGACTGCGAGTGAGACTGATCAATGGCAAGTTTCACATCGTTTGCTGTGACGTGCACAAAATGGAGCCTGGGATCACAGGTTAGTTCACTGCGCAGGAAGTCAAGTGTGTCGTCCAGGTTAGGA
>dnaPipeTE_Braconidae_comp_TRINITY_DN103258_c0_g1_i1
GAAGCAGGGTAAATATTGAGCTGATTGTGAAAAGTCTTGTCATTATCAAAATGAGTTTCGACGTGTTCGGACGTACTTTGAGGTGGAGGACTGAGGGAGCTCGCTGTTCTCCTGGTATCGAATATAAATTCACATTCACTGAACAATTTGATGTTGAACAAAGAAGATTATGCAATCTTGCAGCACCTGTTAAAGCAGATGATGCAGTCAATTTGAATACTCTCAAGCAATTTGTTGAAGTGGAGATTATGAACAGATTGAAGAGGGAACAAGAATTTAAACGAGTTACATTCGAAGAAAAAATTACTGCAAAACTACTAAATGATATCAAGGAATTGATTGATCTTCAAGATAGTTACAAAGAGGACATTGACAAGATCATTCCATATTTTGACTCTAAACTCATAACAGATTTTAAACTACATGAACCTGCTCGTCGTAACT
>dnaPipeTE_Braconidae_comp_TRINITY_DN103207_c0_g1_i1
TCTATTTAAGAAGCTATAATTAGAATTTTTCCACCTTTACTCAGTTATCTCTACACCGTGTAACTGCTCTTTCAATTTCATCATTTGCAGTTCATCTTCATAAATCTTTTGAACAGCTTCGAATAGTTCTATCGACATAGCTGGTTCACGAGTGAACATTTCAAGAGTTTGCGAGGCTTTCGCTTTTTCTCAAGAGCACCAAGAACTTGCTTCTACGGAGTATCAATTGTGCTCAGGCTTTTCATTTGATGGTACAATGCCG
>dnaPipeTE_Braconidae_comp_TRINITY_DN177947_c0_g1_i1
ATTTCAACCCCCCTGACGCCCCGCATATGGGGGGAGCTTGGGAGCGTTTAGTAAGATCAGTAAAAGTCGCCTTAGAACACGTTATTTTCACACTCCACGGTAAAGTCCTTCCCCAGCAGGTCCTTAGCACCGTCTTAGCAGAAATCGAACACTCAATCAACTCTCGACCTCTCACACATGTCTCGGTAGATCCCCTCGACGAAGAAGCGCTCACCCCAAATCACTTTCTCATCGGATCGGCGACGGGACATTTAGAATTGACAAAGTTTGATGCGGAAATCGCGGATCCGCGACAACAATTTAATTTAGCGCAACAATGCGCACGAATTTTTTGGAAAAGATGGCTACGAGAGTATTTACCGACTCTCCTACCGCGAACAAAATGGCACGCCCCAATAACACCGTTCGCGGTCGGGGACATAGTTCTTATAGTCGACTACCAGGCTCCGCGGAATACGTGGCGCAAGGGTAAGGTGGTCGAGGTCCTACCGGGGGCCGACGGGATTGTTAGAGTCGCCCGCGTGCAAACACACAATAAAATTTACACAAGACCGGTACACAGACTCGTGAGAATCCTCGGAACCAATGAAGTCTAGAAATTATAGAATTTTAGACTGAGGGGAGGATGTTCCGGACCGCGAGAAGAAAGTGCCTGGAGGTACATCCGTCGCAATAAAATA
>dnaPipeTE_Braconidae_comp_TRINITY_DN177998_c0_g1_i1
GGTTCATGTAACAGGGAGATACCGCTGTCACTTTTGTCAAGTTCCTGTTCGTCATTTGAGGTCTTCGTGAAATTTTTGGGTGAATTTCCTGTTTTAGTTATCATGTCAGTTGGGTTACTTGAGAGGACATCAGCATTAGAGTTCATGCAATCAGGCTTGTATTTGAAGGTATACATTCAACCTCGGAGTCGAGCTCTCCATCTGTTCAGTCTACTCATCGAATCTTTGATAGATTCGATCCAAGTCAGGGACTCGTGATCGCCAATCACAGTGAAGGGTCTACCATAAATATGGTGTCTGAAATGTTGAATGGCTTAAACAAATGCAAGACATTCT
>dnaPipeTE_Braconidae_comp_TRINITY_DN137805_c0_g1_i1
GTTATTTCTTCTAGATAAAAGTTATCCAATAACAAGTTGTTTTCTTCATCTAAGTAAGTTTTTGTCAAGTTGGGCGTTAACGTTATCCAAACACTCCTACCTTGATGTCTATTTTTTAATGTATTCTTCACCCTGCCAAATATTTGTGATGTCATCAATTCTTTGTGCAAACTTATATGTTGAAAATCATCGGGTAAGGCAAAACAACGCCCATCAGGTGTCCCTATTGAGGTTAGACAGAGTATCGTCGATTTCCCATCTGTAGCTCCTCGCATTTTGAAATCAAATCGTAATTTATCCATCTTCTTGAAGTT
>dnaPipeTE_Braconidae_comp_TRINITY_DN129809_c0_g1_i1
GTTATTTTATATTTCTACTTCAGATTCTTAGCAACAGGGTACAAATATTCCGATTTATCATTCGCTTTCCGAATTGGTATTTCTACTGCTAGTAACATCATCAAAGAAACGATGGAAGTAATATGGAATACTATGCAACCCTTGCATATGCCTCGACCAACAAAGGAAGATTTTTCCAAACTTGCTGATGATTTCTACATTAAATGGCAACTTCCACATTGTTTAGGTGCGATAGATGGTCGTCACATTCGCATTAAAAAGCCTGCCCATTCTGGATCTTTGTTTTTTAATTATAAAAAGTTTTTTTCGATCGTCTTACAAGCTGTGGTAGCAGCGAATTATAAGTATATAATAATTGATGTTGGTGGATACGGACGTCAAAGCGACGGAGGAACGTTCAAAG
>dnaPipeTE_Braconidae_comp_TRINITY_DN129862_c0_g1_i1
GATTCTTTAGATGTTTCTACTTGAACAAGAAAAATTATACCACCAGGATGCACAATGTTTGCGCAGCCACTAGATGTTTATTTTCATCGACAAGTTAAAGTTTTTGTTGAAGAACTTCAAAATTCGACGCATCTACTGGCAGAAAAACGTCAAATTAATAGTCGAGAAGATATCATAAAAATCAATGCATTGATTCATCAACAGTTAAGAGCTCCAATTCTTCATAGAATGATTGAATATGCTTGGTTCGCTT
>dnaPipeTE_Braconidae_comp_TRINITY_DN137201_c0_g1_i1
AATTTTCGAACGGTCGTTCTATTGCATTGCGTAGATTACGACTACTTGAGCGGAAACTCGATCGAGATGAAGAATACGCTTTGCAATATTATCGCGAAATGGATCGATTAATAACTAACGGTTTCACAGTAAAAGCTCCAAAAATTCCAACAGGTACACGAATACGCCATTTACCTTACTCCGGTGTGAAAAATGTCAATAAACCCGGAAAAGTTAGATTAGTTTTTGATGCAGCTGCTAAATTTGAGGGGAAAAGCTTCAACTATCTACTACTCTCTATACGTTTATCCTGTAAAAGCAGA
>dnaPipeTE_Braconidae_comp_TRINITY_DN133769_c0_g1_i1
AGCTCGAGACACGATAATCTTCGCATCTAGTGAACATGAAATAGTTTTGGGATTGACATGAAACTCTGTTAAAGATGAACTTGGATTTTAGATAAATATGTCAAAAATACCGGGTGAAATATTATCTAGACGTCGCGTTCCATCGAAACGTCAATTTTTGATAATCATCATGTCGATATTTGATCCTAACGGATTAGGCATTCTCTCGCCTTGCATAATTCAGTCTCGGATACTGATGCAAGATGTTTGAATCAGTAAAATAAAGTGGGATGAAATCATTCTGAAAGATTAATTCATCGCTTGGATTATTCGGTTACGAAAACTCGATAAAATATATCGTTGCACTATCCCGCGTCTTTATTTTGATAATATGCAGGACGGAACAAAAATT
>dnaPipeTE_Braconidae_comp_TRINITY_DN235183_c0_g1_i1
GGCAGCGCAGGGCTGCCTGTAAATCACAATGAAGTGTTCGACCATACCATTGGCACAAAGATGATACGCAGTATTGTGTATACGATAAATAACCAAGGTTTTTACTAAATCATTGAAGATCGCAGGCTCAAATTCCGTGCTTTAATCAGTGGTCATTGATATTAGTACACCAGAATGAAATATCCAGTTGTCATAAAAGGCTCTGGCGATTGTTTCCACAGATCAATTGCAAATTGGAACAGCCAATTGCCAATGAGTATAACGATCAATAATATATTAATATGTATTTCATACCGTTACAAACTGGAAGAGGACCGACGATATCAATGTGAATATTTGTAA
>dnaPipeTE_Braconidae_comp_TRINITY_DN235162_c0_g1_i1
GGAAAACTGATTTCCAAGATTTTTCCAGATATGGCAAATCTTTCTGAAAAAGCTCCCAATTGGTTGTGCGAAAGAGCAATCATACAACACCTCGAAATGCTACTGCACTCTAAATCAATACCATCATTTGAATATGTACATTCATATAGTTCGCATATCTATATGATTCCGACAGTTTCAAGTACAAGAGATCACAGCTCCTTGTGAA
>dnaPipeTE_Braconidae_comp_TRINITY_DN235179_c0_g1_i1
ATTTCTACATGTTGATTCAATTCAAATTTGATTTTAACGTGACAATGCTTCAAACTTTTGAAAACAGTCTGTTTTAATATTTCTATATTTTCACTTATTCTTCATTCACTCATTATTAAATTTTTAAATTAATTCTGGCAATTATTTCAACCATTCATAATTTTCTTGCCTGCTAAATTCCAAAAATATTTTGTTTTCGAATTTTTTATTGAACTGTTCAACTATTGATGCTTATAACGTTATAATCAACGTTATAATTTTCTAACAATGTTCTAAATAGTGAATTATAAAATTCTGTACCCCGATCGACATAAAGATTTTTACATACTCATCCTTTTTTAAATATTGATTTCATTGCTGGATCATGTCATTCATGCACAAAATCTCTTTTATAATCGGCCATAATTA
>dnaPipeTE_Braconidae_comp_TRINITY_DN241317_c0_g1_i1
AGGGTATCCAATCAAAGATAAAAATGAAACAGGTGATTGCCTAGAAGCATTCCTTATAAGCACTAGAAACATCTTAGGAAAAGATGAGAAATTCTGCTATCTGAGATGCGATCAAGGTACAGAATTTACCGGAGGGCATACGCTACATGTGCTAGAGAAATATGGCGCCGAACTTCAACTAGCTAGTCCAGATACATCATAACACAATGATGTAGCAGAGAGAAAGAATCAAACTGCAAAGAAATAATATATGATAATCGACTACCTCAAAATATGTGGAACTTGGCTTTCGGAGTAAGTATACACCTATATAATAGACTTCCCCATAGCTTAAAT
>dnaPipeTE_Braconidae_comp_TRINITY_DN221543_c0_g1_i1
CACCGCCATCCCTCCATGTTCTTAATCCCCAGCTCCAGACCATCACACATGTTGCCTACCTCTCCCTCATCTCCCATCTTTCCATGCCCATTTTGGATTTTGGTTCACATCGAGTATTTAAATTTATTTCCTCGGAACACTGCTTGCTGGGCATTCCCCTATCCACCTGAGGAAATACTCGGGGTCTAGCAGACTGGACATGGTG
>dnaPipeTE_Braconidae_comp_TRINITY_DN240776_c0_g1_i1
GTACGTCCAAACACGTCGACACTCATTTTCATACATTTTATATAGCTTCCTTTTCGAACTTCTTCAATAATCGAATGAATTTCATTCCCATGATTCAGATTACCAGCTGATCATTCTGCCATGAGAAGGCGAAGTCTATTAACTAGTTTATTAGGATTATCCCAGTGAACATAGTCCATATTTATCCCTGGTCGCGAATATTAGTATATTGATAGATCCAGTATAGTTTTCCAACATAGGACTAATGATTTCTTTGAATTTGAGTCCTGATCCATTAAATTTTCTTACATTAAAATTTCTCGGAATTTATTGCTATTAGAAACTCGAA
>dnaPipeTE_Braconidae_comp_TRINITY_DN233434_c0_g1_i1
GTACTCTTTCTGCGCCGTGCACACGCTCCCCCCATGTGTGGCGCGTCCGGCGGATTGTATCTCCTCACTATTCTTTTCTCTATTGCAAATCTTTGTTGCTCCTTTATCGATTTTCGCGACTGTCTCTCGTAGATCTTTGCTGGCTTTCACGAGATTTGTGCCGTTGTCACTGTATATGACCATTGGCGTGCCTCTCCTGCACGCTAACCTTTGCAAAGCCATAATCGTCGAGCTCGCGTTGAGAGTAGAC
>dnaPipeTE_Braconidae_comp_TRINITY_DN233447_c0_g1_i1
GTGACCGTGATGATGTCCATGATGCGCATAGTGATCCTCGTGATGTTTATGATGTTCATCATGCTTATGTCCATGGTGGTGTCCATGTTTCTCATGATGCTTATGTTTTTCATGGTGTTTATGATGTTCATGATGATCATGGTGATGTTTATGATCACGATGATGGGCATGTTTATGTTTATGATGTTCGTGATGATCATGCTTATGGTCTTCATGATGGTGGTGATGATGATCTTCGTGATGCTTATG
>dnaPipeTE_Braconidae_comp_TRINITY_DN233445_c0_g1_i1
GCAGTCAATTGTATGGAGGTTCTACTAGTGATCGACAACTTGTTGAACGAAGTGGACTCCAAAATAAATGTGAACCTGGAGATATGGTAATGGCTGATCGTGGTTTTACGGTTCAAGATATTTTTGCTCCATACAATGTGACAGTAGCTATACCTCATTTTACAAGAGGAAAAGGATATATACCTCTTCGTGAATTATTAATGGATCGTAAACTATCGAGGTACAGAGTTCATGTGGAAAGGTTTATTGGATTGATGAAAACTTACAAAATTATGTCTACGAAATTGAATAAAT
>dnaPipeTE_Braconidae_comp_TRINITY_DN211740_c0_g1_i1
GACTTACCCTTTGGAGGTAAAATTATGGTTTTAGGTGGTGATTTTAGACAACTTCTTCCAATCAAAGTTCACGGAACACGTAGCGAAATATTGAATCTTTCGATAAAGTACAGTACTTTATGGCACCATTTTCATACATTCAAGTTAACATCTAATATGAGAGTATTACAAGGAGAAGGTGAATTTGCAAACTACTTACTTGACATAGGTAATGGAACTTTGAATGATCGAAACGATAATATAAAACTACCTGAACACTGTATACTTCAAATGAATGTATGTATTGTTCAACATGTATTTGGTAAGCTTATACCAGAACAAAGATTTGAAGAAATAGGTATGTGTGCTATATTATCAGCAAGAA
>dnaPipeTE_Braconidae_comp_TRINITY_DN209194_c0_g1_i1
ATTTATTAATCATAGACACGTACTCAAAATGGCCCGAAGTTTTAATTGTAAAAAACATGACAACAAACCATACAATCGATATATTTAAGGAAATTTTCTTGCGACACGGATTGCCGCATCACATAGTCACTGATTCCAGGTTCGGAATTTACAGCAAAAGAGTTCAATATTTTCCTGAAGAATCTTGGTGTAAAACACACATTCGCGGCACCTAAACATCCAGTGACAAACGGAGCCGCAGAAAATGTTTTTAAAACATTTAAG
>dnaPipeTE_Braconidae_comp_TRINITY_DN211980_c0_g1_i1
AAGTTGGAACTCCTAGGAAAAGAATTTCTCCTTTTGCAATTTTTCAGGAAACTATGCATTTATGATACACACTTTTGCGCGGTCATTCCATTAGAATGATAATCAATTCCCTGTTAACTTAGGTCTATTAGAAAATAAAAAAAAAGCTTGAATGTCCGAGTATTGCTATAATTTTTGATAATCTTGACCATGATACTCTCGCGGCTTGTAAATATCAACAAATTGTAATGATGCATCTAAACAACAGATTTGTGGTGGAAAAATATTTCTATGTAACTGCACATGGCAGACATGCGAGG
>dnaPipeTE_Braconidae_comp_TRINITY_DN211904_c0_g1_i1
TTGTTTTAATACTGCTCAGACACCTTGTAAACTTGCGTCAGTGTATATGTGTATTGGCAGCTCTGGATCAAAAATAGACAGTATTGGTTTTGTATACAGAAAATTTTTCAAATACTCGAAGGCGTCTTGGCATTGTTCTGTCCAAATAAATTTTTGATTTTTTCTCAATAGATTGTGAAGTTGGTCCAAGATAATCGATATATTTGGTACATATTCGTTATAAAAATTTATTTTGCCTAAAAATCGTCGGACATTTTTCTGTGTTGTTGGTATTGGGAAATTTCGAATTGAAATTAAATTATCATTTATTG
>dnaPipeTE_Braconidae_comp_TRINITY_DN213711_c0_g1_i1
AGCTTTTTTCAGCGTATCCATAGCATTTTGTTGCCGCTCGCCAAACTCGAATTTCGTATCTTTCCTTAATAAATCGCTTAGCGGTTTCGCAATAAGCGCATAATTTCGAATGAATTTACGGAAAGTGCCCGCCAAGCCTAAAAATCGATGTACCTGCTTCTGGGACAGCAATTTTCCGTAATTCAATACATCCTCAGTTTTTTCTGGCGATGGCTTAATTGTGCCGTTCTTAATTATATAGCCAAG
>dnaPipeTE_Braconidae_comp_TRINITY_DN240455_c0_g1_i1
AAATTAATGGGTTAGAATGATTAGCATCAAACTTAGAAGAGTATAGAATCACTACAAAGGAATTCTTGAAAGATGGCTACCCTGAAGAACAGATAAACTTATTAACCAAGAAGGGGGTTTATATTATCCTCATGATTATATAAGTTGAGATTATGCTACGAGTCAACATAGCATCATTGGGTGGCTATTCCGATCTTCATCTAAATACTGATGTACTCTTATTAGCAGATGTTTCCGAAACTTTTCGAGCGACTTGTATTACATCTTATAGATTGGACCCAGCTCATTATTTACATTCAAAGAACGTCTGGTTCGACGTGGAATGCCATGCTGCTGCAAACTGGAGTACAGTTGGATCTACTGACAGCTATCGATATGCTGCTCTTTGTGAAAAGAGGTATCCGTGGAGGTGTAAGTCAATGGTCTAAACAATACAAGTACATGCAGCAAGGTTATAATAAAAATCAAGAAAATGTATATTTGGTGTATTTAGATGCAA
>dnaPipeTE_Braconidae_comp_TRINITY_DN227548_c0_g1_i1
TTGATCAGAGCGGAGATGATATGTCTGAGATTTTACGTTCGATTGCGTCTAAACTAACATCACTGAGTCCTTCTCGGAGGAGCATTGTTTTGAATTTGTTGAATAAATTTAAAAAATTATTTTCAAATAAGCCTGGTTTGACAAAAGGATATGAACATAAAATAAGGTTGAAAAATGACAGTATTACTATTAATCAAAATTATTCGATTCCGTATTCGTTAAGAGAATCCGTGAGAGTGGAAATCAAAGAAATGCTTGAAGCTGGCGTGATTGAAAGAGCCCATAGTCCATTCTGTAATCCCTTGCGCATAGTTAAGAAACCTGATG
>dnaPipeTE_Braconidae_comp_TRINITY_DN227769_c0_g1_i1
GATCTCGTATTCGTAATTGGTTGCGCGTATCATTTGGTAATGAATGCAGGTTTTAATTATGCAGAGGCCATAAACTATGTTGATGCTGCATGGAATGATCAAATAGGTGTAGAAATTGATGAAATTGGTGAAATTGATAAAATTGGTGAAATTAATGAAATTGATGAAAATGATGACATTGATGAAATTGATAAAATCGGTGAAATTGATGAAATTGATGAAATTGGTGAAAT
>dnaPipeTE_Braconidae_comp_TRINITY_DN227738_c0_g1_i1
GGACTGCTCGAGAAAACATGCAAATGAAAATGGCGAAGTACCCTTTCACAGTTTTTGAGCCTCTTGCTCTGCACGCTAATACTGGAATTGGACCGGCATAGTCAACACCAGTGGCCTGAAACGCCATTTGAGGTGTGACTCTCACGGATGGCAGCGGAGCCATTTGTTGCGTGAGATTTTGTGCTGCAAAACGCACACAACGAATGCATCTCCGAAAGAGGCCCTGCACCAACCGAGTAACTCTTGGGATCCAAAGTTGCCTGTCCCATTTACTTAACATTAGCTGTGGACCTCTGTGCAGT
>dnaPipeTE_Braconidae_comp_TRINITY_DN233921_c0_g1_i1
TGATCAGGCATATATATCTTACAACCGTGAGTTTTTCTCTCGATCATTCCATGCATTGAATCACCTTCACATTGCGTATGGCCTTTCTCTAGGAATCTGTGGGTGATATTCACCTTGAATATCATACTCGCATATACGTACATCAAAAATACTACTTGGTTTCTATTTTGACCAGAGCAATTATCAGAGTAAAAGATGAAATCTGTGATTTCTTTATCTTTCTTCTTCCAATATAATCAAACAGGAAACTTGATATTTCTAATGAATCACACTTACCTTCATTTTCGGTCTATACTTAACAAGCCCCTTTGTGTCGCCCAATATCATAGACTGTAAAA
>dnaPipeTE_Braconidae_comp_TRINITY_DN226514_c0_g1_i1
GTACAGTGGAGGAAAAAAAAAGCGCGAAGGATCGCGCCGAGTAGAGCACGCGAGTTATGAGCAGGATCGAGTGGAAAAGGAGCGTCGAGAGCGAGAGTGAGAGAGAATGGTGTGGGAACGAAGGGCACAAGAGCGGAGAAAGCAGTTTGAAAGAGAGCGAGCGAAGCGAGAAAGAAGAGAGAGAGAGAGCGATCAGAGAGCAAAGAGAAAATATCAGGCGTGAGTGGAGATTGCTGGT
>dnaPipeTE_Braconidae_comp_TRINITY_DN208282_c0_g1_i1
TTATTCATACTGTAACTCTACATGAGATTGATGTAATACATAGTAGAACTCATGGTTTCTTAGCTCTTTTCTCTGGGGACACAGGTGAAATCAAACCAGAAGTCAGAGAACAAATAAATCAAAAAGTGTCAGAGTGGCGAGAAGAAGGAAAAGCTGAAATAGTACCTGGAGTTTTATTTATTGATGAAGTGCATATGCTAGACATTGAATGTTTTTCATTTCTCAACCGGGCCTTAGAAAGTGAAATGGCACCAGTTGTAATCATGGCCACAAATCGAGGTATCACAAAGATCAGGGGTACTAATTATAAGAGTCCTCATGGCATACCCATTGATCTACTGGATAGAATGATAATTGTCCCCACG
>dnaPipeTE_Braconidae_comp_TRINITY_DN229621_c0_g1_i1
TCAATATCGGTGAGACAAATGCCAGCACTTTTCAAGCTCTGCATCCATGGCCCTGGCGTAACTGCAGGCAGACTTTGGCAAATGATTTCCTCTTGAAACGCTGTGAGGCGGCACTCGTAACTGTCATCTAAATTGCTGAGATGCAACTCGTACTCATCATGATTGACTGGTTCTGTTCTCGACCCTCCAAAAAGCAAATGTACCATTGTCTGCTTACCGATGATCTTCAACTGCATTCTCTCTACG
>dnaPipeTE_Braconidae_comp_TRINITY_DN218993_c1_g1_i1
AGAGAGAGAGAGAGAAAGAGAGAAAAAGAGGGAGAAAGAGAGAGAAAGAGAGGGGGGAAGAGAGGGAAAGAGGGAGAGAGTTTTGGTTCGAGTGATTGGATATGTTTTGTTACAATGCAATAACTATTAATTATTACTATTAAAATTGATCCTACTTATGGTTATTATAATTACTCCAATCGGTAGACAAAAATGATTAAATCAAGGGAATAGGATCAAGGTGAATTTTATATGAAA
>dnaPipeTE_Braconidae_comp_TRINITY_DN210677_c0_g1_i1
AAAAAATCAGCCACTTGATTATCTTTACCTTTACAATGGATTATTTCGAACTGGTATTCTTGAATTAATAAATTCCAACGTGCTAAACGATTGGTATGAAAAGCGCTATTTTTTAGGAACGTTAGTGATTGGTGATCAGTAACAATCTTAAATGGATTATTGAATAAAAATACTCGAAATTTTTTTAAGGCATAAACAATTGCTAATAATTCTTTTTCTGTTGTGGTGTAATTAATTTCAGCATTTTGAAGACATCTACTAACAACCGATATTAATTTACATTCACCAACGTCATTTAATTGATATAATAAACCACTGATACCTCTATCTGATGCGTCAGTTTGGACTCTAAATTCTCTATCTAATTCATAATGATATAATTCAGTTAAATACAAAAAATTTTTTTACG
>dnaPipeTE_Braconidae_comp_TRINITY_DN223194_c0_g1_i1
ACAAAAGTCCGCATATAATCTTGAAATCAATGATAATTATATTTAATGCTACCAACATCGAGATATTTCACACGATCTGCAGGTATTTGTAAATCTCCAAAGCTATCGAAATGAATGACTATTTTTTTTTTTTTTATATGCTACCTAGTGCGTACCAGAGCCATCTCCGTCATCAAGATTTATGATAGCTGATTCATATTTTCTTGGTTTAGTAGTTGGTAAATCATTCCTCATAAAAACTTCTCTGAGATATGAAATACTCATAGCTTCAGCAAACTTTAAGAGATCAATATTTGTAAGTGTTCGATGTGGTAGCTTTACATGTTTTTTGCTGGTTTTGAAAATAAAACCATTTCTTCTTTGTA
>dnaPipeTE_Braconidae_comp_TRINITY_DN219014_c0_g1_i1
AGCCTCAAATTACTTAACATCATCAAGGTGCTGAGTGGCACCTGGTGGGGAGGACATCCACAGGTGCTCCTTAATGTTTACAGAGGATTAATCCGAAGTTCGATGGAATATAACTCCTTTTTAATAACTATCAGGAACAAAAAACTTGAGTCGACAATTAACAAAATCCAAAACAAAGCTGTTCGATTCTCCCTAGGATACAGGATGTCAACACCCATTAACGTAATGTTAGCGGAAGCATACGAACCTCCTCTTAATATGAGAGCAGAAAAACTGGCAATGGAAGTTGTAGCTAAAATGATTTTTTTCGATGACCA
>dnaPipeTE_Braconidae_comp_TRINITY_DN203388_c1_g1_i1
AATTTCTATCAAATCATTCCATGCAATGATTTAATTTATTTATTTATAATTTTTCTTTTCAGCTTCAAATTAAATATGCATTTATGTATGTCAATCTCTGCGAATGTGTGTGTGTGTGTTTATGCATTATCTAAAAATTGAAATGTAATTTTATTTATTTTCTACTAAATATATATCATCTTACATTTTTTTTTCAATTTTATATTATTTTCAAATTATTTTCTTTTTTTTTATTCTGGTTATTTTCTTTCAACTGTTTTTTTTTTTTATATATTGTTTAATATCTTTTTTATTTTAG
>dnaPipeTE_Braconidae_comp_TRINITY_DN202297_c0_g1_i1
GTGTCTTGCTGGGAATTGTTTTCATTTAGCTTTACCTGCTCGATTATTTTGGTTTTGACGAGGTCGGTTGTTATGTTCTGCGCGGAACTTTCCAGGCCCATTATCATAGGCTGATATTTCTGTGGCAATCCGGCGAGTAGAAGTGCTGCGATGAAATCGTCCGGAATCTTCATACCGATTGCTGCGAGTTTGCTGTTTGTTATGATTTTGTTCA
>dnaPipeTE_Braconidae_comp_TRINITY_DN210853_c0_g1_i1
TATGTCGGGTGTTGAATCAATACTTATCGAATAATATCCAGCTGTCTTGACGAGATTCACAATTTTTTGAGGAAGTTGTTTTGCCATTATTTCGATGATTTCATTACAAATTGTTGGTAAAAAATATGAAACTGACCCTTTCCCTGCATTTCCACGTAATTTTATGTGCTCTAATAAGAAAGGATCGAATTCTGAGATAATCTCTAAAACCATCAAATAATTGCCATTGTGCAAAGAACCAAAATGCTCATAGTCTCCTAGAAAAGGTAGCCCGCTTTTACGCTGATGCCTTG
>dnaPipeTE_Braconidae_comp_TRINITY_DN221163_c0_g1_i1
GACGCATTTAAACTTTAATTAGATATTGTTCGCAAAGCATGAACAGGAACTGTCAAAAAATCCAGTCTAGACAAAATGTCGGCAATCACATTATCTTTTCCCGCAATATGTAAAATTGTCGCATTAAATTAGGATATATTAAACAATTGACTGATTTACCGAGAAGACGTTTTTAGCGGATCCTGAAACGTAGCATATCGAAGAAGCTTATGATCAGTGTAAATTGCCAACTCTTGCGCTTCCAGTACATCCGAAAAGTAGCGAACGCCATCAAAAATGGCTAACAGTTTCATATCAAACGTCGAATATTTAACTTGCGCTGAAGAAAATTTCCTAAAAAAGAAGCCTGAAGGTCACCAATCTTGACCTGGAGGTTGTGCGAGGACCTCCCCCATCTCAATATCAGACG
>dnaPipeTE_Braconidae_comp_TRINITY_DN212405_c0_g1_i1
AATTTTATTGGAACCGTCAGACCTACGATGAAAATCGTAGTTTGAAGGATGAAAATCATTTTGACGGGGATCAGAATGAACTGTGTTTACTGGGATAATCTTGAACTTCTTATCCCTTAACAATCAGCTAGTGATCTCGATCATGAGAATTGAATTAATTTGATCGTCAAATAGCTTGAAGAAGCAGGCTAAGTATTGAACTAATTCGTTGAAAATACAATAAGTGTTGACTTTTTCGGACGTACTTCGGAAAAGAAGTCGGTGGGAATTCTGGGTCCTCTCGGCTTTGGTCGTGAATTTACATCCAATGGTAAATTCAATGTAGAAAACGAGAGATTGTGCAATTTGCAGTACCACGGAGTAAAGTGAAGATGGAG
>dnaPipeTE_Braconidae_comp_TRINITY_DN202460_c0_g1_i1
GATGATGATGATGATGATGATGATAAAAATGGTGAAATAAAAAATGATGATTTAAAAAAATTGGTTGATAATGACAAATGTAAAAATAATCTTGATGATGATGATGACGGTGACGATGATGAAGAGGATGAAATCGATGTTGTAGAAGAAGAAGAAAAAGAATGTACTGATGATCCAGATGATGACGATGATAACGATGATGATGATGATCGAAGTAATGAAAGAATTAATTCTGATTCAAGTTGTG
>dnaPipeTE_Braconidae_comp_TRINITY_DN242501_c0_g1_i1
ATAAAACGTGAATACCACCCGACCATCCCCAAAAATCTCCGAAGTTGCTTTACCGTCTTTGGCGCCGGATAATTCAACACTGGCGCCACTCGCTCTGGGTCGGTTTTCAAACCTTCGTTATCCAACTTGAATCCCAAATACGAAACTTGACTGCAACAGAATTCCCACTTTTTCCGATTCACAACCAAACCCGCCTCCACCA
>dnaPipeTE_Braconidae_comp_TRINITY_DN203618_c0_g1_i1
ACATGATTACTATTGGTCGAAAATCAAAGCTGATAATGAGAGAGAGTCGTGCAGCAATGTCAAGTGTGTCAACGAATTAAATAAGTTTGACAGCGAATCCGCCAACCAATGGTTCTGATTTACACGCCCGGAATGGCTATGGGCTTCGATGACATAGGTATGGATATTGTCGGTCCGCTCCATGAGATCAAGAACGGGAATATTCATATACTAACGACACAATGTTTGCTCACAAAAATTTTTATTGCGATCCCTTTAAAA
>dnaPipeTE_Braconidae_comp_TRINITY_DN203653_c0_g1_i1
GTGGATCGGTCCAGTTACTGGATTACTCGTCTGGAGGGGTAACGCAAATTGAAAAAATTTGAATAGTCTTACAGCTTGAATCAGCGACCTCGAAAAATCGTGTGTAGAGTATTCAGTTCAATTTCGAGTCAATTCAGAATGTTAGATCTGCAATATTGAATTTTCAAAATCCGATTTCAGATTCGTATTATAGTCCAAGTTCTAGGTAAATTGAAACTGTTAGTCCCCCATATTGGATTTGTCCGCCATATTGGATTCGCCATCTTGAATTTTTCAAATCTGACTTCAGATTCATTATTGGGGACCCTTGAAATCCCAGAATAATCATATGCAAGA
>dnaPipeTE_Braconidae_comp_TRINITY_DN203614_c0_g1_i1
AGATCCTGCCGTCTCTTCTGAATATTTTCGATTGCACGTTGCAGGGAGGTGTTTTTCCCTTACTATGGAAAACAGCGTACGTGCGCCCAATTCCGAAATGTAAATTCCCGTCGGAGGCCGGTGATTTTAGGCCTATTAGCATCCTTTGTGCCACCTCTAAAGTTCTCGAGACACTAGCGTGCGAACAGATATCCGAGTATCTAGCGGAAAACAAGCTACTCGACCCGTACCAATCAGGCTTTAGGAGGCACCACAGCACTCACACAGCGTTAGT
>dnaPipeTE_Braconidae_comp_TRINITY_DN203448_c0_g1_i1
GGATATATACCAAGATTGAACACAGGTCCAAGAATCTACACAGGAGAGTGTATAGTCGCAAATAATAAAGGCTATGCACACATATTGGTGAACAACACAACGTCGGAGGATATTAATCTGACTTTTCCCCCGATCCACATGGAAGGTATTGAAGAAACATCGCCACCTATTAGAAAACAGAAAGATCTAGATAACGAAGAAGATAAGAAAGACCGGATAAAGCACATCTTAGAATTAACAGACCTAGACGGGTTAAACGAACCAGAAAGACAAAGTATTATCAAAATCATTGAAGAATTCCCGTACCAGTTTCACCTACCCACCGACAAATTAAGTAAAACCCATGAGATAAAACATCGTATTAATACCTCCGACGATGTCCCTGTTTATATTCGGCAATATAGGCAACCCCCTCACCTCCAGCGAGAGATACAAAAACAAGTCGAGGATATGGAAAGACAAGAAATCATTGAAAAATTGGATAGTCCTTACAATTCTCCTCTGTTAATTCTAAAGAAAAAAGACAACGCGGAAGGAAAAAAACCTTGGAGAGTAGTTATAGATTTCCGGGCCATAAATGAAAAAACTACAGCACCAGCGGACCTTTATCCTAACATCACGGATATCCTGGATCAATTA
>dnaPipeTE_Braconidae_comp_TRINITY_DN239530_c0_g1_i1
TTAAAGATTGGCTTTCGTTCTGGAGTGTATTTAAACAAGTTCACGAAGATGCAAAGATTGCTCTGGAGGATAAATTTCAATATTTGATTATTGCTACGTCGGAAGGTTTGCGTGCACGCGATCTTGTGAATAGTTTTCCACCAACTGCGGAAAATTATACAAAAGCGATTGACAGCCTGAAAATCGTTTCAGAAAAGATGACGTAACAGTGGAATACTACGTAAGAGAACTATTGAG
>dnaPipeTE_Braconidae_comp_TRINITY_DN239521_c0_g1_i1
ACCTGGTAAGTAGGAGACTTTCGTTGGGACATCCTTTGTTTTTGAACCAACAAGAACGTGGTGTAGACTTCCGTTTCCTTTACAGTGCTTTATTAACGTGAGGTCCTCTTGTCTGTCACTGTGCTCGGGGATGAGTTTAGAGTGTCCCTTTGTTTCACATCGTTGGAGGTGCTTTATAAAGTAGGTAACCATTGCCTCAAACGAAAGGCAAA
>dnaPipeTE_Braconidae_comp_TRINITY_DN228406_c0_g1_i1
AGCTACCTCGTGAGCATTTGCATGATGGACTGCCATTGTAATTCAGTATTTGATAAACTTTCACTGCATCCTTAGGACGTATAGATTCTTTGCTTTTGTTCGTCTCAAAGGTCCGCAAAAGTACATTGATCATTTCTCAGAAGTATATGATGGGGTATCTGTTATAAGCATGGGAGCTTTGTTGTGGCTCCGAACTAACTTGGTGGGTTGACATTCGAGACAACTG
>dnaPipeTE_Braconidae_comp_TRINITY_DN223014_c0_g1_i1
ATTCTTGAGCTGCCTATGGCCTGTAGACGCAAGATTCTGAATGATGGAAGGGTGTTTGCTGACTGGAGTTCCTTCAGGGTGGCCCCATGGGAAAGAATTCCCCGTTGCTTTGGATGTATGGGATACAATCACAGAGTCGGTGAGTGTCAGAAGAAGCAGAAACTCTGTTGGAAGTGTGGGAAGCCTGGACATGTGGCGGGGAACTGCGAATTCACGGAGGACTGTCCTAACTGCAGAGCGAA
>dnaPipeTE_Braconidae_comp_TRINITY_DN205877_c0_g1_i1
TCGGCTTAGCAGGATCGTTCAGAAAGTATATTCCTGGGTACGCGGAGATCGCAAGACCACTGAGCGACCTGCTGAGAAAGAACGAAAAGTTCTCTTTCGGGGAGCGCCAAGAAGGAGCGTTCAGAAAGCTCAAGAAAGCTCTGTCAGAGTAGTCTGCAATGACTGAGCTAAGTTAATTATTTTCAAACTAACATTAGACCAATGATCCAAAAG
>dnaPipeTE_Braconidae_comp_TRINITY_DN230975_c0_g1_i1
GTGATATGTAACGCAACTAATTCTTTACAAGCTTCGCTTGTTGCATCATACTCGACTTGTCAAGTAGTCCGAACTACATAATTCTGTTTGCTCATAAGCGGTTTAACTTTCCATCTAGCTTTATTCCAACCTTTTTGTATATATCAAATATCTCATGATTTTTTCAATTATTTTCCATCCATTTTCAGTAGGATCAACTTAGTGTCGACTCAGCACATTGACAGCATATGAGATACCTGGACGCAATGTGTTTTCTAGATAAGGCAGCGAGCCTACGATATCT
>dnaPipeTE_Braconidae_comp_TRINITY_DN206730_c0_g1_i1
TGATTTCGAAAATTCCTACTATGCCACGTTGGCTCGAACTCAAGACTTACTTGACAAAAGAGAAACTTTGAATACACATGGAAGCGCAACTCCAAACATCGATGAACAAAATATCGTTTCAAATACTGACAACATGATACAGCTTCCCAGAATAAATCTCCCAGAATTCGATGGTAAATATGATGAGTGGTTAGATTTCTACAACCAGTTTAAATCAGTGGTTCATGTTAATCCGCGTCTCACCGGGATTCAAAAGTTCCATTATCTAAGATCCTGTTTAAAAGGAGAGGCCAGCCAGATAATTAGTGCTTTAGAGGTTTCCAACGAAAATTACCGCGAAGCATGGGAGGCTCTCGAAACTCGGTACTCAAACAAGCGCATTATTGTGCAAAAGCACGTAAAAACGTTCATGGAGCTGCCCGCGGTGGGCAAGGAATCTTCAGTTGAACTAAGAAAATTGATAGATACTACGCGCTCCCACTTACGCGCGTTG
>dnaPipeTE_Braconidae_comp_TRINITY_DN206762_c0_g1_i1
GAATAACAATAATGATTGGAAAAATCAATATGAAAATCACCAGAAGTTGCTGGTGTTCAAGAAGACATTTTTCTATGATTCCAGAGAAATTCCAGAGATTAATTTTGTATTTTGAATGGTTTTATTACGAATTTAAACAAGCACTCATTAAAATATGCTAATAGTAAGTTCATGCACCAAAAATCCGATTATTGATATGAGAATGAAAAAGTTAATTGGAAATGAATCTGCCAAAAACAATGGAAATGAAAATGATAATGAAAATGGAAATGAAAAAAGAAATCGAAATGAAAATAAGAAAATAATGAACTTGAAAATACTAATGAAAAGCTTTGATGAAAATGAACATGAAAAACGAACTGAAGATGAAAATAAAAAAATCTATGAAAATGAAAATGAAG
>dnaPipeTE_Braconidae_comp_TRINITY_DN241469_c0_g1_i1
GTTTAGAAAACAAATTATAATCAATTATTTGTAACAGAAAGTAGTTATGAGGGTAATGAAAATGATGGAAAAAGTGATGGAGAGGATAGAGAAAATGTAGATGTGGATGGTGGAGATTCTGGAGATAATGGGGATGATGGAGATAATAGGAATGATGGAGATAATGGGAATGATGAAGAAATTGTTGATGTTGGTGAACCCTCAAAAAGATCTGGAGATGCTAATCAAAAGAAAATGGATTCTCAA
>dnaPipeTE_Braconidae_comp_TRINITY_DN241445_c0_g1_i1
ATTTTTACAAATTTACTTTGTTTCTGAAGCTGACCAGCTGTCGCTTCGTTCTAATATCGTCTCAGATTTGAACAGAAAATAATAATTCAATCAGTAGTACAATCCAGTAAATTCACCAAAACAATTCCCTATAAAAATTTCTTCCGCTATTACAATCAACAAAGCCCAAGAGCAAACGTTCAAATTCATTGGAATTGATTTACGAATAGAATGCTTTTCCCATGGTCA
>dnaPipeTE_Braconidae_comp_TRINITY_DN239731_c0_g1_i1
GTCAAACACTTTAGACAGATCGAATGACAGAAAGATTGTTAGCTCTCTGCTGTCGATGGCTTGGCGTGTGTTCTCGAGTATGTCGAGTAGAGCGGTTTGAGTCGAATGACCGGGCCTAAAACCAGACTGATGCTGAGAGAGAATATTGTTTGAATTTAGGTAGAAGAGGAGTTGAGAATGTACCACTCGTTCTAGGATTTTTGAGATCTCGGGCAGCT
>dnaPipeTE_Braconidae_comp_TRINITY_DN239710_c0_g1_i1
ATAAATAAACAATTAGGTAAATGAATGAGAATACGTACACGTGTCGCTCGCGCGCGCGAGAGCACGAGTCAGGTATATAATGAATATAGTGTGAATAGATAAGCTCGTACGAGGAATATACATACATATATATATAACTGCTGCGTACATATGCACATGTATGTATGCGTGTCGAGTTATACGTATATATGTATAGATACACATAGGAATATGAATAAGCGTATGTGTTTTAGTAGATTGTGCGTGGAGTGAGAGCAGCAGAGTCGGTCTCTCGACAATTGCGACAGAGAGACAGATATAGAGAAAGAGGGATGTTTGACTG
>dnaPipeTE_Braconidae_comp_TRINITY_DN221816_c0_g1_i1
GCTCCCCGATCTCGCCTAGTCGATTTGCTACATACGTCTGTTTTGTTGTGGGTTCGGCGCGAATCCAGTGAATCACCGTGGTAGAGTCCGAATGGAAAAATCTTTCGTTTACTGCTATTTCTAACTCTTCCACAATTGAATGTGCTAACCTCGCCCCAAGGAGAGCTGCGTTCAGTTCAAGCCGCGGAATTGTAATCGGTTTCACTGGTGCGACTTTAGTTTTGGCCATAACGAGCGATACGCAAATTTCTCCGTTTTCGAGTTCCGATCTGAGATATGCGACCGCCGCGCAAGCTTGTTGGGATG
>dnaPipeTE_Braconidae_comp_TRINITY_DN227883_c0_g1_i1
TCTGAAGTAGATCGAAAACTAAAAGTTGGATCTCGAATTCCCGTAGCTTGTCTGACTACAATTCAGGTTTACAGTAGAATAATGGGTGGTGTACATATGTTTGATCAATTGAGAGAAACGTATATGATAGGGAGAAGATCAAAGAAATGGTAGCATTCAATTATGTACTATTATAAAGACATGGTTATAGTGAATTCATATATCATGTGCAGATGTTATAAGGGAGGTAGTTCTCAGAATCAATTG
>dnaPipeTE_Braconidae_comp_TRINITY_DN210135_c0_g1_i1
ACTAGCTCGAGGAAATCGAGCAGCTTCATCTGTGGCCAATTGTTGCAGAGTTCGAATAGCCATGAAACTAGCGGAGGAAACTCCGAAAGTAACAGTGGTGAGTTTGAAGACTCTAATCTTTCCATCGAAATACCAAAACACTAACTGATATTGTTGATCATCGGAATGCATAGCGATTTGCCGGTACATTTTCTCGATATCGGCTGTCATGATATACTTATGTACACGCAACTTGAGAAGTTGATCAAACACATTATTTTGAATGGTGGGTCCGACCATAAGCAAGTCATTGAGAGATTTTCCATTGCTAGTGCGAGCGGAGGCGTCAAACA
>dnaPipeTE_Braconidae_comp_TRINITY_DN230775_c0_g1_i1
AAAGTCACTCTGCTTCAACAAAACGCGCTAGCTTTCTAGTTGGACGTTTAAACGTTCTACTTGCAGTACGCACTTCCGCAATACGTACTTGCCCATCTGATCCTGGGAACACGCGCGTCACAAGTCCCTTTCGCCATTGGTTTCGAACCATATCTTCATCTAGAATTAATACGATATCTCCTACTTTTATGGGATTTGATTCACCTTCAACCCATTTTTTCCGAGGAATCAATGACGGAAGGTACTCGTGAAGCCACCTTTTCCAGACAATATCAGCAAAAGATTGACTTATTTTCCATTCTTTACGTCCGCACAACGATTGATTATCATTACGACCAAACCTG
>dnaPipeTE_Braconidae_comp_TRINITY_DN212705_c0_g1_i1
GACACATACTTATACCATACAGTATTCTATTACCGCATCTGGTAAGCTATTGCCACAAGTTTTATTGTGCCTTCAAGAGCCCTTAGGTCGTTTTGGGCCACGTGTCCAGGAACACATTGACTCTTTAAGAATGATATATCCGAACGTATACGTAATTTGCTCCAAATCTGGAAAACTTACAACTGAATTATTTGATGTTTATCTAACTCACGTTCTTCTTCCTTGTGTGCAAAATAATCAATTTTTATTGATATTAGACAGTTGGGGAGGT
>dnaPipeTE_Braconidae_comp_TRINITY_DN217901_c0_g1_i1
ATCTCGAATAATCGTCTATGAAAACAATTATGTACTTCTTTTGCCCTGGCCAGGATGTTGGAGAGATTTTACCCATTACGTCTGAGTGTATAATTTGAAGTGGCCTTTCAGCTCTCTTCCTTGTACCTTTGAATGGAAGTTTCTCCATTTTTGACATCATACACACTTCACATTCAAGGATCTTTTCATCAAATTTTACCTTTTCTAAGCATTTCTCTAGACTCGTCAGTTTTTTCAAGTAATTGAGAGATGCGTGACCCAACCTGATATGCCATAGCATTGCTTCATCATATTCAATCCTATCTTTCAATTTTTCAATAGTGTTGTTTTTTGTCATTTCATATATATCTTCAAAAGATTCCAAATCATCTATCTTTATAGTTTTCAAAGTTGTGAGTTCATCATTTAATTTAGGTTGCTCTGAATTTAAGTTGCTCTGTTCTGGCGCATCA
>dnaPipeTE_Braconidae_comp_TRINITY_DN234711_c0_g1_i1
GATTCCCATAACATGAAAAATAACTGGCTGTGATGATTTTAGAGGTAAAAATTATATATATACATATGCATCATTAATGTATGGATAGAATTCTGTATACATGCATATATGCACATGTACATTTACGTAACTATATGAGATACGATGTACATATACGATCACCTCCTATATATAATGTATAACTCGTGTGACTGGGTGCGCGCACGTGCGTAT
>dnaPipeTE_Braconidae_comp_TRINITY_DN230555_c0_g1_i1
ACGATTCTTCGTAGCATTTTAAATTTACTTTTGGATACATGAATTCGGATTGTTTATGCCTCTGAGATCGCCTGAGACTGCCATCGAACATTGTGAACAGCTCTAAAAGATATTCGGGGCGGGATGTGGTGAATATTCTATATGTCTGGATAGCCAATAGATAATTCCTCCGGTTTTCGAGTGACAACCAACCAAGGCTAGAATAATATGGTGCTAGCTCGGCATCGCATTTTAGGTGAAAAATGAATCGCACCACCACGTTACACAATCGTTGGAGTTTAACCGAGAGATATCCGGAAAGGCCGCAGCCGTAGACGAGACAGGCGTAGTCAAAGTGGGGAAATATGAGGGCCCGTACAAGATGTTTTTTTAGATTAGTTGATAAACAACTGCCCCTGAATCGAAGTCGATAGAGTACGCCATTTACTTTTGAGCAAACTCTTGAGACATGGGCGTTCCATGCCAAATCATTTG
>dnaPipeTE_Braconidae_comp_TRINITY_DN230511_c0_g1_i1
GGTCAGCTGTTTTTGTATCGCATCGCATGTGAGCATGCATTTCGATCTGCTAATGGATGGAGCACCTAACCTTCCGCCGACAATCCACCCGAGCTTGGTTTTCTGCAAAACAGCTTCTTGACCAGGTATACGTATTTGTCCTACACATAACAAGTCATAATAGATTTCGGCCCCGACGAGTGCATCTATTTCACGCGGCTGATTAAATGTAGGATCCGCGAGCTTGATGTTGAACGGTATTGATAGTGATTCTTTATTCATGTAGTAATTTGGTAATCCCAC
>dnaPipeTE_Braconidae_comp_TRINITY_DN221946_c0_g1_i1
CGCTAAAATAGGAATCAAGCACGCCGGTGGCTTGACTGCTGCAGAAAAGGGTGAAACAGTCACTGCGGGATTATGTATGTCAGCTTCTGGTAAATGCATGCCCCCCATGCTCATATTTCCTCGAGTCAATCGAAATGAAGAATATTTGGCTGAAGTTCTTTCTAGTGCTTGGGCAGAGTTCCACAAAAGTGGATGGGTTCAGATTCTTACTTGATGGGCATTCCAGCCATGTGAAAAATATAGAGGTTTCAGAGCTTGCTAATTAACATGG
>dnaPipeTE_Braconidae_comp_TRINITY_DN208733_c0_g1_i1
AACTATAAATAAACCCTAGATATAGGCATTCTTGACATGGGATTAAGTTACTTTTCTTGTAATTGACGATAAAGCCTAAGTTTTCCAAGAATAGTCTCGTAGTATTTACATTTTTAAGGCAATCTTCATATGACATACCGAATAGCCAAAGATCGTCTAAGTATATTACTGATATCAAACCTAAGTTACGTAAAAAAAGAGATGACTGGTTTCATAGTCTTTGTAAAAACAAAAGGAGCTACGCTCAGCCCGAAAGGGAGGCAGGTGAATTCATATAAAATTCCTAAGAATCTAAATCGTAAGTATTTTCGACAGGTCTCATGTATTGGTATCAAATAATAGGCATCTTTCAAGTCCATAGTTGCCATAAAACAATCTTTTTGCATAAGTTTAGTTACTATTCTTCCGTCTTCTAATTTGAAATGTTTTCTAGAGATATATTGATTCAATTTTTTCAAATTCAAAATCAATCTAAATTTCCCATTGGGTTTTTGTCGCAGAGAAATGTGATAAGAATTGACTGTTTTTATCTTCACACTTTTGAACAGCACCTTTTGTTTCAAGTTCTTTAATCAAACCAGAAATTTGAGCTTTTTCCTCAGAAGACCATTTTTTCTCGCGAGGTTCGATCATTTGTTTTGGTCTAGCAAAGAATGGAATTTTATACCCTTGGATCCAAGAGAGA
>dnaPipeTE_Braconidae_comp_TRINITY_DN208729_c0_g1_i1
GGTTTCTGGGTTGAATTTGTATTCAGTGATCCAAAAAACTCTAAGTACCAAGTTTCAATAAATTTTGTACATTGATCGAATTTTTTAAAATTTTCGGTCGTCATATTAGATTGTCTATTTTTAATCTCGAAGTTTTGACATAGGTTTTGTATTCAGTGACTCAAAAAACTCCTTGGTAATCAATTTCAATGAAATCCATTCATTCATCAAGAATTGACATATAGACGTCATGTACTGCAGTCAAGGATCTAAGGA
>dnaPipeTE_Braconidae_comp_TRINITY_DN212515_c0_g1_i1
ATTTGTGTGTGTGTGTGTGTGTGTGTGTGTGTGTGTGTGTGTGAGAGAGACAGAGAGAGAGAGAGAGAGAACGTGGAATGGATGTTATTGCGCAAACTCAAAACAGAATCGTTCTAATTCTCACGAAAGGTTTTAGAGTTTCCCATTAAATTATCTTGACACAATAACAGAATATATATTCTTGGAATTCTCAAATTCGAGCCAATGACAGAGATATAAGACCGAAAAATAGACCACAGTTAGTGAAAGATAGAAGAGGACACATAATGTCTTTCTCTTTCTCTCTTATCTTGGAAAATCTTACTATAAGCCTTTTCGATTATATGATTATATCCTGTAGTAATGGAATTGCTCGGTATTTTAGGAATGTTCATGATACTGTCCAAATTATTTGAATTTCCATTTCCTAATTCCATTGAAAAATCGCTGAATTCTTTCTCTATTAGTACAGTCCACTTACTTTATTTCAAAACAAAAGTAGTGAAATTTTTTCAAAGCTTTGTTTCTTATAGAAAAATTAACTTATTTAGACCTAGCGCAATTACGTTGAGGGGTAAAAGTTATCTAAAATCTTCGCTTATAATAAATACTTTACCATCGACTCGTTTTTCAGTTTCATTCATAATATATTCATAATCTCCAAAGTCCTGTCAACTACTTCCAGTACATATCGTAAAGTCATTGTTGCTCTATCCCAAATGAAAAATCAATATTTCGCAAATATCTAGCGTCTTCTGATTGACCTTTAATATTTGACGACGAGTTCGAAAATATATATAGAACTGGCAAACCAAGACTTTTGTGTACAGTTTTACCTGGAAAGAGCAGAATAGCGGATATTCCTGTATAAGCCAATGTGCAAAATTCTTTTTTCGATTCGAGTAATAAATCGTGAATAGTTTTTTCAACTTATGTTTTTCCAGATCCTTCAGGACGATTTATACAAAAGAAATTATCAAAGTATTCACATTAATGTATATCACATTCAATGCATTTTAAAATAATACTAGCATTAACTCTCACT
CGCCATCGCTCGCTCGAGTCTTTCATGTGAATTTCAATGAAAATTTCTACAAAATATTCTATAATCTTTAATAGCATTTAACTAA
>dnaPipeTE_Braconidae_comp_TRINITY_DN206497_c0_g1_i1
GAGAAAAAATAACTTCAATTGACCTCCACGTATTCTGCGACGCGAGCGAGAAAGCTTACGCGGCTGTAATATATTGGCGTTTTGAACTCACAACTGGAGAAGTACATACTGCAATAGTAATAGCAAAGGCTAGAGTAGCACCTTTGAAACCTACAACTATTCCTCGTTTAGAGCTACAAGCTGCCGTTTTAGGGGTTAGGTTAGCTAAGATTGTTCTTAAAGAGCACGAATTGCCGATCACGCGTAAAGTATTTTGGTCTGATTCGCAAACTGTTTTAAAGTGGATAAGATCAGATCCGAGAAATTATAAAGCATTCGTTGCAAATCGCTTGGGAGAAATATGCGAAGAAACTAATATCTCGGAATGGAAATGGGTACCAACTGCAGATAATCCTGCGGATGATGCGACTAGATGGTC
>dnaPipeTE_Braconidae_comp_TRINITY_DN206412_c0_g1_i1
TGATAAGGATACTGTAAGTACCCGAGCGGTCTACAGCAAGGGAATCGCTCAACAGCCCCTCTAGATGACGGTCGTAATGGATCATGTAATCATAACATTGGTGATGCAATTCCATTGAATTCAGCATTATCATAATTATCAGTACTATCAATGCCACTATAAAGGTGTTCCATAGTTGGATCTGAAATATGAATGACTTTTTACCGAATTCCTTCGAACATCAATATTTTGGGCTGACAAAATAGAACAGCTCAAAATTTCTTCAAATCTCAATTCCTCAATAA
>dnaPipeTE_Braconidae_comp_TRINITY_DN239194_c0_g1_i1
GATGAATATTATTATCGTTAGTGACAGTACCGCTATTATTATATTATTCTATTATTATTTGTATTATTGCTATCATCATCGTTACAATAATAATAATTATTATTGATATTACCACCGATGTTTTTACTCTGCCAACTCGCCAATATTTTTTGTAGTCACAATACTATGGAAAAAATTCTTATCAATTGAGAGCATCATGCTTATAGAAGATTTAATTCAAGATGTTATACTTCATATTTTCTACAGTTT
>dnaPipeTE_Braconidae_comp_TRINITY_DN238482_c0_g1_i1
GCTTATTTAAGATCGGAAACGCGATCAGGACACATTCGTATTGCCTTGATAATGGCCAAAACTAGAGTGGCGCCGGTTAAACCTATGACTATTCCCCGTTTAGAATTACAGGCTGCATTGCTTGGAGTACGATTGGCGCAAACCATAGCAGTTGAATTAGAAATAAAGATTACAAAACGGTACTTTTGGTCGGATTCAACCACGGTAATACAATGGATTCGGTCAGATCCGCATTCAAAG
>dnaPipeTE_Braconidae_comp_TRINITY_DN205949_c0_g1_i1
ATTACTATGTCTGGAAATGAGTACATCCTGACGATGCAGGATCAATTGTCAAAATTTTGTTTGGCCGTACCCTTGCCGAATGCAACTGCTGAAACTATAGCCGATGCATTCGTCAAGCGGTTTATTTGCATTTACGGTGCGCCTAAAATCGTTTTAACAGATCAAGGAAGAAATTTTCTGAGTAAATTGATGAATAGAGTTGCGAAAAGATTTAGAATTAAACAAGTCAGAACTACTGCGTTTCATCCGCAATCGAACGGTTCTTTGGAACGATCTCATCACGCTTTAAGTGAATTTTTAAAACAATATACTGACAAAGATTGCGAATGGGACCAGTGGGTTGATATAGCTATGTTAAATTATAATACATGTGTACAAGAAAGTACTAAGCATA
>dnaPipeTE_Braconidae_comp_TRINITY_DN211596_c0_g1_i1
GAAATGGTTAATGAGCCTCGAGAATCCGACTAGTAGATTAGCACGATGGGTTCTAGAATTACAGCAATGGGATTTTGATATCACATACCGCAAGAGGAAATGTAATAATTTACCAGACGCGCTTTCTAGGGCATTTAGAGATGAAACAGGGTTGGCATCATTTGGAATAATTCATGATGAATGGTATATTCAACGGAAACACAACGTTTTT
>dnaPipeTE_Braconidae_comp_TRINITY_DN212235_c0_g1_i1
CAACAGGAGTGACATGGTTATAGAGCAAAAGCTAATGAGAAGCATGAAAGTGAAAGGAGGATTAACGACTCGTCGAACAACTAGTGATAGTATTTTGGCAAAATGGACGTTATCATCTGTAAATTTAATTGAAATAACTAAAGCAATTGAGGATTTCTGTGACATTCAGTTTTCTAACTCATATCAGCATGTTGACCCGAGTTTGGCCCGGATTTGTAGAGATTCAACCAATTTAAAGAAATTAGTAGATTTTTTTACCACTCACGAACCGTTCATATCCTCAG
>dnaPipeTE_Braconidae_comp_TRINITY_DN211602_c0_g1_i1
AATTTCCGAAGAGATTTTATGCAAGATTCCCTACCTATCGATGGTTTTCGACATCGGGAATCTGCTATTATTAATGTAGATGATGAGAGTGAGCCTGGTACACACTGGGTTACATATTGCAAGCAAGCCAGCAATACAACTTATTTTGATAGTTCTGGAGATCTCCAACCCCCACAAGGCCACATACTCATTGGCTTTATTCGTCATTAACAGCCATGGATTCAATAACACTTGGTTTATCCGATACTTTGTCGATTCTCGAAGCACAATATTTTCTGACAA
>dnaPipeTE_Braconidae_comp_TRINITY_DN209979_c0_g1_i1
ACCTTGTTTCTCGCCGTTTATTCATCTTTGAGGAGTCACTAGCCTCACCCTTTCTCCTTGATACGGGAGCTGACGTTGCGGTTATCCCATCCGACAGGTGCGAAACGGAGAAATACTTTGCGGATTTTTCTTTTTCAGCCAACGGCACGAAAATATCAACTTTTGGCAACAAGTCTCTCGACTTAAACCTTGGCTTAGAAAGGAAAATTCGGGCG
>dnaPipeTE_Braconidae_comp_TRINITY_DN209901_c0_g1_i1
GTTAAAATCAAACAATATCGACACCCCATACATTTGAGAGACGAAGTTCAAAAACCATTTATACAGGAGAACTTTATTGTCCACCTTCTGAAAACCGACTAAATATAATTATCGAAGCACACGATTCCGCTATAGGAGAGCACAAGGGCCTGGCCAAAACTTATCAGCGAGTAAGAGAAAGATACCAATGGCAGGGAATGCGGGAGGACATTACCAAGTACGTCCGGTCTTGCGAGGAATGTCAACGAAAGAAATTAGTCCGAGTCAAAACAAAAATGCCTATGCTAATTACTACCACCGCAAGCGAACCATTTGAAATCGTCGAAATGGATATCGTTAGTCCAATGCCGGGAACCTCAGCAGG
>dnaPipeTE_Braconidae_comp_TRINITY_DN238896_c0_g1_i1
AGGCAAACCATATGCTATAGCCAGAGTAATATTAGTTTTTGTCAGTCGAATCTTATGGAAGCGTTTATTTAGCAAGTCTTGGTCATTCAAACTAAACAGAATTTTATGAACTTTTATTCGTAATGATTCAAGTGGGTTCCTTTCAACTATTTTGTAAGTATGTTATCACTGCCGTATTTATTAATTAATTATTAATTCAATGGTCATAGGGCCTAGAGCATGATAACA
>dnaPipeTE_Braconidae_comp_TRINITY_DN203559_c0_g1_i1
GAAAAACCTCATGCAAGAGATATGGGAAAGAAAACTCCAATGGGATGAATCGGTTCCGAGTGATATTTTTACCTTATGGGTTGATTTTCGCGATCAATTACCTTTATTGAATAATGTGACATTCAGCAGGCAAACGGTTGTAAAAAATGTAACGTCTATACAGCTCCATGGCTTCTGTGACGCTAGTACGAAGGGTTATGGGGCCTGTATTTATTTCCGATCAAAAAATAAGGATGGGTCGACTGAATCTCACCTACTTTGCGCAAAATCTCGCGTTGCACCGATAAAAACAACGACTATACCGCGCTTGGAACTTTGCGCCGCTCAACTGTTGGCCAATTTATATAAACTCATTTTAAATACCATAAATATCACTTTTGATTCAG
>dnaPipeTE_Braconidae_comp_TRINITY_DN233027_c0_g1_i1
AAAAAAAAACATTAATTGTTTTCAAAAAACTGACCTCTTTTAATTCTAATTTCATATTTGATATAATAAAGCTGAATGTAGACGCACTATCAATTAACATAATTTATTAACTGTTTTCCGTTGAGGGAGTAATGTATCAGCTATACCAGTAAATACCATCGTATTACTCTGCACTAGTGCATTGATTATTGATTGAAAACTCTACGGGAAGAAGATTATG
>dnaPipeTE_Braconidae_comp_TRINITY_DN209525_c0_g1_i1
GCTATTTTGGATAATTAGGAGTAATACCTGATATATTTATCACTATGACAACCATAATCCAGAATGGTCTGAATTAACTGAAATTTTGAAAAATTATCCTAAACCTTAAACGTGTAACAATGTAGCACCAATTGTTGGGCGATTGTTTCGTGCAAAGATTATTGCGCTCTTATCTGATGTTATTAATAATAACATTTTCGGAAATATCATTCCTTAAATTATGTACCACCATTTCTTATGTACCAGAAAAGGTCTTCCTCGTGCTCATATGTTATTCGTTTTAGATCCAAAAGAGAAATTGAATAATTCTGAAAAAAATAATAAATTCATCAGCGCTGAAATTCCAGAACGTGATCAAGAAATTCAAGGATTAGTCATGACGCATATTTTTCATGGTCTTCATTCAGAAACT
>dnaPipeTE_Braconidae_comp_TRINITY_DN209586_c0_g1_i1
GATGCTAAGCTGTAATGATTAGCCCTGCATCTGTTTATGGTAACAACATCGTCATGGTAACTTTACCTTGTGAAACCAAGGTTTAGCCATATCTGTCTAGAAATTCTCAAAGTAAATTTTTCCTGTATTCAAATCTGATTCTCGGATATAGTTTCTCATATTAGTATTAATAATGTTTTTGAAATTTTCGCGAAGATCTGAAAATGGAATCAGAATTTCTTCCGATGCTTCTCGATAGCTTGCTGCCTTGGCTAGTTTATCTGCTGATTCATTTCCATGGATTCCTAAATGAGATGGTACCCAGAATAATTGAACACTACCCTGCT
>dnaPipeTE_Braconidae_comp_TRINITY_DN240510_c0_g1_i1
GCTTCTGAAGGTGATTGGCAGTAAGCGCATTCGTACGGCAGCATACCATCTTGCAGCTAATGTCATGGTGGAACGATGGCATCGCACACTCAAAGCTGCAATCCGGAGCCACGGAACGACAAACTGGGTGGAGGTACTACCAACAGTACTCCTCGGCCTGCGATCATGCTACAAAGAAGATCTCAAAGCATCCCCGGCGGAGTACTTGTATGGCACCACACTGCGGCTACCCGGACAATTCTTTCATACAGAAGAAGCGCCGCA
>dnaPipeTE_Braconidae_comp_TRINITY_DN240508_c0_g1_i1
GGGGGTCAGAAGGAACCATCAAACGAGAACCATCGCTTTGATCGTGGATCCAACTATAAGGATCAATTGGAGTCCAAATCATGTTTCTAAATGGGAAACCCTATTTTTGATCTCAGATTATGAAAGATTTCGACCCATGATATTTGTAAAAATCTCAAAATTTCACGCTTACAGAGTTTCATCCAAAATTGGATTTAAAGCCAGAGCAGGA
>dnaPipeTE_Braconidae_comp_TRINITY_DN214242_c0_g1_i1
AACCATACGTATGTGATACTTGTAGTAAAGGATTTACTGACTCTGCAAATTTACTTTTACATAAACGTATTCATACTGGTGAAAAACCATATATATGTGAATTTTGTTCAAAAGCATTTTCTCAAAGATCAACACTGACAATTCATCGACGTGGACATACTGGTGAACGACCTTATGTTTGTGAAATATGTAAACGAGGATTTTCTTGTCGTGGAAATTTAAATGCTCATCAAAAAACTTCTTGTATTTAAATTATTTTTCTTCATTTAAATATTGTTCTTTTTTTTTTTTTCAATAAAAATCAATTGATGTATTATTTTGTTTAATAA
>dnaPipeTE_Braconidae_comp_TRINITY_DN208525_c0_g1_i1
GAACATTGCAGATAGTATATGCGTTATTGTTTGTCTCGTCAACTATGAATTGTTTAATACGAATGTACCTCCCATCGCGAAGTTGTGCATATGAATTGTTCGATCGACGTTTATTACTCTGATGTGATTCATAAACACAGCCATCTTTGATCATTTTCTGGAAAGCTAATGTATCATTAGATAAACTTAATGCATTCTTAATATTTTGTGCGACACTAGACCCTCGACCTATGTATGTT
>dnaPipeTE_Braconidae_comp_TRINITY_DN208588_c0_g1_i1
ATCTATACACGATTTGCCTTTTCTGAATCCATTTTGACTGCCTGGGGATTAGATTGAGGTTTTCTGTCCACCATTGCAGTCTATTTTTAAGTAGAGTCTCGAACAATTTGCAAATACATGATGTTAGTGCAATCGGGCGAAAACTTCCATCCGGTTTATCGATTAAATGGATAAATGAGTGTTTCCAACTTTCAGAAAATTGG
>dnaPipeTE_Braconidae_comp_TRINITY_DN200670_c0_g1_i1
GCGCGAGAGTACATAGATTACAAAAAACTGAATAAAGTAGTGGAAAAAATGCATCACCCGTCTCCGAGCATTGAGGAGGTAATAGACTGGACGCAAGACTCAATAGTTCATACGACACTCGACCTCAAAGACGGATTTTTTCACGTTCCGGTTGAGGAAAACAGTAGGAAATTTCTGGCCTTCGTGACTCCATGGGCGCAGTATGCACCGACGCGCGCGCCGTTCGGGTATTGCGAGTCGCCGAAGACTTTTCAATTAT
>dnaPipeTE_Braconidae_comp_TRINITY_DN224050_c0_g1_i1
AATATAATTGTTTTAAGTCATTGCGAAATACTCTCATGAGTTTATTGGCCTTGGGCTTAGAAGGACCAAACCATAAACCAGCAATAGTCATGTTTTCTTTTTTAAATCTCTGACTATAAGAGAATTCATTGATTGCAAAATAGAATGGCCAAATGATCTGAATAGTGGAACGCCATCAGTATTGCAAATAAAAGATATAGTGTTGATGGATGTTG
>dnaPipeTE_Braconidae_comp_TRINITY_DN212379_c0_g1_i1
GACAAGACGGTGAAATCAATAACTGTGGGCATACGGATGGCGTCGATCCTGGAGAGGGCATCGGCCACGACGTTCTCTTCGCCGCTGACGTGCGAGATGTCTGTTGAAAACTCCGAGATGAAGCTGAGCTGGCTGGCCTGACGGGGTGAAGCCTTGTCTGATTTTTGCTTGAAAGCATAGATCAGAGGCTTGTGGTCAGTCCTGAGTGACAGCG
>dnaPipeTE_Braconidae_comp_TRINITY_DN215338_c0_g1_i1
GCTTCTTTATCAATTTGCGAGTAATTTTTCTGTGCTTCTGTGAGCCCTGTTGATGCAAAAGCCACTGGCCTATCGCCATCTTCATGTGGTTGACTGATATATGCACCTAATCCTTTAGGGGATGCATCGCATGTTAATTTTAATGGTGAAGATGGGTCATAGTTTACAATTACATTTTTCAGTTGAATTTTCGCTTTTTCAAACGCTTCTTTGCAATTTTCATTCCA
>dnaPipeTE_Braconidae_comp_TRINITY_DN230474_c0_g1_i1
ACAAACCATTATAGTAAAAATTACTTAAACAGGATTGTATTTTTCAGTTAAAATTTCTCTCAGTGTACTCTTTCTATAATTTCTTTATCAGGCTCTTCTAAAGCGTCTGTTGTGATTATGAATGGCTCACTAAAATCCTGATATTGTGAATAGGTGCCTCATATAACTGATCTTTGAGATTTTTAAATGCTGTGTTTGTTTTCGTTTCCTATTTAAATTCCATCTCTTCTTTTAATAAATTTGTTAGTGGCTTTGCTGTTTTGCGTAGTTTGGTATGAATCGTCTGTAATA
>dnaPipeTE_Braconidae_comp_TRINITY_DN208421_c0_g1_i1
AGGATAAAGTCCTGTCGAGCCTGAAACATTTTGTTAATTATACGAAAACTCAATTCGGCCTTACGATGAAAATACTACGCCCAGACAATGGACGCCAGTATGTCAACAAATCATTAAAACTATTTTTGACTGATTTAGGTACGAAACACGAGACCACAATCCCGTACAACCCACAGCAAAATGGTCGTGCAGAAAGAGCCAACCGAACTCTTTTGGAAAAGATGAGAACGATGCTTGCTGACTCGAGACTAGAAGATAAATCCCTACGGGCAGAG
>dnaPipeTE_Braconidae_comp_TRINITY_DN205281_c0_g1_i1
ACCGAGTGAGAATCTAAATCCGAATTCTAAAACGGTGCTGGAATCAGACCAATAAATTTGACAATGGACTTTAAATTCATGCTCTTTAATTATTACGTCCGATAACTCGACCGCTAATACTGCAGCCTGAAGTTCCAATTCCGGGATTGATACTCTACTCTTAGAAGAAGAAACCCTACTTCTGGCCGCTATGAAAGAAACTTTATAGCTATCTAAAGAGTGGAAACGCCAGTACGCGACAGCTGCATACACTTTATTGCTCGCGTCACAAAACACGTGTAGCTCAATATTTTGCAGGTTATCTCGATCATGTACATAAAAACGCGGAATCTTATATTCACAAATCTTACCTAAATTTGCTAACCAAGTTTTCCACGAAGCGAATTCCGAATCTTTCAACTCTTCATCCCATTTTACGTTGCTTATACATATTCTTTGAAATAATAAACGAGCATGCACGATAAATGGGGTTACAAATCCCAATGGGTCATATACCGACATTCTAATTCGTAGAATCTCTCTTTTAGTCGGTCTTCGTTCAAATTTCCAGATTTTTTGTGGAACCTTATCCA
>dnaPipeTE_Braconidae_comp_TRINITY_DN205293_c0_g1_i1
GGAGCTGGCGGTTGGGTAAATGGTTGTTGCTGTTGTTGTTGTTGTTGTTGCTGCTGCTGTTGCTGTTGTTGTCTCATTGCTTGTTGTTGTTTAAACCATTGTAATTGTTGTTGATTGGCTTGATGTTGTTGATTAGCTTGATGCTGTTGATTGCCTTGATGCTGTTGATTAGCTTGTTGTTGTTGATTTGCTTGTTGTTGTGATAACATTGCTTGAATTTGTATTCTGCCTGGTTGTTGTTGAGGATGTTGTTGCTGCTGTTGCTGGGCCATCATATGTTGCAAGCTACCAGCATTTTGTTGTTGTTGCTGCTGTTGTTGTTGTTGACTAGAACCCATTTGACCAACAGTTCCAGCATG
>dnaPipeTE_Braconidae_comp_TRINITY_DN203903_c0_g1_i1
ATAATGATTCTCTGTCTTTAGAAGAACTGACATATAAAACCATTACATTATTAGCATTGATTACAGGTCACAGAATTCAAACACTTTCATTAATTAAGTTAAAGAACATTACGAAAAAACAAGATTTATATGAAATTAAAATCCCAGATAGAATAAAAACTTTCTTTGTCCTCAACAATTGGTAATTTATAAAAATTCGCAAAAGTATTAGATGTCTTTGTCCAACCTGCTGTCTTACGAATCATATCGATACTGACACCGTTTTTATTTGCTGTTGAAGTCGACGCATGTCGTGTACTATACGCAGAGAACTTACTAATATTTATACCGCTATTTTTCAATGTATTTTTTATCCAGCGACTCA
>dnaPipeTE_Braconidae_comp_TRINITY_DN238169_c0_g1_i1
TGTTTTTCATGGTGGCCATGTTCATGCTTGTGGTGATGACCGTGCTTGTGTTCTTGATGATGCCCATGCTTATGTTCATGATGGTGACCATGCTTATGTTCCTCATGATGACCATGTTTATGTTCTTCGTGGTGGTCATGTTTATGGTGGTGGCCATGTTTGTGATGATGATGTTCATCATGCTTATGATGTTGGTCATGCTTATG
>dnaPipeTE_Braconidae_comp_TRINITY_DN229355_c0_g1_i1
AAATACTTTTGCAAAATGACAGAGATTAGCAACGGGCCTGGTCTCAGATGGTGAGACGGGGGAAGGCACTTTACTGAGAGGGATGACAAGTGACTTTTTCCATTCAGATGGATATGTCCCAGAAGTGATGGACAAGTTGTACAGCTCTGTAAAGAATGGAACAATTTCCGGTAGACAATCCTTGAAAAAATTTAATGATAGGCCGTCACAGCTTCGTCCCTTAGCCCTCGCCGCACAGAGTTGCATTGCCGTGAGTATTTCAGTACTTTTGACGAAAGTGTAAGAGAAAATT
>dnaPipeTE_Braconidae_comp_TRINITY_DN229375_c0_g1_i1
GGTACATATATACGAGAGCCCCCCGCACCGATATATATGTAACAACAACAGCCGCAGTATATACCGCCAGTATATATATATATATACGTACACGTGTATGTGCGTATATTTTGATATATATGTACGTGTGCATAGATATATACGTATATATATGTTTATTTAATTAAATACAAGTGCAGTGTGACTAGTGTATATATGCGTGTGTCGTTGCCCCTGCTGTGCGAGAGCGTTATTATGCCTGTACCCGCGAGTGAGTGCCCCCAGGAC
>dnaPipeTE_Braconidae_comp_TRINITY_DN219190_c0_g1_i1
GTCTACAGTTTTTGTCAAGATGCCCTGGTCTGTTGCAATGGTAACATTTGAACTTCGCATTCGATTTCTTGTTATGATACTTATTTTTTTTTAAGTAGAAAACTGTCTCGTCTCCAGTTTTCTCTATTTCTGGGTCTGACTCTTGCAACAATTTAGTTTTCACACTCTCACCTGCGATAGCCGCACCTGAATTTTCTATTCCCATTATCATGGGGCGATAATAGTCTGGTAAACCT
>dnaPipeTE_Braconidae_comp_TRINITY_DN220904_c0_g1_i1
AGAGAAGAAGTCGAAAGACAAATATGAGAAGGGGTTCTTAAGAGTATAATCAAGCCCTCAGAAAGCCCATATAATTGTCCAGTAGACTGACCCACAAGGCAGTATCAGACACAGGGTGGTGATCGATTCTAGACTATTGAATGAGAAAACGATTGCAGATGCATTCCCATTATCGAATATCACTGATATATTAGACCAGTTGGGAGGATCAAAATACTTTTCAGAATTCGTTTTGGCATCAGGATACCATCAAATAGAGATGGATCCGAATGATGCGCACAGAACTGCATTCTCAACTGTACGTGGCCACTG
>dnaPipeTE_Braconidae_comp_TRINITY_DN225154_c0_g1_i1
GAGAATCGCGCCCGTCTTGGACTATCCCGCACCGAGAACCGTCAATCAACATCAACGCTTCTTAGGGATGGTCGGATGGTATTCGCGGTTTATTCAAAATGTTTCGGCGATGAAAGTGCCTCTCGTGCGGTTATTGCGGAAAAAGCAGCGATGGGAATGGGGAGAGGAGCAGCAAGAAGCGTTTGATGCGTTGAAGAAGGCTCTTACCGAGGCGCCCG
>dnaPipeTE_Braconidae_comp_TRINITY_DN206266_c0_g1_i1
GAAAGCCTTCAATCAAATTAAGGTAAATGAGGATGACATCCCGAAGACGGCGATAACCACGCCCTTTGGACTCTATGAATTTTTATTCATGACGTTTGGTCTGCGCAATGCAAGCCAAACGTTCCAAAGGCACGTGAGACGTCTTCTCAGCAAACTACCGTTCGTATTTTGCTACTTAGATGACATCCTCATTTTCTCGTGCAGCCTTGAAGAGCACCTGAAACACCTGCAAAGCGTGCTAGAGATCTTGTCAAGGAATGGGCTACGGCTCAACCTTGACAAATGCTCACTCGGTGTTTCAGAGCTTGAGTTTCTAGGTTACTGGATTTCTCCCAAAGGTACGTCTCCACTGCCCGAACGAGTGCAAGCTCTGCAGCAGCGCGAAAAACCGAAGACGCTCTTCGAACTTCGGCGCTTCCTGGGCCTCATCAACTACTACAGGAAATTCGTCAAGGACGCAGCTGCGACGCAGTCATGCCTGAATGACCTGTTGAAGAGCCCAGTGAAAAAGGACATGAGACCAGTACCTTGGACGGCGGAGACGGAGAGAGCCTTTGAGAAATGCAAGACCGACCTAGCTCAAGCCACACTGCTACGCCATCCAGTCTCTG
>dnaPipeTE_Braconidae_comp_TRINITY_DN235426_c0_g1_i1
AGTACTAAGAATTACTACCTAGGTAGCGTTAACCCCTAGTGTATCATAAATTCCCGATTAGCAGAATGTATCATATTACGGTAAAAAGAAGGAAAAGTACCACCTAGACGCGTAAATTATAATTATCATTATTATGATTATTACAAAAAATTTATAATAATTATAATTTTTTATAATGATTATTATTATCATTATCATAATTATTATTATCATTATTATTTTATTATATCATTTTAAATTATTAAGATTATTATAATTAT
>dnaPipeTE_Braconidae_comp_TRINITY_DN212967_c0_g1_i1
GCGGTGATAACGGCCTATCAATAACTTAGTAGCGTAGTGTTCAGCAGCGAGAATAATGGGATTATTTTGCGATTGAAAATTTTCCAGTGAAGTTACACGCCCTTTAGCTCTCAATAAACCCTCATCGTCAATGAATGGTCCCAAACTCGCAATTTTACTGCCACGGGGCAACTCTTTTCCTTTACGCAAAGCTCGGATTTCATTCGCAAAACATGTACCTTGAATCTCGCGGAACCAAAACTTTTCGGCGTCTGCAACATTTTGTACCG
>dnaPipeTE_Braconidae_comp_TRINITY_DN204027_c0_g1_i1
GATTGCTTGGACACCTGTGATTGAAACGAGGACTAGACGTTCCAGCACAATTTCTTGTAGATTGAGATTTTTTATTTCCCATGGAATTATATAAAAACCCGCATACTAGGAATCCTGTCCCGATTGCAGGTGAGTCCGCCGCCTTAGGGGTATTAACTCTCATTCCTCCCCAGGCCTAAGAATGAGAGCTTTCAGACTCTTTCTAGGACAAAGTCAACTCGTCGTCGGACACACTACATCATGTTCAC
>dnaPipeTE_Braconidae_comp_TRINITY_DN204074_c0_g1_i1
AAAAAAAAAAAGAAATTAATAAAATTAAATTTTACTATACGTAAATTAATTCTTTTCATTCATTCTTTATACTGTGATTTTTAATCCTTGAATATTTCATGATTTAATTAAACTTGTTTTTCTTTATTTTATTTATTGTTATTTTAAATTGCTAATTTTTTTTCTATTTTATTTTATTCAAATTTATTTTTATGCTTTTATTGTTATTCTATTATTTGAATCTATTGTTGGATTTTATAATTTTTGTCTTGTGATAGTTTTGGTTTTTATTTTGTTTTTTTTTTTTTTTTCATTTAGATTGATACACTGGTTAATCCAATCAA
>dnaPipeTE_Braconidae_comp_TRINITY_DN240641_c0_g1_i1
GGTCTCATCTACATATCTTTTGTAAAATAAGAGTTCACAATCATATTCAAATTACAGTTTTCTAATACATTTTACTTCTAAGTCCTCCATTACCAGATCAGCAAAAAGTGGTGAAATCGGTGATACCATTGGTATGCCAAAAATTGGTTTATAAATTATCTCATTGAACGTGAAAAAAATATTTTTGAAAAGGAACTCGGTAATATTGATTCTTCCATTAAACGGAATTATACTCTTTCTATGTATCTATGTCTATGTCTTATGTCTATACTCTTCAATACTAAGCCGCTAAAGCTGACTTCAAGTAAAAGCAAAATAGAGCCAGGTGGTATTATAGCCTCTGAGATTGTCTCTTTAGATTCAAAACAG
>dnaPipeTE_Braconidae_comp_TRINITY_DN240633_c0_g1_i1
TTTTTTCAAGCAGAAGACGGCATACGATGAGGTATAATTTTATTTATTGTATCTGAAGTTTTATTTTTTGTAAGTTTTTTTTGAGCTTTTTTTCATAGAAGTCTATCTCCTGCAATTGAATTAGGAGCTTCATGACCCCCTGCCGGAATTATTTCATTTAACCCTTTTCAAATTCCTTTATTAAATACAGCAATTCTTTTAACTTCAGGAGTAACAATAACCTGAGCTCACCATAGA
>dnaPipeTE_Braconidae_comp_TRINITY_DN222864_c0_g1_i1
GAGTTTGATTCATTCTTTCTGCTACATTATTTTGTTCTGGTGTATCTGGACAAGCCAGTTAGAGTTTGGAACCAAATTTTTCACCAAACACATCTAGTGTATGCCCTCTGATAATATCTGTACTCCGGTTGCATCTCAGATAAAGAATTTTTTATTTTCTCTTAAGATGTTTCTAGTACTTACCAGAAATACTTCTAGGCACTCACTTTTT
>dnaPipeTE_Braconidae_comp_TRINITY_DN230628_c0_g1_i1
AAACAACAATGAAAAAATATACGAAATAAAATAAGAATACAAAAATATGGGTCATAAATATACGCAGCTTAAATGCTAATGCTAATTGAATCGTAATAAAGTTACATTATATCTAAGATCGAATGAACGCAACTTAAACGGTAGGCAATAAACATAAGCTCGTGATGTTTCGCTTATACAGTCCAGTAGTCGTTTTTACATTGACAACTCTGTTGACGCCGTCGCTCCCAGGACAAACCTCTACGATGACGCCCAGCGGCCACCGAGCAGTTGGTGTATTTTTATCAATAAGAATGACCACAGATCCGGGCTTGATCGTTGCTGTAGAGTCATGCCATTTTTGCCTCTTTTGAAGCTCCATCAAATATTCCTTGTACCAACGAGTCCAGAAGTCTTGCCTGGCTCTAGTAATGA
>dnaPipeTE_Braconidae_comp_TRINITY_DN206534_c0_g1_i1
ACACTTGCAAAAAGCTTTATGTACAGGCATCAACCATTTCAGGCGAAGCACCACTCTTGCACTGGGGAAGCATCTTATTTGGTCGCTCCTCTTCCCATGTAGACTACTGATCTCTCGTGTACGGAGATATCTATGATGAACAGGAACTAATGATTCAAAGGATCCTCAATACTGCTATACGTTACGTCTATGGTACGAGGAGAACCGAGCACATCCCGCCTTACCAGGCGCCAGATTAGTTGGCTCACGAGCAAAGGCCACAGGGAGCACTTTTATGCGTGCCTTCTCTTCAAACTGCAGAGTTTGATGCCACTGGTATTTCCTGCTTTTCGATTAGAATCAACGTGTCGTTTATATATCTCTAGATCCATGTACA
>dnaPipeTE_Braconidae_comp_TRINITY_DN226653_c0_g1_i1
ATGAGATCTAAATCATTTAAAATTATATTGACTACTCTTTTCAATTCGTTGGAATAGTTTGGATCATCGTGTGGATTTATCAAATTTTGAGTCGGCCAATTATTTTTCGAATCGCGTAAAAAAGATGGCCCGACAAACCATCTATTATTGTCGGCACACGAGTTTGATGACCATCTCGTGGCATCATCTGCAGGATTTTCCGATGTCGGGACCCATCTCCACTCTTCCATTTTCGTCTCAGTATTTATTTCACTCAA
>dnaPipeTE_Braconidae_comp_TRINITY_DN233833_c0_g1_i1
TACACGAATAATTCTATGCCTTGCAAGCCGGTTAATATTTTATTCATTAAGAATTGAAAGGTGGATGGCGATCCTTTCAATCCCATCGGCATTGAGTTATATTGATAATGTCCGAACGGAGTGGAAAACGCAGTCTTATGAGCATCCCTTGGATCAATTGGGATTTGATGAAAACCTTGGGCTAGATCCAGCGTGCTAAAATACTTGGATTTCCCCAATTGATCTAGGATATCTGTGATATTCGGTAAGGG
>dnaPipeTE_Braconidae_comp_TRINITY_DN231602_c0_g1_i1
GCAGCACACCCTCCTAACCTAGGTAGAACGGATTGAGAAACGACAATGAACGAATCATATACGTAAGTGGTCAATCGCACTTGAGAAATCCAGATGTGACCTTGGATTTGATCTTGAAAGCCGTTATCAAGGTCGTTGAAAGGTGGATTTTTTTTTTGAACGGAGCGACCCACCCTTATATTTGACCACGGATTCTGAAAAA
>dnaPipeTE_Braconidae_comp_TRINITY_DN231655_c0_g1_i1
GTTTTATTAATATAAAAACCCTCACTCCCAAGACCACGCAATAGCCTGACATCTTCTTTGTATGGCGTGGCTTCCTTGATTGGATATTACACCGGAAAAGTCGTCGATGTTCTCGTAAAAAGTTCATACTGTCACATGTGCGTTACTTGGAAGAATAAGCTTGATTCTGCAGAGTTCGAAGAATGGCAAGAGAACCATATAAATGAAGATCAATGTTCTGCAAATCACAAAGGAGCATCCGGTAACATG
>dnaPipeTE_Braconidae_comp_TRINITY_DN238728_c0_g1_i1
ATTATTATTTCCATGAATATTATTATTATTACCATTATTATTAATAATATTATTATTATTGTTATTATTCTTATTGTCATCAACTATTTTATTCACATCATAATTATTACCATTATCATCATTATTTGCATCTGTTATATTATTTGCATTATCATTGCTATTGATATCAGCATTAATGATATTTTGATTATTATTAATTCCATCATCATCATCATAATCATCATCTTGATTATTTACTAATGATTTGCCAATATTTGTAATGATGGGTATTCCCCAATTATCCAGTTCA
>dnaPipeTE_Braconidae_comp_TRINITY_DN222439_c0_g1_i1
ACTCGATCGACTTTTTATATTATTCTTAGATAGTTTATGGAGTGTTTGGGCCAATAAGAAAATAAAAAAAAATTAACACAGGTATAATACCCTTTAAGAGAGTAAATGGTAGGAAACGTATAGGAAATCCACGAATTCTACCAGTTTCCTCAAAAATGATTGGAATCTTCCCTCTCATTCCTATATTTGCTGATCTAGGAGCGGCTGGTGTTCTAGCGAATGGAGTAGCTGAAATCGCAAGAGCAATCGATGAAGCTGAAGCTGCTAAGCGATAATGAGTGTAAATGGTCGATCTTTGAGGGCCAATCCTGAGTGAGGCGGAAAAGG
>dnaPipeTE_Braconidae_comp_TRINITY_DN202381_c0_g1_i1
AAACCGTAAATATTTTCTGCTTTTACGGTGAATTGGCACTAAATAGTAGGCATCTTCTAAGTCTATATTGCACATATAGTAATTTGGGAAAATTAGATCAGCTGCTGTTCTAATGTTTTCCATCTTAAAATGATCATTGGCAATAAATTCATTTAACTTTTTAAGATTTAGGATAAATCGGTGTGACCCGTCTTTCTTCGGCTCTAAAAAATAAGATGATAAGAATTGATTTTCATGATATGTACATTTTTCGATTACACCTTTGTCCGACAAGGATTTGATAGCTTTTCTGTATTTTTCAATTTCTAATTGTGAATCAAATTTAATTTTTGGTGGAATTTGCTGTTGAACAACTTGTG
>dnaPipeTE_Braconidae_comp_TRINITY_DN209826_c0_g1_i1
GCTCCATTTAAGTGAATTAATCGTATGAATCATCCATAATTTACATCTTGAATAATATGAATAATTCTATTAAATGCTAAGTCAATATTTGGGCAATAATGTATTGATAAAAATAATCCTGTAATAATTTGATTTATTAAACAAATAATAAGTAAAGATCCAAAATTTCATCAAATTGAAATATTTATTGGTGCAGGTAGTGAAATTAAAGAGTTATAAATTACATTAAAGATAATGTTATTTTTTATTAAAGATTTTTTCATAATTAATTTTTCGTATTGAATATTTTTTAAATAAACATATTTTAACAATTATAGTTAAACAAATAAATAAATAAATTATTGAAATTAAAGTTGGAATATTTTTATTATAAATATATATATATATAATTTTAATATTTTCATTTAA
>dnaPipeTE_Braconidae_comp_TRINITY_DN214893_c0_g1_i1
AACATTTGGCTGATGTTCTTGAGACCTACGATGACAAATGAAAACTCAGTTCATAGAGAGTGGTCTTGAAACGTTTTAATTCTAAGGTGCTAGTGTAGTGAAAGTTATTTTTGAGAAACTTTAATAAACATGAAAGCTTTCATTAGCTCAATTTTTGTTACAAGTACAAAAATAGAGATTGTATATTACAAGGCTCAACATCAATTGAAATTCATCCGCAATCAAGTTTTTTTACATTCTAAAAAGCTATTCAATCTTTTGGCAACGCTGAATCACTCTTCCCTCTGGAATAGACTTTTGTTGATTTGCCACCAAGCATTCTATCCAATAAGGATTGTTTATTCCTCCGTCGGGCTGCAAGAACCTCACGACACAGTTCGTGAAAAGAATCTGCTACTTGTGAAACCTGAAATTAAGTTTTTGA
>dnaPipeTE_Braconidae_comp_TRINITY_DN204843_c0_g1_i1
ATTATTTAATTCCTTTAATATTAGGTTCTCCAGATATAGCTTTCCCTCGAATAAATAATATAAGTTTTTGATTATTACCTCCTAGTTTAATATTATTAATATCAAGAATATTTATTGGAATTGGAACTGGTACTGGATGAACTGTTTATCCTCCTTTATCATTAAATTTATCACATAGTGGTCCTTCAGTTGATTTATCTATTTTTTCTTTACATATTGCTGGTCTTTCTTCAATTATAGGATCAATTAATTTTATTTGTACAATTTTAAATATAAAAATTTATAAAATTGAGAATATTTCTTTATTTTCTTGAGCTATATTATTAACTGCAATTTTATTATTATTATCTTTACCTGTTTTAGCTGGTGCAATTACTATATTATTATTTGATCGAAATTTAAATACTTCTTTTTTTGATCCATCTGGAGGTGGGGATCCAATTTTATATCAACATTTATTTTGATTTTTTGGTCATCCAGAAGTTTATATTTTAATTTTACCAGGATTTGGTTTAATTTCTCATATA
>dnaPipeTE_Braconidae_comp_TRINITY_DN223880_c0_g1_i1
TTCCATGATAATATTTTTCATCATAATATTTCATGATTAAACAAGTAGAATTTTCTACAGTGTCTAGAATAATTGGTGTTGTTTCAATTTTCGCTCCTGTAAATTTAATAATTCTACTTTTAGCACGTAAAATTCCTGATTTTTCATCGATAAATGGATCTACTGATAAAATGCGACTATTTTTTGGAATGGTTGAATTAATTTCAGATATTCAGTTTGAAGTCAAAGCTCGTATTATTTCATCACCGAATGAAATTGATTGACTCAATTTCATACAAATGTCTACTGCTAAGTTAAAACGTTCAACTGATTCACATTCTCTCTTTTTCCAAATATCTACTGCTTTTAATAGACACGAAACTGAATGAATCAATCGATTCCAAGAAGAAAATTGTGAGAAATCGATGAGTGGGTAATTACTTGAAACAAGACAAATGTATAATATGCAAAATGATCCG
>dnaPipeTE_Braconidae_comp_TRINITY_DN237502_c0_g1_i1
GCAGGTTGACAAACGGGCTGATCTACTTTCTGATCTAAGTCGCTCGGTACATAGTATGCGGGTTTTAATAAATTCACAGAAACGCTTTTAATATTACCTCTTATATCTAGGTTGAACAAAATGTCGTTAACGCGTTCTACAACTTTGAATGGACCTTCGTAGGGTCGATCTAATCCAGTTTTTACTGGTTTCTCCATCCATACGTGTGTACATGAGTATAGATCTTTAAAGATAAATGGATGGATTTTGTGATGGTGAGTATCGGCCACTGGACGGAATTTCCGCATGTATTCTCGAAACTCGTTGATAAAAATTTCCGGTTCTGGCTCAAAATCGTCTGGGAAAAAGAAT
>dnaPipeTE_Braconidae_comp_TRINITY_DN237545_c0_g1_i1
AAAATCGATAAACGGTTATTGGAAAGATGAGGAGAGGTCAAAACATATAAATTATCTGGAATTACTTGCAGCTTTCTTTGGACTCAAATGCTTTGCAAAAAATATAGAAAATTGTCAAATTTTACTTCATATAGATAACACTACAGCCATTTCGTACATCAATAGAATGGGGGGCGTACAGTTTGAATGTTTGAATGAAATATCCAAGAAAATATGGATATGGTGTGAACAGCAAAATAACTGGATCTTTGCTTCTTACATCGCTTCAAAAGATAATGTAGAGGCGGATTTCG
>dnaPipeTE_Braconidae_comp_TRINITY_DN202969_c0_g1_i1
AAAAACCACCAAAAACGCCTTTAACAACCTGGCCATACCCGAATAAGGCGTGGGGTCGAATTCATTGCGATTTCGCAGGACCATTTTACGGTGACATGTATTTGTTAATTCTGGATGCTCACAGTAAATGGCCTGAAATAATTAATTGCAAAAATAACACGAAGGCAATTAAAATTATAGAGTACTTTAAAGATCTGTTTACGCGATTTGGTCTACCTTTGCATTGTGTGACGGACAGTGGTCCACAATTTAAAAGCGACGAATTTCATCAATTTTTAATGAAAAATGGTGTCTACCATACATATTCGCCTACGTATCATCCAGCAACTAATGGTGCTGCGGAAAATTTCGTTCAAAGTTTTAAGGATAAAGTAAAAAAAATTGTTGAGGGGGGAAAGAGCGTTGAAAACGCAGTAAGAATGTTTCTACATGATTACCGAAATTTTCCGCATTGCACAACAGGCAGAAGTCCTGCCAAACTAATGTACAACCGTGACTTACGCACACGATTCGATAGACTAAAACCTAGCGT
>dnaPipeTE_Braconidae_comp_TRINITY_DN228671_c0_g1_i1
AATTAGAGCCTCTAGAATTGCCGGACAAAAATTTGTAGAGATACTGAATTGTGATGAAAATAGGTATGCATAGGTTTTTGAGGCCACTGATATTGAATCCGGCCTCAATTTTCCAGAATGCGATCTAAAGCTTCTAAGAAGGCCTGAGTAAACTTTGAAAAGATACTGAAATTTGTTGAAAATTAGTATACATAGGTTTTAAGGTCGCTGATTA
>dnaPipeTE_Braconidae_comp_TRINITY_DN228633_c0_g1_i1
ACATTTTTCGAAATCACACCTCGAAAATGCAATTCCAAAGAAGAAAAAAAGATCAAAGATCCGTATACTACTTCGAGGCGGACTTTTAATGAGGTAGAACTCATGCATATATATATATATTCATAATCATGTATATATGGTTATGTGTGTGTGTGTGTGCGTCTGATTTGTGTCACTGCACTGATGCTGTGTTCACTCGTGTGTGTGTGTGTGTGAGTATGGGTGTG
>dnaPipeTE_Braconidae_comp_TRINITY_DN236829_c0_g1_i1
GGTTTCTCCAATTGATTTGAAGTTTTTATAGTCTACACGTGATTCCTAGTGGCAGCGAGAACTGTGTAATCGTGAAGTTCCCACGGCAATAGATTTACCTCTATGCAATTGACTCAGAAAGCGAATTTTATATTCGTCCGATAGATGCACGTATGTCATGAGCCACTCGATTTTTGTCGGCTAAAATTTCCCCATTTTCGACAAATCTTCAGTTTCACCTGTTTTTCTACAAGATGTTTGTATGATAGCATTGAGA
>dnaPipeTE_Braconidae_comp_TRINITY_DN200351_c0_g1_i1
GGGCCTAATGCGCAAGGTGAGTTTGCTTATCGAAGTTTCCACAACAAAACTCGAGGAATGCGAGTCAGTGGAAACTTACGTCACCAAAATAATAACAGCTGCAAATCGATTGAGCGGAATAGGCCTCGCATTGCCCCAAGAATTACAAGGAGCGCTGCTGCTCGCTGGGTTGCCAGCGAGCTACCGACCTATGCTACTGGCACTA
>dnaPipeTE_Braconidae_comp_TRINITY_DN237974_c0_g1_i1
GAGCATAATAGTTGGGCCCCTTTGCCCTCGTATATTATTGATTACGTACTTGCGATTTGACATAGTGTCAAATGAAATAATATTGACATTTCAATAATATTGAGTTCTTCAACAATTGAATGAATCTCGTTAACGTGCTATACTTATAGAAAAACTATCAAACCTCCTCTTATATCGACTATTATTGATCGGCTTATCTTTGTCAATAACCACCAATCCATGTTTATCTTTGCAACATAGTGAGCACAAATCTCTGAAATTCATGTGAGGCATATCTGTGTTTAC
>dnaPipeTE_Braconidae_comp_TRINITY_DN216638_c0_g1_i1
AGATCAATCTCCAAAATAAAATCAATTGATGAGTCGTCCGACAGACTGAGAATTTGCTGTTCCGTGGTGATATTATCCACCCATTCAAAACCGTCGGTGGGTAGATTTTGTGTCATTGCCCATCCATAAAGATTATTAGCATCATAATACATGACATATTTATCAGCTTGTATCGAACCGTAACCCTCTTTCATGAATGGGTTGTTAGCTTCGGCATATCTGTT
>dnaPipeTE_Braconidae_comp_TRINITY_DN215584_c0_g1_i1
TCAAAAAGTTTCATCGGGATCGGTGACCCAAAGGGTGTGCACTCTCCTAGTTAGTTGGCTATACAAATAATGATTATAGAGTTCCAATAAATAGCTGAGTGATAAATGCCAGACATGTAACAGTCGTTGAGGAAGACGCCAAATTAATTTGCTTAGAAAAAATTGACGATGAAAAAGATAGACAGCATGATGAAAGTGATTCTGAAAATGAACATGATGAGAATGAAAACAATGATCTGGTCATCGGAAAAAATATTGATAATGATAATGTAGTAAACCCGAATGAACTTGAAAACAAAAATAATGATAATCTGGAAGTGAAACGGAAATCAAATAGAAAGAAAAGTCCCATAAATAGGTACGGAAATCCAATAACACATTGTATATATATAAATTATGTAAACGCGAACGTACCAAATACATTCGAAGGAGCGATGAATTGTAATGAACGAAAAGAGTGGCGAAAGGCTATGGATGCAGAAATGGAGTGTTTAAGAAAAAATGGTACATGGAAAATTGTTGAAAAGCCAGAAAATAAAAAGGTTATTTGTGAAATGTGAAATGGGTCTACAAAAGAAAAAGAGATAATACTTATAAAGCTAGACTAGTGGTGAGAGG
>dnaPipeTE_Braconidae_comp_TRINITY_DN215500_c0_g1_i1
GAAGAATACCTTCACCTGAGAGAATCATTGTTTCCTGGCGTACCATTACGCCCTAAGCATCATTATCTCAAACATTATCCACAATTAATTCGTAGATTTGGGCCACTAATAAAAGTATGGACTCTGAGATTTGAGTCAAAGCATCGCTTTTTTAAGAGGATGATTCGCACTTTACAAAATTTCAAAAATGTCATCAAAACCTGCAGTGAAAAACATGAACTTTATCAAAG
>dnaPipeTE_Braconidae_comp_TRINITY_DN230237_c0_g1_i1
ACGGGCGCGTCTCTCGACTTGGCTTGAACAAAACTTATTTGAACTTTATCGCGGCTCTCTATACGTACAAATGTAACCGCGGCGTATGCATCTTTACTCGCATCGCAAAACGTGTGTACGCTAATTTGTTCTCTTTTTGCGTCTCCAAGTAAACAACGTGGTATTTGAATTTCTTCTAAACTATTTATTTCTTCAGCCCATTTCAAAAAATGTTTGCGAATTTCCTCATCTACCTCTTCATCCCATCCTAACCCTTTAATACATACATCTTGCAATAAAAG
>dnaPipeTE_Braconidae_comp_TRINITY_DN230267_c0_g1_i1
GAAGTACCGGGGCCGCACACAAGGCCGTTTTGAGGTCGTCAAAAGCCTTTCGTGCTTCTTCTGTCTATTGGAAAGTGGTGTTCATTTTAGGAGGTCAGACATTGGTTTGGCCCTTCGGGAAAAAAAAACCGGAAAGCCCGAGGAATTGTATAATATTCGTTTGACTCTTAGGTGTTGGAAATAACCTGACAGCATCAGTTTCCTTCTCGTCCACACGTACACCATCCTCGTTAATTATGTGTCCGAGATATGTTACCTCTGTTGCGAGAAATTTGCACTTGTCTGGTTGGAGTGACAGCTTTGCTTC
>dnaPipeTE_Braconidae_comp_TRINITY_DN231922_c0_g1_i1
GCAGTAGCTCCACTTGCTTACTTATACCGCGGAATAAGTATACATGCCTGTATGTTTGGTAATTTTTGTCGTTAACTTAATTTTTAACATGTTTTTCTCTTCGAGCGGGATTCATCGTAACAAAGCAGTTGGGAGAGAGTGAGGTAAAGAAAGAAAGAGAGAGAAAGAGAGAGAGAGAGAGAGAGAAAGAGAGCAAGGCATGGCTTCAGAGATTG
>dnaPipeTE_Braconidae_comp_TRINITY_DN205374_c0_g1_i1
GTTCGCGTCTAAAATCATACCAAAACATGAGCGGCACAGAGCTATCATTGACAAAGAAGCGGGTGCCATAATTTTCGGCTTCAAGAAATTTTATCAGTATATTTACGGTAACAGCGTAATATTAAAGACGGATCATGAGCCTTTAAAATTCATTTTTGGAAAAAAAAATTTGTCCACAATATTACAGAGTAGGTTACAACGATGGGCTTATTTTTTATCCGGTTACACATATACTATAGAAATAGTACGATCA
>dnaPipeTE_Braconidae_comp_TRINITY_DN238051_c0_g1_i1
ATATGCCAAATTCGTATAAATTGCCGCAGATCGATTTACGAAAATATGATGGATCTGTGAAAGGCTGGCTTCATTTTTGGAGTTTATTTAAGAAAATTCACGAGGATCCGACAATGAGTAAGGAGCACAAGTTTCATTATTTGATGCAGTCTATGACTACTGGCTCCAGTGCAGCTGAATTAGTATACAGTTTTCCACCAACAGCAGAACATTACGATAAAGCAATAGAGAGCTTGAA
>dnaPipeTE_Braconidae_comp_TRINITY_DN227419_c0_g1_i1
GCATTTCGACGCATGGTTTCTGAAAATGTTGAGAAATCTTCATTTCAGAATCGTGCTGATTCGTACCATCGTAGTCACCATCATCATCACAATAAGCACCATCATGGACATGATCATAAACATGGCCACAAACATCACCACCATCACCATGAAGACCATAAACATGGCCACCATCATCACGAGGATCATAAGCATGGTCATCACCATCATGAAGATAATAAACATAAACATGATCACAAACATCACCATAAGCATGATGAGAAACACGAAGA
>dnaPipeTE_Braconidae_comp_TRINITY_DN210447_c0_g1_i1
ATCGATGGGAGAAGACCAGGTATTGAAAATCAAGAAAAGGCCATTTATAGACGAGAATGGCAAAAGACCAAAGGTTATTGATTCAAGATGTGTGCTCAAACGTAAGACTGAAGTATAAGATTTAAAGCTAGATTGGTAATTTGAGGTTTCAAAGATAAAACAAATTATGATCTTAAAGAAACCTATGCACCAGTGTCAAGACTACCGTTGGTAAGAGCATTATTTTCAATAATAAACCGACTAGATCTTGAAGTAATTCAGTTGGATG
>dnaPipeTE_Braconidae_comp_TRINITY_DN227350_c0_g1_i1
GAATTTTCGGGGTGAAATCATTACAATCGGATTGCATATAAAATTATTGGATAATGGGTATCGTACTCACTTGCAGAGGGTATATAAATAGTTAACCATGTTTCCCAGTCATCAGTCGCAAACGTACAGTCAAATCATTAACACAGCAAAACGCCAAGTTCCGTGTAAATCCTGATGGAAAATACGTGTATATTTTGCTGTTGGAATGGAAGACATTGTAAGTATCCAAAGCCCAGTTGCTCTGGATGATAGCATCTCTCATTATGAGATTCATGCTCTCGACCTTACACATCAACGAGCTATAGTACACCAGTTGGAGGTGTCTG
>dnaPipeTE_Braconidae_comp_TRINITY_DN227340_c0_g1_i1
GAAATTACGAGCGTCACTTGTCTGCGTTCGATGGCCTCTCTGAGGTCGTCCGATATCTTTAAAAGGGCTGTGTGGGAGCTGTGATGCTTACGGAAGCCGGACTGTTGAACGTCGATGATGGAGTTGTCCGCGATATACTTATTAAGTTGTTTAAAGACAACAAGTTCGAATAGCTTAGCGGTTGCGGACAGTATGCTTATGGGACGAAAGTCACCAAGAGAGGAGGGGTTTTTAACCTTAGGGATGGGACGAACGAATGCCTGTTTCCAAAGCCGCGGAAAAATGCCGCCCTGCAATGAAGCGTCGAAAATATTCAGCAGGACGGGCAGTATCACCTCAGCACTGTCCTTGAGAAGCTGGAGACCGAT
>dnaPipeTE_Braconidae_comp_TRINITY_DN236470_c0_g1_i1
GTTTGATAATTCGGCATTTGTGAAATTTGTGAAATTCGGTGAAATTCGTGATATTGGTAGAACTTGTGAAGTTTGATAAAATTCGTCATAATTGGTAGAATTCGTAGAATCTGGTAGAATTGGTGAAATTTGGTAGTAAAATTTTGTTGAATTTGTGAAGTTTGCTCGAATTAGTAAAATTTGGTGAAATCAGCAAACCGTGGTAATATTTGTTAAATTTGGTAAAATTCGTTGAATTTTGATGAATTATTAAACTTCTAGGAAATTCCGGAAAATTCGTA
>dnaPipeTE_Braconidae_comp_TRINITY_DN216286_c0_g1_i1
GGTGGGATACGAGAGGATTTTGTTAAATCTGCAGATTGTCAAAAAGAAATAAGTCAACTGAATAAGAATAACTGCGAATCTACAGTTGGAAACCATTAATGCAGTTTATTCTCCTTGTCATAATCACATTTTAAATTTATTTATAAGCAAATCTTCATCTGTTCAAGTAGTGAGAAATTCAGTTGGAACCATGAAAGAGACAATTGCATTTTTCAACGCATCTGCAGCTAAGCGCTCTCATAAACTCAAAGAAATAATGGGTCATCATCTTTGTGGCTTATGCGAAACTAGGTGGGTTGAGAGACACGACGGAGTTTTACAATTTCGAGTGGGACTCCCCAAAATCGTTGAAACGCTCGAATACATTTCTGCGTGGACTGATATTCAGACATC
>dnaPipeTE_Braconidae_comp_TRINITY_DN227173_c0_g1_i1
ATCATACTTTCATCTTCTTGTAATGAAAATCAATCATATAAAGTTCTGACAAATCAAGCACTGTGAGTCCAACGTATATGGGTTTACGAATCATAATCCCGGTTTAGGACAGCTGAGTAACCTCCAGGATGTAGCCATATTCACTATCATCTGGGACACTCATGGAATCAATTGATGATGCATCGTTATTGCACCACTGGAAGTCTTTTTCTGGTAAATGTCGAACCATACCGAGTCCATAGAGATTATTTGCATCTAGTTGTATCAGGAACTTCTCTTTCTCATCGGGGTTATAATCTGCACCAAGATATCCGTTA
>dnaPipeTE_Braconidae_comp_TRINITY_DN216968_c0_g1_i1
ATTATTTATATAGGTGCTAATGGCTTGTTAGAAAAAATACGTAAATGCTCTATTGATCTGGGAGCGATACTCATTCAGAGAGACGAACAAAACCGAGATAGAGTTGTTGCATGTTATAGCAAGCAAACTTCAAAAGAAACTCTATCACTTCTATGAGCTTGAAACAATGGCGGTGGTGTTTGCAGCCAGACACTTTCGCGTCATGACCATTCAAGATTTTTACTGACTGTATCGCATTGAAGTTGACGTTTTCAAAAAAGGACTTGCTACCAAAAGTAGGAAAATG
>dnaPipeTE_Braconidae_comp_TRINITY_DN216997_c0_g1_i1
GCAAGTCGAAAAAGGGCGAGCATTCAATCAAAGAAGGCTCCATCGTACTCTTGCGAGAAGACAACGCACCAACTATGCAATGGGCCATGGGGAGAGTGACACTCACTCATCCAGGAGCTGATGCAGTCATCAGAGCCGTCACCGTGAAGACAGAGATCGGCGAATACAAAAGATGCGTGAAAAAATTGGCACTATTGCCAA
>dnaPipeTE_Braconidae_comp_TRINITY_DN200233_c0_g1_i1
GGATCATCTCATCAGTATATTGAGGCGTATCATACCCTATTTTCAGGCACTCCCTAGTAAAAATAACTTCCATCCAAAAACGTACAAAAATGTATAAGAACGTTCAAAAACGTACAAAACCGTTAATAAACGTCCCATTTGCAACAAGAAATACATTTGTATCCATTTTTATACGTTTTCGAACATTTCTGCACATTTCTGTACGTTTCCGTAAGCTTTCATACGCTTTTGTACGTTTTTGTACGT
>dnaPipeTE_Braconidae_comp_TRINITY_DN242204_c0_g1_i1
GTGGAGCATTGAAACTTCTCGAATTGGTAAATTTATTTATTAATAATTATAAATTAATAATATTAATATTATTTTTTATAAAAACAATTAATTAATTTATTGTATTTTTTATCAATATTAAATGAATAATATGTTTAAACTAAATAATAAGTTATTAATGAATTAATTTCTTCGTAAGGAAAATTTATTATTTTATCATTGTTAATAGTAATATTAATTATTAAATTAAATAATGAAAAAACTAATTTATTAGTTTATTAATTATATTAATTATTATTAATTAATAATAATAGTTTCTTA
>dnaPipeTE_Braconidae_comp_TRINITY_DN210074_c0_g1_i1
TTGGAAATTTTCTCATCCAGTTGGGAGCGTGCTTAGCATTTTGTGTGCCACAGCGAAGGTGTTTGAGTTTGAAGTGTACCGGCAGATTGAAAAATTTATCAGTAAAAACTCGCTCATCGACCCGCATCAATCTGGCTTTAGTGAAGCATACAGTGCTCATACGGCTCTTTTGAAAATATCTGATGATATCAGAGAAGCCATCGATAACAAAAAAGTTACTCTACTCATTTCGGCTCATTTCGCTGCTGCTTTTGACTATGTATGTTTCGATGTTCTTATACACAAGCTGAAGCAGCTAGGCTTTTCTGAGAGTGTCCGCAAGGTTCAGATCCTACCTCGATAATCGTGAGCAGATG
>dnaPipeTE_Braconidae_comp_TRINITY_DN221084_c0_g1_i1
GTCAGTGTTCGAAACTTTTATAAATTACGCCCAAACTCAGACTGGCAAATCCATCAAAACTATTAGAAGTGATAATGGCGGGGAGTATGTCAATGAAAAATTAAAGGAGATGATAACAAAAAGAGGCATTATGCATCAATTAACTATACCTAGAAACCCACAACAAAATGGTCGAGCGGAAAGGCTCAACAGAACTTTACTAGAGAAAGCTAGATGTATGATGCTTCAATCTACTTTACCAAACAAATTCTGGGCTGAAGCGATCGCCACAGCAGCTTATGTAGCGAATCGTTCGCCCAAGAAAAGCCTTGATGGA
>dnaPipeTE_Braconidae_comp_TRINITY_DN220217_c0_g1_i1
CGAGCGCCTCACTTTGGCGGACTTTGGAAGCGTGCAGTGCACAGCTTCAAATACCATTCATATCGAGTCATTGGCTACTCCACGCTTACATCGAAAAAGCTCAGGACACTCACCACCCATGTCGAAGCTAGTGTGAATTCGAAACCAATATTCCCTCAGTCGTCAGAAGGCACTGACTACCGACTCGAGCGCCTCACTTTGGCGGACTTTGGAAGCGTGCAGTGCACAGCTTCAAATACCATTCATATCGAGTCATTGGCTACTCCACGCTTACATCGAAAAAGCTCAGGACACTCACCACCCATGTCGAAGCTAGTGTGAATTCGAAACCAATATTCCCTCAGTCGTCAGAAGGCACTGACTACCGACTCGAGCGCCTCACTTTGGCGGACT
>dnaPipeTE_Braconidae_comp_TRINITY_DN220258_c0_g1_i2
TGGGAGGAGCGTGGGAAAGACCTATCCGGTCAGTTAAAATAGCTTCGCATGCAACTTCAAAAGAACATGCTACAAAAGAACAAGTTTTACGCACTGTCCTCGCTGAAATCGAGCATTCGGTGAATTCGCGACCTCTAACGCACGTATCAGTTGACCCGCGCGATGAAGAGGCACTTACGCCTAATCATTTTCTTTTCGGGACGTCGTCTGGGCAAATAAATCTAGGTAGATTTGATGCGCAAGTCATATGTAGTAGAAAACACTGGAAATCTTCTCAATTTTATGCGGATATGTTTTGGCGCAAGTGGCTTCACGAATATTTACCTAGTCTGATTCCACGGAAAAAATGGCGTGAGAATGATGAAAACTTGAAAATTGATGACCTTGTATTAATAATGGATGAAGACACAAACCGAAATGAATGGAGAAAAGGTGTGATCACGAGAGTTTTTCCGGGAAGAGATGGTCAAGTAAGAATGGTAGATGTGAAAACTGCCAATGGTATATTAAGGCGACCTACTCGGAAATTGGTACGTTTTTTGTGAGTACG
>dnaPipeTE_Braconidae_comp_TRINITY_DN241897_c0_g1_i1
ACTTTTTCTGAAATGTATTCTGACGAATCTGATTTTATAAGGCAACTCGGTGTGCTTTCAGTAGTAACATCTTTTAAAACAACCGGAAAATTGCTGGCCCAACCATGCATTTCCCAGTTAGCATGTTCATTAATTTCTTTCGACTCACGAATACGGTTCTCGATTTCTTCTCGCGTAAGACAACTCTCTAAGTAATCATCCATGTAACTACTCTTTA
>dnaPipeTE_Braconidae_comp_TRINITY_DN241854_c0_g1_i1
GAAACCTTCAAATCCCTGAAATTTTCCAAATCCAAAAATCCTGCAATTTCTAAGATCCTCGAATTTCCAAACCTCCAAACTCCAAAAGTTTCCAAGTTTGTAAAGCTCCAATTCCTAAGATTCCAAAATTTCCGAATTCAAAATTCCCAATTCCAAATTTTCCAAACTCCAAAATTCCCAAACTCCTAAAATTCTCAAACCTCTGAACTTCTCCAACTTTCAGAACTTTGAAATCTCCAACCTTCCTAACTTCCTCAGTAGGGTATACTAGAATTTTCCAA
>dnaPipeTE_Braconidae_comp_TRINITY_DN225069_c0_g1_i1
TGAAAGATCTGATCTCGGAAACAAAAAAGATCGAGTTTTAGGGCTCCATTGGGACAGAAAAGATGATAGTTTGAGTTTCAATGTAGGACTAGAAAAAATTCCTGCAAAAATCCTCAATGGTGAGATATTTCCAACGAAACGACAATTCTTTAGCATCGCTATGTCCGTGTACGACCCATTAGGTTTAATCTCACCATTCATAATCGGAGCCAAGTTGATAATGCAAAACGTTTGGCGTAGCGGAGTGGGTTGGGATAGACAAATTAGAGACGAGGAGGGCGCGAAATGGTTAATGTGGCTACGAAATTTGAAAGAGATTGTTGGATGTAAGATTCCGCGCTGTTGTTTACGTACTGACTCTGACCCCGCAAACGTCCAACTGCATATTTTTTGCGATGCTAGTCTGGAAGCTTTCGCAGCAGTCGCTTATTTAAGATCGGA
>dnaPipeTE_Braconidae_comp_TRINITY_DN220576_c0_g1_i1
ATCTGTCAATCCATCTAACAGTTTTTTATTGACTATTTTATTCAAGTATTGGGAGTTAACGTATCCTAGAGCTCTGTGCCATTTTTCCTTGTTTGTCAAACTTACTGTATTTGCATATATTCCCTTCTCATTACTTTTGTGAGAGAAACTCTCCATCAAATACAAATCATTGACTTTATTTGCTACAGCAATCAGTTCTCTATCTTTATTATAGATTTTAGCATTTTGGTCTCTAGATACAATTGTGCAAGTAGTAGTTATTTTCGAGAAGCTTAATAAATCTCTACTGATCCCTTTGACA
>dnaPipeTE_Braconidae_comp_TRINITY_DN201932_c0_g1_i1
GATGAAAATGAAACCGGATTAGACAATATTGAAAATCTGATTGAGCAGTATTTCAGTTTAGACGCAATCGGCGTAAGTACAGTTTCTCGAAAGAATCCATCCATTGAACTTTCGTTAAAAATTCTTGAAAGAACAAGTCGCCGATTGGGAAATCGGTCTTTTATGGAAGGACGAGAATGAGGTTATACCTAACAGTCGTATAAATGCTCTCAATCGTTTATACTCTTTAGAACATAAATTAGAT
>dnaPipeTE_Braconidae_comp_TRINITY_DN201320_c0_g1_i1
AGATGAAATTCCCGGGCCATATTATCAGTACTAGCGGTCTAAAATTCGACCCTACTGAAATAACTTCAACCTAAGATTCTCGTCAACCACGGAATGCTGAAGGAATTCAACGTTTCCTGGGCCTTATCGGATTTTGCGCTAAGTTCACCAATCAAATTGCGTTGAAAAACGCGCCGTTGCTCGAATTGGTGAAAAATGGGTAAAAGTAGAAATGGGAA
>dnaPipeTE_Braconidae_comp_TRINITY_DN203120_c0_g1_i1
ACTTTCAATTCATTTCAATATTAAAATAGTAGCTGTTCATAACATATTCAAAAGTTGGATAATGTTTATGTCAAATCAATGGTCGAAGCTAGATATTTGGCCAAGTAAGGAACTTGTAATGTTCTATATGCCAGATAGTTTCAAAGCAGATTTTCCCAACACCCGAGTAATTATTGATGGAACAGAAATACATATTGAACAGAGTAAGAACCCAACAGTGCAACAGTCAACATTTAGTTATTATA
>dnaPipeTE_Braconidae_comp_TRINITY_DN219793_c0_g1_i1
AGATAATTATTGATAATTTAACCACCTCATCAGTAAATTGTGATGTATAAAAATAGTCAAACTACATCAACAAAATGTCAATATCAAGCTGCTGCTTCAAATCCAAAGTGATGATTTTTAGAAAAATGGTTATTTAAATGTCGTAGTAAACAAACAAATAAAAAAGTTGTCCCAATAAGAACATGAATTCCGTGGAACCCAGTTGCCATGTAAAAAGTTGATCCATAAACTGAATCAGCAATTGTAAATGGAGCTTCAATATATTCGTATGCCGTCTTCTGCTTGAAAAA
>dnaPipeTE_Braconidae_comp_TRINITY_DN218821_c0_g1_i1
TGACGAAGAACCGGAGGATGAGTCGAACGATTTCGCGCGCGTACTTGTTGCGGAGTTTGAATTTCCACCGTGCGATGCGCTGAGACGTGTTATCGTTCATGCTATTCAACCAAAGCAGGCTTTTATGGTCGGTTACGATTGTTAATTTCTTACAGCCGTATACGTATGGCTTGAAATACGTTACCGCGTATACTACGGCTAGTAATTCTTTCTCCGTCGTTGAGTAATTTATCTCG
>dnaPipeTE_Braconidae_comp_TRINITY_DN215108_c0_g1_i1
ACTTCGAGAACCAACCAATAATCCTATCAAAAAATCATTTCTCCACCAAGCTGTTGATAGCCGAATACCATCGCCGATTCTATCATGGAAGCAATAACACAGTCATTAATGAATTGCGGCAGAAATATCATATAGTAGGATTGCGAGTCGCCTTACGCTCTCTCGTGAGTAGATGCATAGTCTGTCGCCTCCGGAAAGGCAAGCCTATGAATCCGTCAATGGGAGCATTACCTGGGGGCCGTACAGCTGTTGCGCAGCGAGCCTTTAGCCATTGTGGAATAGACTACTTTGGGCCTTTATTGGTAAAGATCGGGCGGCG
>dnaPipeTE_Braconidae_comp_TRINITY_DN231503_c0_g1_i1
GACTGGTTGAGTGTGGACGATAGCAATTCGATTTTGTTGCAGCAACCATTTTCGGGGGTAAAACTTTTTTGTCCGTCATGCTGTTTAAGGACTGCTCTTAGTCGGTGATCTGTCAAGGCCGAGAAGATCCTGCTCATTATGGAGCTGATGATAATGAGGCGCCACTTTTTGGCGTCTTTTGGGTCCTTTTCGGCCTTGGGCATGAGAGTGGTCCTATTTTTGCACCATTCTT
>dnaPipeTE_Braconidae_comp_TRINITY_DN207510_c0_g1_i1
GGAGACGAACGCAAGTGACGCAATGACGCACGATCTTTCTAACCTGATTTTTCCCATCGAAGAGCCAAAAACGATGCCGAATCGTGTGCAGGGTACTCTGAATACCCGCGTGATGAGCGTTACGATGGACTTCGCTTATAATCAAATCCGTGACGTGATGATGCGATGGTAAAAGAATCGGATGTGTTTGGTTGATGGGAATTTGCGCGTTACGCAATCGGCCGCCAACGCGAAGCAATCCGTGCTCATCGAGATAGGGGTTAAGTGCCGCGAGTCTCGTTCCCTTAGCGCAACCGTTTTTCGCAACGTGTTCGACCTCGGCGTGATATTGTTCGCGCTGAATGATGCGAAGGATTTTAATTTCGGCTTCTAACCTTT
>dnaPipeTE_Braconidae_comp_TRINITY_DN223715_c0_g1_i1
ATTTAGCATGAGGCAACGGAATGCGCGCGTACAACGAAGGTATCATTGAACAATCGTGTTGTGACTACATCAGCGCTCTGGAAATGGTGAGGAAGCTGGGTGGCATATATCGGTTTTGCGTCGACTATCATGGACTATTTATAGCGTTAATATGATCGATGCATATCCAATGTCATTGCTTGGCGCTATTTTGGAAACGTTGCGGAAGGCAAAGTACATCTCGAAATCGATTTATGACAG
>dnaPipeTE_Braconidae_comp_TRINITY_DN217651_c0_g1_i1
GTCTCTACCGGACCAACTGTCTAAACACATTTTACTGTCTTTATGATGGTATTCTTCACTTCCTCCTTCTTTTTATGTATGCTAAAAGATCCTTATCGAGGACCGTTTGACCGTGGAAATTCGGCTAGGCAATGTAAGCTTCCGGTCCATGTCGACCATACCATTCATTAATCAATTTCACATCGACTCACTTACGGTCATTTTTCATTGTCTCGTTG
>dnaPipeTE_Braconidae_comp_TRINITY_DN236125_c0_g1_i1
ATCCGTTTAATATAATATTTTTTTCCGTTTTCCAATTTCGCCCTGTGATAAAAAGCCGCCGATGGCATATCCAGATGCATCTGTGGTGATTATGTATGGTTTGTTCAAGTCTGGGTATTGTAGAATCAGTGCGTTACAGAGTAGATTTTTTAACGTCATAAATGCTTTCTCTTCCTCTTCCACCTTGATGCTAAATCAAAGACAGAAAAATATTTCGATCCTCCCAATTGATCCAG
>dnaPipeTE_Braconidae_comp_TRINITY_DN232278_c0_g1_i1
TGAACGAGATGCTTGATAAGGCCGATAAGCTCCAGTACCTTATACAAGCCATGGTGCCGAACTCGCGAGCCGCCGACTTAGTAAACAGCTATTTGCCGACTAAGGAAAATTATGATAAGGTCATAGCAAGTTTGAAGAGTAGATTCGGCCGTGACGATTTATTGATTGAAGTGTACGTGCGTGAATTGCTGCAGTTAGTATTGCAAAATTCGTTCGGTGTCGCGCATGACTTCCAGCTGTCTAAACTCTATGATCAAATAGAGTCACATTTGAGAGCACTGGACACGCTAGGAGTCACAACCGATAAGTGTGCAGCGATGTTGTATCCATCA
>dnaPipeTE_Braconidae_comp_TRINITY_DN232223_c0_g1_i1
AATAGAACATTTTAAAATGAAAAGCATAAAGACAACGGTTCAATTGATTTTTCCGGGTGACTTGATGTGTAACGTAGATATGGAAGACGCTTATTACTCTGTGCCAATTCACAAGAAAAGTAGAAAGTACTTACGTTTTGAGTTTGAGGGCCAAATATATGAGTTTACATGTTTTCCAAATGGGTTATCAGTATGTTCACGTATTTTCACAAAGATTATGAAAGTGGTTATTAATTGCTTGAGGAAAAGAGGCTTATTATCGGTTATTTACCTAGATGACATTTTATGCATAGGAAAAAATTTCAAATCATGCCAATACAATGCCACTGAGACTATAAAATTACTTACAAGTCTTGGTTTTCTTATAAATTGGAAGAAAAGTATGCTGAAACCAAGTACAGTTTGTAAATTTTTAGGCTTTGAAATAGATTCCAATAAATATATAATTGGCTAACCAGAAGAGAAACGTAAAGCACTGCG
>dnaPipeTE_Braconidae_comp_TRINITY_DN232193_c0_g1_i1
ACGAGACAATTATTTATATTTCATGAGTACTGACGGAATACCCTGCGATGAAGGAGCTAGGCAACTAGAAGCGATCAACAAGCTTCCAGGTTTGAAAATTCAGGGATGGGAAAACTCAAAATTCTGAATGTTAATAATAAAACACATTTGGTTTTTCCCCTCCGCGACCAAAACTCAGTAGGTATATCAACGTGGATAATAATCGTGATAAACTTTGCAACGAGGTAAAAATCTGGGCAAGCAAA
>dnaPipeTE_Braconidae_comp_TRINITY_DN217322_c0_g1_i1
AATGAAAGAGGTCAAGTTAATTGAAAAAAAAAATTTTATTCGGGTGCTTGTTGCCATTCTTCGGCATCATTAAAAATTTTAGCATCTTGAATGAAAATTGAATGTTCAATTAAGTTTGCAATTTCAATGCCTGACAGTTCGTCATCTGATCCATGTGAATAATCGACTGTCTCATTTTGGGCTTGATGAAATATATTCCTAAGTCTCCTCTTGCACTGGGTGTTTGAAAAAATTGTCAACCACGACCTCTTTTTGATGTGACATTTGATCTTTCTTGTACGTTGTTTTTTTTTAGGTGTCTCTGGAGCTAGTCGAAAATCATCAGATTCATTATATGAGATCAATTTACTATTAATTATTTTGAGGGAATTCAATGGTGGATTTTCATCAACTATGTTCCCGGCTACACCTATAATTTGATCATATATGATAATATAATATCATATATTCATTATTAAAAGATTTTCCATTCATAAATTTGATGCTGCGATCTATTCATTATTTTTCCAGTTTCTGAATTTAGATTCTATATGCTTTAGAAGTTTCTAAGTATCTGACGAATACACTTTCATTTGCGCGAGAGTCAAATTAGCTTCTATTTATTTGATTATCTGGAGCATATGTTTTCGGTCCAAAAAATTGGAAATGATTGATGTTTGGAATTTTCTTTGTCTATAATTCATAGGGCGTTTTGCCATTTAAAGGTTTTGTTGAATATCTGTTGCGGATGTAATTGGCAGTGTTAATTGCTTCATCCCAAAATATGCTGAGCGTTTTTGCTTCTCTCATCATGCATCTTGCCATTTCGTCAAATGTTCCATTTTTTTTCTCAGCTACGCCGCTTTGTTGTGGTGTATACGGTGTAGTGAGCCTCCTCTCAATTCCATTATCTTCTAGGAATTTATAAAAGTTCGGATTTCATCATTCCTGACCATTGTCTGTCTGTAACATTTTGATTTTCTTAACAGTTAAATTGTCTACCATTTCTTTATATATTTAAAAATTTTCTAAAGCTTTATTTTTG
TGTTTAAGAAAATATTTTTCATCCTATCTTGTGTAGTCATCTATGAAGGTGATATAGAACTTATATTTACTGTGAAAAGGGTGTCTAAAAGGACCGCTTACGTCACAGTGAATTATTTCTAGTCAATCTGTCGTCCTTCCATCGTTATATATTTTTAAATGGGTCAATGATGAACTGGTGGACGTTGATGTTAACTCGTTGAAACTTGGAAAAATTAAAAAGCTCTGTGGTCTAAAGGTCAAGGCGTTTGCCCAAAAAGCAAAAA
>dnaPipeTE_Braconidae_comp_TRINITY_DN205182_c0_g1_i1
TGGTTGATTCCGAAAATCCACCTGGATTTTCCCAGATTACACCTGGATTCTCCCAAAATCCACATGAATTTCCCCAGGACCTGGCTGGTTGATTCCGAGAATTCACCTCGATTCTCTCAAAATCCAGCTAGATTCTACCAAACTCCGCCTTGATTCTTCCAAAATGCACCTGGATTCACTCGAAATTCACCTAGATTCTCCCAAAAGTCAACCCGGATTGTTCCCAGGACCTGGCTGGTTGATTCTGAATTTACACCGGGATTTTCTCAAAATCCACCTGGATTCTCCGAAAATGCACCTGGATTCTCCCATAATAAACCTGGATTCTCCCAGGACTTGGCTGATTAAA
>dnaPipeTE_Braconidae_comp_TRINITY_DN205116_c0_g1_i1
ATTGACGAAAAATAATCATGTAGAAGGTTTATCAGAAAAAAGTTGTTTGATATATTGTTTTTAATCAAGTAATTATTGTTGAAATTTACTGATGAATAACGAATACTTTTACTTATTGAAATGTTATATATTCGATGACATATTTACTTATTTATCCGGCCGGTGGTTTTGGATATGAACCGAATTGATTCGTGTATCAAAGTTAAAGGTATACGACTGCTTTTTTTGAAAATTCATTAGCATATTTACAAAACTCAATTGTATAGTGGTATAATGGACTACTTACATAATAGATTCGAATCACAAAATCATGAATGTAAAATTGGTAAAATGTTTATATTTTAGCATCAAACTCTACCGGTGGTTCAAGAGCATTACAGCCAAATTTAACAGATTCAATGGCCTCAGTTTCAAAATATGGGAAACCTGATTTATTCATAACTGTGACTGCTAATTCTGAATGTTGTGGAATCGTAGACA
>dnaPipeTE_Braconidae_comp_TRINITY_DN225360_c0_g1_i1
GTTGGAGGTGAAATAAATAAATTTCAAAATTTTAATTCATTTTCAAAATTTTTAGCACGGTTTAAATCACTATTTGCAACATGATCTAAAATCCCTTCATAACACGCGATTCTTGATTTATTTCGATTTTTTCTGAGGTGTTCTAATCTACAATATTGTATAATTATATAAAATTGAATGATATATTGTTGAGTAAATCTACTGCAATATAAAATTGGATATGAGTTGAGTACTTGACATGGATTTATGATTTCAGTACTTTCTTA
>dnaPipeTE_Braconidae_comp_TRINITY_DN211265_c0_g1_i1
AGGCCAAAAGGCATGGGTTTGCCTATTCACGTGCGCAGTTTTCAGAGCTGTGCATCTCGAATTAGTCAAGTCATTGGATGTAGCAACTTTTTTGATGGCGTTGAAAAGATTTATCGCGCGACGCGGTAGACCTAGTATAATCTACAGCGATAATGGAACAAATTCCACGGGTTTAAATAATGCCCTGAAAAGAATAGATTTTGAGAAATTGAGTATAAAAATGACGGAACTACAAATTGAATGAAGGTTCAATCCACCTTCCGCTTCTTGGTGGGGAGGGTTCTGGGAGCGTCTCATCGGAATTTTGAAAGGATTATTGAAACGCACCCTCAAAAAATCT
>dnaPipeTE_Braconidae_comp_TRINITY_DN211285_c0_g1_i1
TGAAGGCAGTTAGTTTACCTCGCCTCGAGCTGTGTGGAGCCCATCTTCTGAGTCGCTTAGTTTCATACGCGTTAGAAAGTATTGACTGCACCCCAACGCAGATTCATTGTTGGTCGGATTCGAAAATAGTTCTCGCTTGGCTACAGACACACTCTTCACGCTGGAAGGCATTTATCGCAAATCGAGTAAGCGAAATCACTTCTGCCGTTCCTGCAGCGGTGTGGAGGCATGTGCCTTCGGCAGACAACCCAGCAGACCTTGCCTCGAGAGGAGTCTCGTCAATTCAGCTAAAG
>dnaPipeTE_Braconidae_comp_TRINITY_DN241729_c0_g1_i1
TTTGGACAATTTGAGAATTTTGAGAAATTTGGAAAATTTGGAATTTTGAAAATTTTGAGAAATGTTGAGAAATTTGAAAGTTTTGGAAATCCCAAGAAATTTCAAGATTTTAAAATTTTGAGAAATTCAAAAGATCGGAATCCTTTAAAGTTTGATAATCTGAAAAATTTGGAAAAATTGAGGATTATTTCGAAAACCGGAAGAATTTGAGGCACTTGAAAATTTTGGAAAAATCTGAAATTTGGTGGAAAACCTGAAATTTTGAAAGATTTAGAAGTTTTGAGAAATGTAAGAAA
>dnaPipeTE_Braconidae_comp_TRINITY_DN230843_c0_g1_i1
GACGTGATTTACTATCCCAAAGACGATAGTTTCTCGATTCACCATCGTAGCCTACGATGATCATCTTTTTGCTCTTTGGATCCAGCTTTTTACGCTTTTCTTTAGGAACATTTAAATAAGCCGTGCTACCAAAAATACGCAAATGATTTAAATTCGGCTTACGTTTAAACCATTTTTCAAAAGGTGTTTCACTTTCGTTGGGTCGCATGATAACTCGATTTAATATGTAGCATGCGGTATTGACTGCTTCGGTCCACAGTCTAAAATCAACACTTCGG
>dnaPipeTE_Braconidae_comp_TRINITY_DN210581_c0_g1_i1
GCATTAGGAGCTTTCCTTGTAGCATCATCGGCCGGATTTTCACGCGTCGGAACCCATTTCCACTCTTCCATGTTCGTTTCTTCATTAATTTCCCCTAATCTATTCTTTACAAATATTTTATAGTTGTGAGGGTCTGATTTTAGCCAGCTTAGCACTGTCTGTGAGTCTGACCAGAACACGCGTCGACTAAATTTCATTGTATGCTCTTCTGCAATATTTTTCGCT
>dnaPipeTE_Braconidae_comp_TRINITY_DN215606_c0_g1_i1
GTGTGTGTGTGTGTGTGTGTGTGTATATATATGTATATGTATGCGTGCACAGCCCGATGCTCAAGCATGAAATACAACGCCCCGAGACAGATGGCGACTTTTCGGACGCGCCGCGCACGCTCCTGACCCCTCGTTCGAGTTTCTTTCTTCGACTTTTTTTTTCACTCTCTCTCTCTCTCTCTCCTTCTCGCTCGACGGCGCACACGCTTTTTTGCTCTTCGTTTTCAACTCCAGACTCGAGTTTAT
>dnaPipeTE_Braconidae_comp_TRINITY_DN215664_c0_g1_i1
GCAGATTAGCTCTCAATTTGTTCTAATATCGTTCCAGGTTTGAGCAGAGATCTGATAGAAACTCTGCAAAAGTGCTTATTAGAAACTGATAATTTAATCAGAAGTTTCGAGTACAACTTGAAAAATAGTGAAATACGCCAATCAGATCATAAGCTTATTATTCAAAACGATCGTGTACCTGTGAATCAACTCAGAGGTAGTTACAATGATCCAGCTATGAATAAAGTGACTTTACTGATGGTAGATGAAGACGAAGGTTCATATTTAAGTATTCAACTAGTAGATTCGAATGTGCATGGACAGAACAAAACTGTTTCGTGCCAGGCACTTTTATGCTTACAGGTTTATATTCGGGAGAAATATAAGCTATTTGC
>dnaPipeTE_Braconidae_comp_TRINITY_DN202745_c0_g1_i1
GTAACAAGAACATTGGAGAATCTGAAACGTCAATATTTCTTTGAAGGAACGGAGAGGAAGGTTGCGAATTTTATCAAAAATTGCGTATTTTAGCAGCAAGCAAGCAAGGGAAAATTGAGGACAAGCTCAACCTGATCCCTAAAGAAGGTTCACCACTCCACACACTACACATAGATCACGTGGGACCTCTGACTCTTACAAATAAAAAGTACAGGCATCTCCTCGTCATAGTTGACAAATTCACTAAATATACATAGATATTCACCACAAAATCAACAGGCGTGGCTGAAACTCTAGATAAACTTCGCATCCTGCAGCAGCACTTTGGAAAACCGCAACCAATTATTTCGGATCGAGGAACGGCT
>dnaPipeTE_Braconidae_comp_TRINITY_DN201066_c0_g1_i1
AGATTTGAAGCGATTGAGGGCTTGCATTTTTGAACGGCCTAATACTTCGGGGTTTGTCTTGAAAGGAAGCGCGACTATTAATCGCCCTGTTTCGTCCCGGCTTACATTTTCGGCAAAGTGTTTTTCGCAGAGCGATTCTTCGTCGGAGAAATGAGACTTTTCGACTATTTCTTCGATTTTCCAGAATTTTTCCAAGTCAAAATGTAATTCCGTGAAATTACAAAGCGCCTTCGCGGGCTTTTTATTGGTTTTAAT
>dnaPipeTE_Braconidae_comp_TRINITY_DN235266_c0_g1_i1
GCCAATCAGTTCCCGGTATGGAATTTTTTCATCAGATTTCTTATCAGATTTCTTACTTTCGACAGGTTGGAGATTCAAATTTTTTTCCATGGGTGTACTTATTGGCTTGGCTTCACTCATTCCAAAACGAGTCAGTATTTTCCGTACATATTCTGATTGATTCAGAAACATAACCCCTTGATCATAATTATAATGAATCTGCATCCCCACAAAAATATT
>dnaPipeTE_Braconidae_comp_TRINITY_DN241966_c0_g1_i1
GGCATAGCGTGCTTGACTCGCCTTGTGCTCCAGTGACTGCGGTTCACAGCGATGATGTTTCCACCGTTGTTTTCGTTGTAGTCCTGGTCTTTGTTATGTGGCGTGATGGGCTCTTGGTTCTGGAGTTGCAATTGAAATTCACTTGCTTCTGCCGACCAGATCCAATTCATGTCCAGCTTCTTGTTTGTTCTTTCCGCGTTTCTGACTCTCGCTCAAAATGATTGTGCACCGCTTCTGGGCAGATCCAAGTTCCCGGAAAGGTATCTTACGATGTCCAC
>dnaPipeTE_Braconidae_comp_TRINITY_DN231720_c0_g1_i1
TAGAATGTCTCCCATTACAACAGCGAAATATACACATTATTTTCCACCAGGATTTACACGAACGCCTAGACTTTGTAGGAATTTGGCGTTTTTCTGTGTTAATGATTCGGCTGTTCGTTGATGACTGATGACTGGGAGACATGATTGACTATTTATATACCTTCTGCCAGTGTATAGCATACCCATCATCTGATTGTTCCAATATGCAATCTGATGGTAATGTATCCACCTCGAAATATCACTAAAGTATCGACTTGATTGACAATACGTAGCTGTATTTTATCAATATAGTTGACAGTTGACGGATTGAGGATTCATGAGTGGCCAAGCGGCCTTTCGATCATTGCGAGGTACCTTTGCTACGCTTTCACGCTTCAAAAATCATCACCAACTAAGGGTTTGTCGCCCATCTGCCCCTCTAAATTGATAAATATTTCCAATATATCAGCTAATTCATCATCCCTCCACAAAACTACCCAGA
>dnaPipeTE_Braconidae_comp_TRINITY_DN242654_c0_g1_i1
AAATGACCTTGTATTGACCTTTGACTCCTATCCATGATACATACTTTTGTACGCAGAATTTCCCGAGCTTTCAGAATGCGTGATCAGAAATGGGAAAATCAATTTAAAAGACATCTGGACCTTGATATAACCTTGGAGATCACGTTCAAGGTCATACATACAACTATTCATATAAAATGATATGTAATAATTTGACGACATATATAGTTTATTCAATTATGTGATTCCATGAGAATATTACATTTTTAGAA
>dnaPipeTE_Braconidae_comp_TRINITY_DN236204_c0_g1_i1
GGCAGAGACGATGCCATTAAGATCCATGCAATTTTGAACAACCAACTAAGTGCACCAATTTTCAATAATATGGTAGAATACGCATGGTTCCAGCAGGATTAATTGACGACAGAGATGTATTTAATAATGTCTCAGAATTCAGCTTCCCAAAAACTCTCCCCAATTGTAACGTAACTGGTTGCAAAACCTAATATCGTAATGTGCACCCTCCATAATTCAAAATATGTGTAAG
>dnaPipeTE_Braconidae_comp_TRINITY_DN239243_c0_g1_i1
AGTGAAACCGTTAAGATCAGCTACGAGAAAAACAATAAAAGATGGATTAAACGAGTTACTTATCACGCGTTGGGGTACTCCGATGGTACTATTAAACGACAACGGGACTGAATATGCAAATAAATTGATTTCAGATTACGCAAACGAACTCAAAATATATCAATCAACCATACCACCTTACCACCCACAAGCTAATCCAGTAGAAAGAGTAAATCGGGTTGTAAAAACAATGATCAGAGCATATATCGACCAGGACCACCGTGAATGGGATAAACACTTAAATGAATTTCGTTTTGCTTA
>dnaPipeTE_Braconidae_comp_TRINITY_DN239275_c0_g1_i1
ATCAACTCCACCGAGATTAGAATTGGCAGCAGCTGTTTGCCTAGTTTGTTTAGTCGAACAAGTTCAAGCAGCATTGAAGCTTGGTGAACAATAAATTCATCTATGGACAGATTCAGCAATTCACTTTTACTGGTTAAAAGGACAACCGTCCAGATAGAAAGAATTCGTTGAAAATAGAGTCATAGTCATTCGAAAGATAGTTCAAGAAAATTTTCCACAAGCTGAATGGCATCATATACCTGGAGAAAACAATCAAGCTGTTGGAGCGAGGATGTGGACTGTATATAGGGATTATTAAATTACACAGGA
>dnaPipeTE_Braconidae_comp_TRINITY_DN226418_c0_g1_i1
GGTTTGAATTCGGCTCCGAAGAACGCGCCCACCAACCTTTGTAGTGTCATCCGTGCATTCATCAGTCCAGAAGGCATTCGAGTGAATTGCCACAACTCCGAACCAGAGACCGCGAAGCCTGTATACATTCTACTAGTCTTATCCAAGGATATCTGGTAATAGGTTTATCTGACATCCACCTTAGAAATATATTCAGCCTTCTAGAGCTTGTCCAGGATGGCGTCCATATTCGGCATCAGATAAGCATCCTTCACGGTTACCCGGTTGACGTCACGGTAGTCTATGCAAAATCGGTAGGTTCCATCAGGTTTCCTGACGATTACCGGTGCACTAGTGTACTCGCTCGCGAGAAAACTTTCTAATAACTCAAAAATCGACCTACTGAATCAGACCTCGGGGCCTCGATTTTTTTAGTCTACGGGTCGAAAAACATGGAAAT
>dnaPipeTE_Braconidae_comp_TRINITY_DN3502_c0_g1_i1
GGGGGGGGGAGCCATTACAACCAGTGCGTACAAAAAAAGATTTAGAACCTACCGGCAATCAGTTAAACGAGAGCGAGCGAGTAGAGCAAATTATGTCTTTATTGAATTTAGATGGGTTAAAGGAATTTGATACGGAAAGTATAAAGAAAGTTATTCCCATATCAATTTCATTTACCGGCCGATCGGCTCAGTAAAACAAATGCGGGAAAGCATCGAATAATTACCACCGATGACACTCCAATCAACATTAAGCCGTATCGTCAACCATATCATTTGCGCGAGGAAATCCAGCGGCAAATTGAAGAAATGGAGAAAAATGACATCATTGAAAAATCACATTCAAGTTATAATGCTCCGTTATTATGTATTCCAAAAAAACCCGATGCGCAAGGAAACAAGCAGTATCGAATCGTCATCGATTTCCGTGCATTAAATGAAAAAACGGTCGCGCCAGTTTTTCGAATGCTGAATATTGTCGAAATATTAGAACAGCTGGGTTCTTCAAAATATTTTAGTGTACTTGACCTACAAGCCGG
>dnaPipeTE_Braconidae_comp_TRINITY_DN3544_c0_g1_i1
ATATTGCTACTAATTCCAAGTAATTTATATGTTCCAGTCTCTCAGTCGCTGACCAAAACCCATTAGCACGTTGGTTATTACAAAACGTGCCCCACCCTGTGAGTGAAGCATCAGTAAAGATTTCTTTTGCAAAATGTAATTTTTTGATAGGGTTGACTCTAATCTGAATGGTATTACTCCACCAATCTAATTCATGTTTAATAAAGCTTGGTAAACACATTGTATCATCATAATTATGTCCTTTTAGAATTAAAGCCATTGTCTTTGCTCTTTCTAAATCACGTCAATATAATAAACCATATGAGAT
>dnaPipeTE_Braconidae_comp_TRINITY_DN70274_c0_g1_i1
AAGTACTTAAGTTCCGTAAACATCGATACGTAATTACCGCAGATATCGCCAAAATGTTTCGTATGGCGCTAGTGCATCCGGAAGATAGAAAGTATCAAAGAATTTTTTGGTATCATGACGGTCAAATACGCGTTTTCGAATTAAATATCGTTACGTTCGGAGAATCGTGTTCTTTGTTTTTGGCTGTGCGTTCGCTACAACAACTTGCGAGAGATGAGGCTTCGAAATTCCCACGTGCGAGCAAAATATTACTTGAAGATATGTATGTCGACGACTTAATAACAGGAGCCGATTCTACGGAGGAGATATTGGAAATTCGAGATCAGGTGATTTCCTTGTTAAAATTAGGTGGGTTCGACATAAGACAGTGGGCTTCCAATAACCCACTCGCGCTAGACGACATTAAAGGCTACTTTATAGATCTAGATCACGTACTTAAGGAAAAAATTATCTCAAGAACATTGGGAGTTGTATGGAATTCACAACAAGATAATTTAACTGACACGATAAATCAGTCAGACCCGACATCCAGAGTTACCAAACGCATTTTACTCTCAGAAATATCAAAGATTTTTGATCCGTTAGGATTACTCGGACCGGCCGTGTTGTACGCAATAATCCTCATTCAGGAATGTTGGAAACTTAAAATACACTGGGATGAATCACTACCGCAGGACTTACACCAGCGGTGGAGCACATTCGCCGAACAGTTACCACTAATGCATGAAATAGAGATCGAGAGATGCGTCTTATTACCGGAATCTATATACATCGAAATTCATGGATTTTGCGATGCCTGTCTCCACGGATACGGAGCATGTATCTATATCGTTTCAGTGGACGAGTTAGGAAATCGAACAGTAAAATTGGCTTGCGCAAAATCAAGGGTAGCTCCGATAAGCGGAATGACAATCCCTCGGTTAGAACTCTGCGCCGCATCTACATTAGTTAAACTTTACAAAAACGTCTGCGAAACACTTAAGCTCGACGTAGAGAAGAGTATTCGCTGGTCGGATTCCACTAT
TGTGCTCCAATGGTTAAAAAAGT
>dnaPipeTE_Braconidae_comp_TRINITY_DN70222_c0_g1_i1
GGATTCTTTTTCCATCATTTGTCGATAACTTTGATAATTGGATTTAGAATCATCGTAAGAGCATTTTAAGTAAAATCCAATACTATGAGCCTGATGTTCTTGATATGCTCGTCTATTCTCCGATATGACTGTATCCACAGGCTTGAGGAGGCATTCGAAGTCTGCATAAATAACGTAGGGAACTTTTTCCCCATTCTTGAAATTCTTGAATTCTAGAATATTTGCCTCTTTCTCAGTAGAGGGCAATTTGATTGAACACTTATTAATTTTCATGCAATCAATCAAATGTTTCTCGAGCTGAGCCTCACTCAGAAAATAGTGCAAACATCTGTCACAAATATAATGTCTAGTTTTCTTCTGAGTTACTTGAGATCTTACCAATCGTGACAAGTCTTTTATCCAAACGTAATGGAATTTTGGAACTGCACGTGTATTATTTCCTTCTTCAACATTTTCTTTTTCATCTATATACTTGTCTTGGATTAAGAGCAAATTCACATGCTTCTTTTTGTATGAAGATGTGAGATGAGC
>dnaPipeTE_Braconidae_comp_TRINITY_DN27667_c0_g1_i2
GGAACATGCCAAAAATATATGGGATAAATTTGGAATAAATACATTGGGTGAATATTCAGATTTATATTTGAAAACTGATGTGCTTTTGTTGGTTGATATTTTTGCTTGAGCTGTCTATCGACATACAGTCTAGATGCAGTTCAACAATCGGTATACGGGTGAAAAAAAAAGTCCAGAAGAAGAAGAAGAATCATATATCATGTATTTTA
>dnaPipeTE_Braconidae_comp_TRINITY_DN27621_c0_g1_i1
GTGCTAATGGGTTTTGGTCAGCGACTGAGAGACTGGAACATATAAATTACTTGGAATTAGTAGGAATATTTTTTGCTTTAAAAATTTTCGCGGTTGATTTGAGAGATTGTGAAATATTATTACGAGTAGACAACACCACAGCTATTTCGTATATCAATAAAATGGGTGGTACTCAGTTACAAAAATACAACAAGTTGTCTAAAGATATTTGGTCGTGGTGCGAGTCACTTGGTCTTTGGCTATTAGCATCATATATTCCCTCACGAGAGAATAAAGAAGCTGATAGAGAATCAAGGATAACAAACATAGAT
>dnaPipeTE_Braconidae_comp_TRINITY_DN27688_c0_g1_i1
AATATTCTCAAACATAATGCAAAGGATAACCCAACCTCTGTTTCAAAATCAACAACTCAAAACGATACATTCTAGTTCGCTTCAAATAACCCAGTACTCGAGATACCATTTGCAAGTCTTCTGCTGTTGGATCTATCTGATGTCTGCTGAGTACATTTACTGCATACGAGATATCAGGTCTCGTTGCATTTGCTAGATAAAGTAAACTACCTATTACTTCTCTGTATGCTGCGTTTTTCAAACTGAAAGTTTTATTCAATTCATCGTTATTATCTATATCTTCTCTGTCTCTGCGTTTTCGGTTTGTAACCTGGGAAGTTTCCATTGGTGTTTTTCTTTTGGGCAACTGTTCCATACTGAATTTTTCGAACAGCTCATAAGATTCTTGGCTCAGTTTTAATTGCTTAAGTATTCTGTCTCTTTTTATGGATATACCCAAGAATTCTTTGGGTTCACCCAAATCTGTCAACTTAAACTTCCCTTCCAATTTTGTTTTAATTTCCATCAATTTTGGTCTAAAATTGCTGGCAATTATGATATCATCCACATATAAAAGTAAGATCCGAAAATTTTTTGATTCTTTCCAGGTGAAAATACAAGGTTCACAATGTTCATATTTTAATCCAATGGCTACTGCCTCTTCAGTAAATTTTATATTCCATCTTTTTGGGCTAATTGGCAGACCATATAATGCCTTTTCAAGCACGCAGACCAAATCCATTCTTTCTTGTTTAGAATGTATTGTTCCCTGAGGGATTTCCATTAATACTGTCTTTTCTAAAGTTCCATTGAGGAAGGCAGTCTTTACAT
>dnaPipeTE_Braconidae_comp_TRINITY_DN18341_c0_g1_i1
AGTAGTCAAATTTTAACTAGAAATTCAAATGATTATAATTTTTTTATTTAAAAAAAATTAATTTTTTGATTATTTTTTAATTAAATTTTAAACATACTAAATTATTTTGAAATATAACAGTTCATTATTGAATACTCACGTGATCGATATATTATTTATTGATAAATAAATTTAAATCAACATAAAACTGTTTAAATTTTGAAAAAATTTAAATGAAAAAAAATTGGCTAAAATTTCAAAATAAAATATCAAGAAAGAAAGTAAAGTTAAAAAAAAATAAATTGAAAAATTAAATAAGAAAAAAAAAAAAAAAGATTGATAAAAAAAATTAA
>dnaPipeTE_Braconidae_comp_TRINITY_DN68214_c0_g1_i1
AGACCTGAAGAATCGTCAACATTCAATTCAACTCCTCGTGGCCAGCTCTCTTCGGGCTGTGATAGCCAATTTGGACCATTAAACCACAAAGTATTGCGCAAAAAATCAGTAGGGAGCTGCCCACGAGAGAGTGCATCTGCCGGATTATCGGCGGAACGAACATGACGCCATTCGATCACACCGTTGAGTTTTTGGATATCGGATACTCTGTTAGATTCAAAAATCTTGAGGACACTCGGTGATTTTTTTAGCCACTGCAAAACGATCATGGAATCGGACCAAAAAATACTCCGATTGAGTTGAAATTTGAAATTAGGGCAGATTGCACGATATAATTTAACGAGTGTCACCGCTGCACAGAGTTCGAGACGGGGAATCGTGAGTCCCTTCACAGGTGCGACCTTGGATTTTGCGCAAACTAAACTAATTTGTTGCCTTTCGCTTGCATCCCACGAAACAAGATAAATACATGCACCGTAACCATGAGCGCAAGCGTCGCAGAAACCGTGTATTTCAACGCGTGTATAATTGTCTATTAAAATTCGTCGATTTATTTTTATTTCCTGTAACAGTGGTAATTGCTGAGTGAATGTTGTCCATTTAGTATGTAAATTTACGGGAACTGATTCATCCCAGTCAAGTTTTTCCCTCCAACAGTCTTGTATCAGCAATTTCGCATACAGAATTACTGGACCAAGTAATCCTAATGGATCAAATATTTTTGAAATTTCAGATAAAAGTTTACGTTTACTGGTTTGCGAATTCAAATCGGGTTTGTTGGTAATATACGTCAGTTTGTCTTGAGTCGAGTCCCAAACAACTCCTAGAGATTTTAAAATCACATCTTCCTTAACTGTCCAATTCAAATCCGAAAATTGTTTTGTCATGTCATTGAATGCATTTTTATGATTTGACGCCCACTGTCTGATATTAAAACCACCAAGTTTTAGTAACTGTATCATTTCATCACGTATCAGTTGAATTTCAGTGAGTGAATCCTCTCCGGATACGAGGTCGTCAACAT
ACATGTCTTCGCGAAGAATTTTACTGGCGCGCGGGAATCGAATCGCTTCATCGATAGCTAATTGTTGTAATGTTCGAATGGCTAAAAATGGAGCAGAATTGATACCGAAAGTGACAGTAGTTAATTTGAATACCCTAATCTTTCCATTATGATGCCAAAAAATCAGTTGATACTGCTGATCGTCGGGGTGCATACGTATTTGTCTATACATCTTTTCGATATCAGCAGTGATAATATATTTATGTATACGCAGCTTAAATAGTTGCTCAAAAATGTTACTTTGTATAGTTGGACCAACCATGAGTAAATCATTCAAAGAATTACCACTGCTGGATCGAGCCGAAGCGTCGAATACTACGCGTACTTTCGTCGTGTCGCTTGATGTTTTAATAACAGGGTGATGCGGAAGATAGTATCCGCCGATAGGTT
>dnaPipeTE_Braconidae_comp_TRINITY_DN26800_c0_g1_i1
GATGTTGTCATCCACGATCGTTGGTGCGGGCTTCAGGCGATCGATGTTGACGGTGGATGTCCTACCGTTGATGTCGATCGTGAAGTTGACGTCGTTGACTCTCTCGAGGACCTCGTGTGGGCCCGAGTATGGTGAGTCGAGTGAGTGCTTCGGAGCGTTGTTCCTAAGGAAAACATGAGAACAGGTGGCCAGCTCCTTGTGGCAGAATGTCTTGACCTTGGAGTGGTGGGCCGCAGGTACGGACTTGACCTGTTTCATGTGTTCCCGAAGGGGCTCCAGGCTGGCATGCGGATCCTCTGGTG
>dnaPipeTE_Braconidae_comp_TRINITY_DN23061_c0_g1_i1
AAGTTGATGCACTTATAGATTCGGGTAGTGAGGTAACTTGTGTATCAGAAGAGTGGTACCTTAGAAATTTTGAGATGTTGAAATTGAAACCAACTTTACCAATAGCAGGACGTATGATAAAAGGGGCGACAGGGGGAAAATCATCTCGTTTGAAATGGCAAATTATGCTAGAAGTAGATATTGGGGGGCAGAAAATTAAATTAATTTGTATAGTAGTACCAAAATTAATTAGAAGTTGTATCATTGGGTACGATACATTGAAAAAATTGAAAGCAAAATTCGATTCAGGTTCAGATGAAATGACAGTAACAGTAAATGATAAACAAATAAT
>dnaPipeTE_Braconidae_comp_TRINITY_DN58929_c0_g1_i1
TTTTTTATGAATTTTATCATTATCAACAGTGTTCATAACTTTATAACTATACAGTTTGGCTCTTAAACCAGCAAATCCAGTCATAATTTTACCATTATTTTTATTTTTCATCAGATCAATAACTTTTTTATTAACTCGTTGTATATCATAAACATTATTTGGTGGATAATCGGATGTGTCGAATCTTTCAAATTTTCTTTCACTTTTTTATAAATATCAGGAACTGTGAAACTTAAAATGAGTGAATCAGTATCGATATAAAGTGCTTTGACATCATTGTGATTAAAATTTTTCTTTATATAATTATAATAAAATTCGTAGATTCAGATTTTTGAAAGATCTTAAATTATTTTTACTCGTGACATTTCAATAATCGCAATATTATTTTTATCAATTGAATAACTATGAAAATTTGGTTTTGCTATTAACGATCTTATGCGATCTTTTGCTATTAACTATCTTTTGACCACCAATCATCTAGCTCCATAGCGACCTTCCCATTTTGTCACGATTTTAACATCTTTGTCTTTTCTAACATTTTGCATTGTTTACCATAAACACTG
>dnaPipeTE_Braconidae_comp_TRINITY_DN72937_c0_g1_i3
ACGATGCAACGAATAATCATCTTCAACTAGCATTATGGTACCCAGACACCCCTGGTCGTATGAATACATGCGGAGATTCTCGGCAATTGCCTTGACAATGTTATTATTGGAACTTTACCGAAGAAAGTAGTCATTGGATTCGTTGATAACCGGCGGTTTAATGGTCATAGATCGTATAACCCGTTCAACTTCCAACATTTCAATATAAATTTTCTATGTAACCTACAGTTACAGATAATATATT
>dnaPipeTE_Braconidae_comp_TRINITY_DN72927_c1_g2_i1
CTCGTATATGGGTCATTTTCATGGAACTGGTATTATCCATGTCCACACATGGATAATACCAGTTGGTCTGGTAGGTTCGCTAGCCAGGGCAATTTCTCATATACCCATGAGCCAATTCCTTTCACGAAACTGACGTCATATCACGAATTTCACCAATTTCACGAAATCTCACGAAACTTCACGAATTTTACGAATTTCACAATTTTTACGAAATTTCACGAACTTCACAAATTTGACAAAGTTCACAAATTCCTCGGAATTTCACAAATTTCAGGAAATTTCACGAATCTGAAAACATATCACGAATTTCAAGAATTTTTCAAATTTGACAAAATTTCACGAAT
>dnaPipeTE_Braconidae_comp_TRINITY_DN72938_c0_g1_i3
TGGAACTTTGGTACTGAAACGTTGAGGTCTTCTTTCTCCTCATCTTCATCAGGATAATGATCTTGGATCAGAAGCAAATTTACATGTCTAACTTCATACGAAGAAGTCAGATGAGCCGTTGAAACTTTGTATGTTACACCATACTTCTTCAGGATGAATACATTCACTGAAATGTTATTTAATTTTTCAAATTTCACTACCTGTCTCAATGGAAGCGGAAAATCCATTCCGTCGAAATTCAACTCATTTTCATACACCTTGTACCAACTAATACGATGTGCATTATGTTGAGCAGGATGCAAGGCTGATAATATCGCCCATTTAAAGCATGCATCATCGTCATTACAAACATTCACACAAGCATGTTTCTTCTGAATGTATGCTGGTAGAAGTATATAAGAACTACCTCGCATTGGTTCAAATTGATTTATCGAAATTAGTTAATGCACAG
>dnaPipeTE_Braconidae_comp_TRINITY_DN77099_c0_g1_i3
CCCATGCAGGGTTTGACTCAGTTCAATGGCAAGTTCGGTTGCAATTGGTGCACGCATCCTACTGTTTGGGTCGGCAGTACGAAATATTGTTTATTGGATTATATACCTGTAGAGAGGACTCATGAACAAATGATTAAAGAAATGAGTGAATTGACAGAAAAACAGAATGTAAGAAAAAAGCGCGAGAAAAAGATTAAATCAATCAACCGATGTACAGTATTATGAAAAGAATATGAGTGAAATAAAGTTGCCATTCCAAGTGTGTAGATTAACACGGCCATTATCTATAAGAAAATATTGGAAAGCACGCGAATGGGAGAATTGGATATTATACTGCAGCTTGCCACTGTTTTCCACGAAGTTAAATTCACGGTTACTTGATTATTGGGCTCTATTTGTGGAAAGTCTGTATATTATTTTAAAATCAGATATTACGTATGAAGAATTAGGTAAAGCTGATGCGATACTGAACGAATTTGTGGTTAAAACGCAAGAATACTTTTCACCTAAATCTATGACTTTTAACGTACATCAACTCTTGCATATTTGTAAACATGTCAGAAACTTCGGCCCTGTATGGGCACACTCAACTTTTGCGTTTGAAGCTGGGAATCATGAAATGCTGCAAGCAATTCATTGTGCAAAAGGCGCAATATTACAAATATTAAGATTCATCAATATAAATCGTACTCTTGCGCTATTGGAAAAATATATTTTTCCTGATTCCGAAGAGATTGTAAAAAAGTATTGTTGTAACATTTTATCAAGCAAAGTAAAAAAATGTTTTAAGATGTCAGAAATTTCCTATTTTGGAAAAGGATATGCTATCGATTTTCCTCATATTAATCAATGGCAATTATCAAATAATTCGAAATTCTACTTTAGAATGGTAAAAAATAGTTGTACGTACTCATCGAGTATGAAAGTTAATAGAAAGTCAGATAATTCTACAGCGCAATTAATAGATGGACGATTCGTCAGAATAGTTAAGTTTATAGTAGACATAGATAACTGTAAAGAATTA
ACTTTGTGCCAAATATTAAATATATCAGGAAAGAGTCTCAGTCGAAACAGCAGCAGTTTGAAAATATTATCAAAACAACAAAATAAAAACTTGGTCTAAATTCCAACTAAATTAATAAAATGTGTTTGTG
>dnaPipeTE_Braconidae_comp_TRINITY_DN77075_c2_g1_i1
AGTTGAAGGATCAAAAACAGAAAATAAATTTATCAAAATCATTTAAAATTTTTTAAATTAAAATTTTTTTTTAAAATAAAAACATTATTATTTACATAAATTATTAAATAATAAATTATTACAATTATAAATATTAATAAAATCAATGTATAAAAATATAAAAAAATTCATATTATTGGACTTATCTGTGGAATATAAAATATTTAATTATTTAATTAATAAAAATATTATTATAAATAATTACTTTAATTTGACAAATTAATATTATAAATTTAACTAATTTTTATAACTAAATCAATTGATATCTTAAAATAAAGAATTGATTTTTTAAATCAAAATATAGTAAATTTAATTACTTCAATTGAAATTATTAATCATTATACCTTTTAATTCAATCCAAAAATTTATTTAATTTTACTGACTCTAAAACAATTGGTATAAATCTATGATTAATTCCACAAATTTCAGAACATTGACCAAAAAATAAACCAGAACGATTAATATTAATTATAATTTGGTTAATTCGACCAGGTAAAGCGTCAACTTTAACTCCTAACGAAGGTATAGCAAAAGAATGAATTACATCTAATGAACTAATCAATAAACGAATTTGACATTGAATTGGTAAAATTAAACGATTATCAACATCTAATAAACGAAAATTATCTAAAATTAAAGTATCTAATATAAAAGAATCAAAATTAATTGATAAAAAATCATTATATTCATATCTTCAATATCATTGATGACCTAACACTTTGACTGAAAATATTGGATTTTTAATTTCATCTGTTAAATATAAAATTTTTAATGATGGAATTGCTAAAAATATTAAAAAAAATATTGGAATGATAGTTCAAATAATTTCAATTATTTGATTCTCTAAAATAAAACGATTAATAAATTTATTAAATAACATAAAAATAATTATATATAAAATTATTACAATAATTATTATAATTACTAATATAGCATGATCATGAAAATAAATTATACTTTCTATAATTGAAGAATTAGCATCTTG
TAAAAATAATTGATTTAAAAATGAAATTTCTAATAATATAAAATATTATATATATATAAAATTTAAATTTATTGCACTAATCTGCCATATTAGAAAATTATAAATTAATTAATAAAAATTTATTTAATATAAATTTTAGGAATTTCATTAAAAGAATGAAAACGAGGAGGAAAATTTATTAATCATTCAATTGAATTATTTATATTCTTTATATAAATTAAAACTCGATTAGAAATTAATCTATCTCATAAAATAAAAAAAAATAATAAAGTTCTAATTAATGAAATTATTGAACCAATTGAAGATACTAAATTTCAACATAAATATCTATCAGGATAATCTGAATAACGTCGAGGTATACCACTCAATCCTAAAAAATGTTGGGGAA
>dnaPipeTE_Braconidae_comp_TRINITY_DN77002_c0_g1_i3
ACAGACCTGACATTGTCTCACGTGTTTTTAATATAAAAAAAAAAGAAATGTTGAAAAAACTTGAAAAGGACCATTTGTTTGGCAATGTTCTTGCATACGTATATGTGGTTGAGTATCAGAAACGTGGTTTACCTCATGCCCACATGTTAGTGACATTGAAACAAAATAGTAAAATAACTACTTCAGCTATTGTAGATAAATATATTTCAGCAGAAATTCCAGATAAAAATGTATACCCTCAGCTTCATAGTTTTGTCATGAAGAACATGATTTATTCCTGTGGAAGTTGGTGCAAAGACGAAAAGAATAAGTGTTCTAAAAAATTTCAGTAGTGTATCAACGAGAGTTCTGGGTCAGAGGGTGGTGGGGGGAAAGGTAGATCGGAGGGGACGGGGGAATGGGTCTCGGTCGATAGAACAGAGATGG
>dnaPipeTE_Braconidae_comp_TRINITY_DN77002_c0_g1_i4
ACAGACCTGACATTGTCTCACGTGTTTTTAATATAAAAAAAAAAGAAATGTTGAAAAAACTTGAAAAGGACTATTTGTTTGGCAATGTTCTTGCATACGTATATGTGGTTGAGTATCAGAAACGTAGTTTATCTCATGCCCACATGTTAGTAACATTGAAACAAAATAGTAAAATAACCACTTCAGCTATTGTAGATAAATATATTTCAGCAGAAATTCCAGATAAAAATGTATACCCTCAGCTTCATAGTGTTGTCATGAAGAACATGATTCATTCCTGTGGAAGTTGGTGCAAAGACGAAAAGAATAAGTGTTCTAACAAATTTCCAAAAAAATTCCAAGATGAAACAACAATGGATGAAAGTGGGTACCCTACTTATCGCAGAAAAAATACTGGTGTTCATCAATGCTCGAATGAAAGTATCACTAATAATCAATATGTCGTTCCTTATAACCCCACACTATTATTATTATTTAATGCTCACATAAACGTCGAAGTTGTGTCAAATATTAAAGCTATGAAATATTTATACAAATATATTTATAAAGGCCATGATCTTGCTTCGGTAGTTGTAACAGATGCTGCAAGTAATACTAATGAACCAATTATT
>dnaPipeTE_Braconidae_comp_TRINITY_DN61832_c1_g1_i1
GGATCATGAGTCGAGGGTTTAACTTTATTATATTTCCATGTTATCATACTTTAGGGGCATGTATACCAACACAATGAGAAAAATTTTTTTGACAATCGTATTCTCCAAATCCGCGAAATTCGAACATTCCGGGTATTTTTTTAACACACCTCGTATACCCATTGATTGCGCGCCGCGGGGATTCAGCATCAGCTCGCGCAATACGGAGCATCGTTTATTATACACGATA
>dnaPipeTE_Braconidae_comp_TRINITY_DN51315_c0_g1_i1
GGAAGAGATTACATGTTTGTTGATGCCTCATCAGCAACCAAGTGATCGCCATGACTTAATAGCTCGAGTATTCAAATGTAAATTGAAAAAATTGATTAATTTAATAACAAAAACACCCCATGCTCATATTTTAATATGGTTAAAAATCAAAATTTACCCAAATCAAATTGATAATATCATATCTGCTGAGTTACCAGATCCAGAAAAAGATCCACT
>dnaPipeTE_Braconidae_comp_TRINITY_DN51315_c0_g1_i2
GGAAGAGATTACATGTTTGTTGATGCCTCATCAGCAACCAAGTGATCGCCATGACTTAATAGCTCGAGTATTCAAATGTAAATTGAAAAAATTGATTAATTTAATAACAAAATGTAAGATATTTGGTGATGTTATATCATGGGTTTATTCTGTTGAGCGGCAAAAAAGAGGATTACCCCATTCTCATATTTTAGTATGGTTAAAAAATAAAATTTACCCAAATCAAATTGA
>dnaPipeTE_Braconidae_comp_TRINITY_DN2382_c0_g1_i1
CCCCCTTGCCCTGCTGTTGCTCCGGCTGCAGCCAAGTCACGAACAACTCAAGCAGATGCAGCAGCAGCTGCCTAACCACCACCAGCTCGAGCAGGTGCAGCCTCAGCAGAAGGCCTAGGCCGTAGTTTTGCTGCAGCTGCAGCCGAACTACCACCAGGGCAAGAAGGTGCAGCAGCAGCTCGAGCAGGTGCAGTAGCTGCCCAACAACTAGCGGATCGAGCGTCAGCAGCAGCAGCAGCAGCCGCAGAACAACCAGCACCAGCAGCGGATCGAGCAGGTGCAGCCTCAGCAGCAGGCCCAAGCCGGGATTTG
>dnaPipeTE_Braconidae_comp_TRINITY_DN49421_c0_g1_i2
GTCTGGAGATAAGGGAAGAGGGCCGACGGTATCGATTGATATTTTATCAAACGGTTCGAGTGGAGTATCGGTTATTATCATCGGATCGCGATTCTTGATTCTTACTAGTTTCAATTCCTGACAGGGTTGACAATTCCTAATGTAATCCGTGATATCTTCCTTCGTACCGGGCCAGAAGTATCTTTCACGTATCCGGCGATAAGTTTTGGTTATTCCTTCATGTCCGCTGATTAAGCTATCATGGGCTTCTTTGAGGATATCGGA
>dnaPipeTE_Braconidae_comp_TRINITY_DN82912_c1_g3_i2
AAACGAAAATGAAATGAAATAAAAAACGAAAAGGACTTCTATCGGAAGTGATCAACCATCTTCTGTCTACAAACGATTCCCCTTTCCAAATATTTTTCACCGGCCCAGCTGGGTGTGAAAAAACTTTTGTTATAAAATTACTAATGGAGATATATAATCGTTACATGGACAACGATAGACATTGTAATGCTTACATTACTTGTGATTCTACTGGAAAAGCAGCTGTTGCAATTGATAGGACTACGGAGCACACAGCTTTCAAAATATCTATTACAACATTGATGTCACTATCTTTTGAAGTTGTGTGTCAATACCGTGCATTATTCAAATATGTCAAGGTCATTATAATTGACGAAATAAGTATGATCAGTGCCGAATTATTAATAAAAATCAACACGAGATTACAACAGATTACCAAGTGATTTCAAGACAGCTTTTGGAGCACTAGATGTAATTTTTATTAGTGATTTGCGACAATTGCCACCAGTTCGGGCTATAGCAATTTATTTGCCCATAAAAAAATCAATAGTTGGGCCAAAATTATGGAGAGGACTGAAATTTTATGAGTTGGATCAAGTCATGAGGCAAGCAAACGTTCAATTTGCTACAATTTTAACAAAAATTGGTAACGGAGACTGACTAGATGATGAAGAGATAGCTCTTTTAGAATCCAGATTCTATTCAAGAGCCCGGGCAGATGCTCTTTGTCCAAGTGGAATCCGCTTGTTTTATACAAACCTTGCTGTCCAAGAATACAATAATCGTCTTTTGAATAGTGCTGAAAACAAAATAATATCTACAGCAAAAGATGTGTATATCGGTTGTTCATCGACGAATCAAGAAAATCTTTTACGTGTGAAACTTCATAAAATGTCACTCATTGATACAGGTGGATTACCATACGAGACAACATTTGTTTTAGATATGCATTATATGATAACAACAAATATAGATGTATCCGATGGTTTGGCAAATGGAGCTGTAGGTAAATTGGTTTATATTGATTTAAATGAGGCAAGAGAAG
TTACGAATCTTTGGTTAGAATTTCCCATGGGCATTGGAAAAAAAATTAGAACAAAAGCTGCTGGATACGCTGCAGCGAATAATATCAGTCGTACAGCTGTTCCAATAGGAAAGCGATCATCTACCATCCATCTCAACACAAGTAAAACTATCTGTGTGAAACGTACTCATATACCAGTAGTTTGCTCGTCAGCCATGACAATTCACAAATCACAAGGCAGTACATATGATGAAATCATGTCTGAGTACAAAAAAAAACATCCACAATCATTATTGTACGTAGCTTTGTCAAAGGTAACAAATATTGAGGGATTATATATTATAACAAAAAATGATGATTTGAAATTTTACCACTGCCGAAGAGCTACTGATACGACCAAGCGTCTACGAGATGAATTTGCGAGGCTTGCTACTAATCGTTTAGAAACAATCGACAAACGGGTAACTAACTCTATTAGACAAAACGAATGTATATCAGTTTATTTGTTTAATTGTCAAAGTCTTCGAGCTCATGCAAAGGATATTTCAGATAACGTTTTTTGAAAATTCAAAAATACTTATGTTTTCTGAAACTTGGCTTTATAATAATGAAGATATTCCTCTCGAAAATTTCCGATGCATTATAAAATACAAGCGGCCAGATGTTCGAGCAGGACGAGTTGCAATTTGCCATAATATACATGATGAAACAAATATAGTCAGTCCGTCGATAATTATGCAAGTGGGACGCAAAATATCCTTTAACTCAGGACAAGCGTCAATTGGTGATTATTGTGTTGCTGAATGTATTACATCAAAAGATAAAATAATAATAATGGTTGCGATTTACATCTCTCCAAATAATCAAATAAATAATATAATAAAATTCATTCACTGAACATTACTAGCATATACTGATCAGGTGAAGCAATTTATGGTGGTAATGAAAATGAATATGCGATGGTTTTGAGTT
>dnaPipeTE_Braconidae_comp_TRINITY_DN82912_c1_g7_i1
AAACGAAAATGAAATGAAATAAAAAACGAAAAGGACTTCTATCGGAAGTGATCAACCATCTTCTGTCTACAAACGATTCCCCTTTCCAAATATTTTTCACCGGCCCAGCTGGGTGTGAAAAAACTTTTGTTATAAAATTACTAATGGAGATATATAATCGTTACATGGACAACGATAGACATTGTAATGCTTACATTACTTGTGATTCTACTGGAAAAGCAGCTGTTGCAATTGATAGGACTACGGTGCACACAGCTTTTAAGATATTTATTACAACACTGATGTCACTATCTTTCAAAGTTGTTTGTCAATACCGCGCATTATTGAAATATGTCAAAGTCATTATAATTGACGAAATAAGTATAATAATGCTGAATTATCAACCGAAATTAAAACAAGATAACAACAGATTACTGGTGATTCTGAAACAGCTTTTGGAGCACTAGATGTAATTTTCGTTTGGTAATTTGCGACAACTACCGCCAGTTCGGGCTACAGCAATTTATATGCCAATGAAAAAGATAATAGTTGGGCCAAAATTATGGCAAGGACTAAAATTTTATGAGCTGGATCAAGCTATGAGACAAGCAAACGTTCAATTAGAGACCGATAAGGGGATAGCTCTTTTGGAATGCAGATTCTTTTCGAGGGCCCAAGCAAATGCTCTTTGTCCAGGTAGAATCCGCCTATTTTATACAGACCTTGCTGTCTAAAAATACAATAATCGTCTTCCAAATAGTGCTGAAGGCGAAATAGTATGTACAGCGGAAGATGTATTCGTTGGTTGTTTATCGACAAATCAAGAAAATTTTTTACGTGCAAAACTTCATAAAATGTCACTCATTGATACAAAAGGATAACCTTATGAGACGATAATTGTTCTAGATATGCATTATATGATAACAACAAATATAGATGT
>dnaPipeTE_Braconidae_comp_TRINITY_DN82912_c3_g1_i1
AATGAATATGCGATGGTTTTGAGTGGAGATTTTAATGTTAATTTTGCATCACCTGATTCAGCGCCTCTTATAGATTTTTTACAAGATGTTTTTAATTTGCAAATGAATAATGAACCAGCACCATACCAACCACCAGATCAGGCACAACCATCGATGCTATTTTTACGCGATATTTGAATAATGTGCAATCACAAAATTACGTATCATACTTCAGTTACCATAAACCTATTATAACTACTATACCAGATGACCAGACTGAAAATGAAT
>dnaPipeTE_Braconidae_comp_TRINITY_DN82908_c3_g2_i1
ACACGTGGATTTTTGGAAAAGTCCGCGTGGATTTCTCAACTAAACAATGTGAATTTTCCTATTGGGAATTTTTGGAAAAATCTATATGGATTTTTGGAAGAATCCACGTTAATTTTTGGAAGTACCCACGTGGATTTTCATATCGCAAAATTTCGGGATAATCCACATGTATTTTCGTTTCGGGGATTTTTGGGAAAATCCACATAGAATTTCCGAAGAATCCACATGGATTTTCGGAGATTCCACGTGGATTTGTGAGAGAATCCACGTGGATCTTTTGAAGAATCTACGTGGATTTTCGCATTTGGAAATTTAGGGGAAATCCACATGGATTTTCGGAAGAATTCACGTGGATTTTCGGAAGAATCCTTGTGGAT
>dnaPipeTE_Braconidae_comp_TRINITY_DN82987_c0_g1_i5
GAGGTGATGAGTAGTCTAGATTTGCGCAGTAGTTTCTGGCAAATTTCTCTAGATGAAGAGAGCAGAAAGTATACCGCCTTTATGTTTGAAGGTCGATTATACGAATTCAATGTAGTACCTTTCGGAACGAAAGTAAGCACCGCTGCTCTCATCAGAGGACTCGATGTCATAACTCGAGGCATAGGACAAAACTATGCTAACTTCATTGATGATTGGTTAATCTTCTCAAAAAACACAGCTGAACATCTCATACACTTGGAAAATCTTTTCAAACGATTACTCAAACATAATTTTACTCTAAACTTCAATAAATCTCAATTTCTACGCAAACAAATTGAATTTCTGGGATTTATTTTTAGTACGGAGGGATTAAAAACTAACCACAAAAAAGTAGAACATATACAGAATTTCCCTCTT
>dnaPipeTE_Braconidae_comp_TRINITY_DN82933_c2_g1_i4
GAGCCTCTCCAATTTGAGAGGCTTAATATTTTCCACCAATAGAATTATCTCCAGATAAAAATTACGTTATGGGACTTAATGAATTATTAACGTCCGATTCAATAGCAAATATCGATAAATACAATAATCGATTTCATGTGGGTGATTATATAGCTACATTACCTACTGGCAGTTGTGAGATTGAAGATATTGGAGAATATTTAAAGGGAGAATACCCGAAATTTTTTTGAGTATCAAAGCAAATACAAATGAATTATGTTGTATAAAATTATGCGATAATTTTATCAATTTTTAAGAAAAAAATACCATCGGGTGGTCGTTTGGATTTTCATCACATATATTAATGCCAAATACTGTGCATACATCAGATTTGACTGTGACTATTATAAAAGTCAATGCGTTGCGTATTGAGCGTAATATAACGACAGGCGCTTACATGAATAATCGCCCAGTTCACACGGTTCATGGATATTTTCCTAGTGTTCCAAAAAGATATAAGATTATATCGATCATCGTACAAGCAATACACAGTATTCAATTGAAAATTGTTGATCAAGACGGAGACTTAGTAAATTTTCGAGAAGAAATTATAACAATACGTTTGCATGTAAAGCGTCTATAATAATGGGAATTGTTTTCAATAAAA
>dnaPipeTE_Braconidae_comp_TRINITY_DN82933_c2_g3_i2
TCTAAAATATTAGCACCAAATGTTGTGCATAAATCAGATTTGACTGTCACCATTATAAAAGTCAATGCGTTGCGTATTAAGTGTAGTATAACAACAGGCGCTTAATTGAATAGTCACCTAGTTCACACAATTCGTGAATTTTTCCCGATTGTTCTAAAAGGATATAAGATTATAGAAGTGCCATCTCATGTCATTTATCTTCCAAACCATTAGTTTCATTTAACATCAAGTAAATCGGTTCATTGGTTCAAGAAATATCTTAAAATA
>dnaPipeTE_Braconidae_comp_TRINITY_DN82933_c2_g1_i13
GAGCCTCTCCAATTTGAGAGGCTTAATATTTTCCACCAATAGAATTATCTCCAGATAAAAATTACGTTATGGGACTTAATGAATTATTAACGTCCGATTCAATAGCAAATATCGATAAATACAATAATCGATTTCATGTGGATGATTATATAGTTACATTACCTACTGGCAGTTATGAGATTGAAGATATTGGGGAATATTTAAAAGAAGAATAACCCGAAATTTCTTTAAGTATCAAAGCGAATACAAATGAATTATGTTGTGAAATATTATGCGATAATTTTATAAATTTTCAAGACAACAATACTATCGGGTGATTGTTAGGATTTTCATCACAAATATTAGAGACAAATGTTGTGCGTCAATCAGATTTGCCTGTGACTATTATAAAAGTCAATGCGTTGCGTATTGAGTGTAATATACTGACAGGTGCTTACCTAAATAATCAACCACCTAACACAATCAATGAATTTTTTCCTAGTGTTCTAAAAGAATAAAAGATTATAGAAGTACCATTTCATGCCATTCATTTCCTGATCACCGTACAAGCAATACACAATATTCAATTAAAAATTGTTGATCAAGACGGCGACTTAGTGAATTTTTGAGAAGAAATTATAACAATACGTTTGCATGTAAAGCGTCTATAATAATGGGAATTGTTTTCAATAAAA
>dnaPipeTE_Braconidae_comp_TRINITY_DN82933_c2_g1_i26
GAAATATTAAAGCCAAACGTTGTGTATGAGTCAGATTTGCCTGTGACTATTCTAAAAGTTAAGGCGTTGCGTATTGAGTGTAATATAACGACAGGTACTTACATGAATAATCAACCAGTTCACACAATTCATGTATTTTTTCGTAGTGTTCCAAAAGGATATAAGATTATAGAAGTACCATCTCATGTCATTTATCTCACTATTACCGTACAAGCAATACACAATGTTTAATTAAGACTTGTTCATCGTGACCCAGATTTAGTGAATTTTCGAAGACACATTATAACAATAGATTTGCATGTGGAGCATCTATAATGATGAATGTCAGTAGGGAAACAAGGCTGGTTCGAAACCATCCGATAATTAATTAGGGGTGGTAATTAAAAAAAGAAAAAAAAAATTTTTTTTTCAAAACGGGGTAGTTTTTTGAGG
>dnaPipeTE_Braconidae_comp_TRINITY_DN82954_c1_g1_i4
TAGAGTATTGAATAAACTTCAATCGAGCTTCATTTGCCTGGATATCAGTATTGTGGACCTGGAACAAAACTATCCGATCGTCTAGCTCGTGGAGACCCTGGAATCAATCCTTTAGATGCAGCTTGCAAGCAGCACGACATAGCTTATTCACAAAATCCAGAAAATATCAACGTTAGAAATCAAGCGGATAGAGTTCTTGCTGAAAAAGCTTGGGAAAGAGTTCGTGCTGCGGACTCAGGATTTGGTGAGAAAGCAGCAGCTTGGGCTGTTACTAACGCGATGAAACTAAAAAGTAGATTTGGGATGGGGTTGAAAAGAAAGACAAGACCTAGAAAAAAGAAGAGGCTTGCTAAAAAATCATCTACGGCTTTGAGTTCTATCATCAGGGCTGCTTCAAAGTCAGTCGTTCCTGGTGGATGTGCTAAAACAGTTATAAGTTCGGCTCTCAAGACTGCTGGCGCTGCTATCAAGAAATTAGGAGGTAAAAGCCAGATAAAAGTTCCACGTATATTACCAGTTTCATATAAAATAGGAGGAGTATTACCTCTTATTCCAATATTTGCTGGTTTGAGTGCTACTGGTGCACTAGCAAGTGAAGCAGCTGGTATTGCAAAAGCAATCAATGGTGCTAAAACAGCTCACCGTCAGTTGGAAGAGAGTCATTGGAAAACAAGACTATGGAAGCTATTGCTCTAGGCTAAGGTCTCTGATTGAAACCATATAAGATAGGTTATGGACTCTACTTGGGGTCATGCAAAGGCAAGGGTTTGGGGAGAAAAATAAAAAAAGATGTACGTAAGTTTACCTGACAGAGCATTATCTAACATTGATATATTAGAGTATGCTCAAAAGTTAAACATTCCTAATTTTCGAGGTGTGTTTGTGCATAATGCATTACCATCAAGTGGACCTCGCTATCGAGAATCAGCAATAGTTAACCTAGACGACGCGGACCGGGTACTCATTGGGTCGCTTACAGAAAGCAAAGAAATGATGTCCCAGATAGCACAAAACGTTGTGAAAA
CGTT
>dnaPipeTE_Braconidae_comp_TRINITY_DN82925_c1_g1_i10
ATGTTGTTGTATGTTGGTAAGTCTTCGTTGTTTTGTAGTGGTTCACTTGATATGCAAGCATGGCTCACTAAGAATAGTACTGACAGACCAAGGTACAAACTTTAACAGTGAACTGATGAGATGCGTAGCGAAACGGTTCAAAATCAAGAGAGTAAAAACCACAGCATACCATCCTCAATCGAATGGATCATTAGAAAGATCGCATCACGTGCTCG
>dnaPipeTE_Braconidae_comp_TRINITY_DN82988_c0_g1_i2
TTGATGCTGATCTTCACGCTTACCGGGCGGCTCGTGACCTTCTCCATGAAAGCATCAAGAATGCTAAACTAGACTTTTTCAAATCCAGACTTGAGGGCCTGTCTGACAGCAAGGAGATATGGCGGGAACTTAGACACCTGGGATTGGTTCCCCAGTCTACTAACACTCTTGGCGGGTTCAAGGAGGAGGAGATCAACTCCCACTTTGCACGGATTGCCAGTGATCCTTCAGCTTCGAAACTGGACGATACCCTAGACCTCCTGCGTGTGGAACCCTCTGGGGATCCCGGGTTTCAATTCGCGGAAGTAACCGCTAACGAGGTAAAACTGGCCATTGCACAGTCGCGATCCCAGTCTGTGAGGGTTGACGGTCTTCCTCAGAGCTTCATTGCCAAGGCACTTCCAGTCATCACACCCGTCCTTGTAGATATCTTCAATAGTTCCCTCCGACAGTCCTGTTTTCCCTCATCCTGGAAAAGAGCCGTAGTCCTTGCCCTTAACAAAATTCCCTCTCCGAGGTCTCTGAGTGATTTTCGCCCTATCTCCTTGCTTAATTTCCTCTCCAAAGTCCTTGAGAGGCTTGTATTCAATCAGATCATTGCTTATGTTGATGCTAAGGGCTTAATGGATGGGCGTCAGACGGGCTTCAGAAAGGGACACAGTACTCAGACTGCCCTACTCAGACTCACTGATGATGTACGTCGGGCAAAGGAAGCGCAGAAGCTCACTGCTCTTCTCCTGTTTGACTTTAGCAAGGCATTTGACACGGTCTGCCACGCCACACTACTTCGCAAGCTTGCTAATTTTGGCTTCTCGCTGCCCTCACTACAGTGGATTGCTTCATATCTGACGGGGAGAGAGCAGTGTGTTAAACGTGAAGATGGAACGTT
>dnaPipeTE_Braconidae_comp_TRINITY_DN82952_c0_g1_i4
TTATTTTCGACCAGGGCCGACTTTGAAGCCGAGACTTCTTAGAAACTGAAGGTTTTGTCGTGTTAACACTTTGAGAGGTCGTTGACGACTGATGCTTGATTGACATGATGCGTTACTTTTATACCCTCGTCCGTTCTTGAAGCGCAGTTTTTCCCATCAATTGAACTCTCACCAGATAAAAATTACGTCCTCGGTTTAGTAGAATTTTTATCATTCAATTCTATCCCGAATATTGACGAGCATAAT
>dnaPipeTE_Braconidae_comp_TRINITY_DN82989_c2_g1_i2
AGTTGGTACACATGGTTCTGATAGTGATCCTTTTACAGATACATAGCAATGTCGATTTCGTAAATACGACCAAATTAATTGAATGATACATTTAGGAGTATCAATACTTATTAGCTTTTGAATGAGTATTGCCCAATTTAGTCTATCAAAGGCTTTAGATAAGTCCGTGTAGATAACATCAATTTGACATTTATCATTCTGTTTAGA
>dnaPipeTE_Braconidae_comp_TRINITY_DN82958_c9_g1_i2
TGCTGGATTTTTGCAGGAATTTTAAAATATACTTGCAAGAATTCTACAAGATGTCAATAGAAATTGCAACATGAATCCTGCAAGATTCTTCAATGATTTCCTGTACGTTACGCCCAGGGTTTTGATGCTTCCTTACAAGAAATTCTGCAGGAATTTTGGAAGAGTGATCCCCTTGATGGAATATGTATTTTCAATGAATTT
>dnaPipeTE_Braconidae_comp_TRINITY_DN82958_c9_g3_i1
TGTAAGTCGTTTCTTCACTCGAGTTCGGTCGTTTTTTGTCTTTGTATTTGTTCATGCATGGATGCCCTTAGAAAAAAATTCTGCTGGAAACCTGCTGGAAATCTGACAAGGTTCCTGCAGGTTTCCTGCAGGATTCCTGCAGAAGCCTTGAAGGATTTCTGCAGAAGCCCTGCAGAATTTCTGCAGAAGCCCTGCTCGATTTTTGCAGGAATTTTAGAATA
>dnaPipeTE_Braconidae_comp_TRINITY_DN82958_c10_g3_i4
GGATTCATGTTGCATTTTCTACTGACATTTTGTAGAATTCTTGCAAGTATATTCTAAAATTCCTGCAAAAATCCAGCAGGGCTTCTGCAGAAATCCTACAGGGCTTCTGCAGAATCCCTGCAAGGCTTCTGCAGAAATCCTGCAGGAAACCTGCAGGAATCTTGTCAGATTTCCAGCAGGATTCCAGCAGAATTTTTTTGTAAGGGTAGTAACACAAGTAATGCAAGCAGCTCTTCCGTTTACCTGGATGTATGATTTAGTGTCTCAGGTATCAATAACTACTATGAAGCAGAATCCAAATGT
>dnaPipeTE_Braconidae_comp_TRINITY_DN82910_c1_g2_i1
TTTTCAAAAAAATTCAAATTTTCAAAATGTCAGATGATCTTAGAGGCTCTAATTTGAATTTTCAAATTTTGAGGCCGGATTCGTAATCAGTCACTTGAAAAACCCATGTATACCCATTTTCAAAAAAATTCAAATTTTCAAAATGTCAGATGATCTTAGATACTAAATACAACTAAAACAAAACGATATTGCTTTGATAATATATTCCAGATGGAAGAGAAGTGAACCTTTCCAAAGA
>dnaPipeTE_Braconidae_comp_TRINITY_DN82940_c1_g1_i1
TTTTATTGATATCGTCAACATCAACATTTCTTGCTGATAAAATAGCTCAATTTTTAAGTTTATTATATTCTTTATTTTTCATTACTTGTCCATAAACATCTTCAGCTATATCAGCGTCACGTGATGCTATACAATGATCTGGTAAATTGAGATTGCAGTCATTCACATTGACTGTTCCGTCTCCTACTGTTAGTAAGTACTTAGTAAATTCAACCTCATCTGGACGTGTGCGCATATTTTAAGTAAGTGTAAATTGAGTGAAATGTGTCCACAAATGACTAAACTTCATCGACAGATCTACTAATTCACCATGTACTGCATTTTTTTCACGGCAGTAACTGCCGAAAATCACCCCCAAGTATTATAATTTTTCCTCTAAAAGGCTCATCCGTATTTGTTACGTCATGCAAGGTTTCATCTACAAATTCCAATGCATGTTTTGGTGACATTGGTCCTTCATCCCACAATATGATATTTATATTTCGACAATGATCTGCTTCTTTTGATTGAGCCTTAATAGTTAGAGTCGAATCACTATATAAAGCAATCGGTAATTTGAATGTCTTATGAACAGTTTTACCACGTGGAAGTAAAGTTGCTGCAATACCAGTACAAACCATGGTAGTTACATTCTTTCTCCGATTTCTTAGTAAATTATGTAACGTTGTATATGTATATAAGTTTTTCCAGATCCTCCTGGACCATTGATAAAATAACATTTGGATTCAGAATTATTTCCATTTTCTGTCGTTCTCCAAATAGCATTAACAATTTTTTTTTGTTCTTCATTGAGTCATTCATATTGTCTTGTCCCGATGTCATCGTAATGTTGAGCTGACATTTTTTTATCATTTTCAACTTCAGTTATTTGTGGCATCGACGGAAAATCAGTCAGACTGGATCGTTCATTTTGTAATAACGTATTCAATTGAATATAAGCATTCCTGTGTGCTTGATCCAAAGGCATTGTTCTAGAAAAATCTTGTGATAATGCATCTTTGAACTCTTCCCATAATTCTTCTGG
ATGAGTGGGTTGACAATGAATCAAAATTCGTATAAATAACTGCCTTAATTGTCGAGGCATCATCCATACTTCGGCTTCATACATAGCATTTTTCCATTCATTATCATCTTCTATTAAACCTAAAGCTAAACAGGTACTAACATATGTATCATGTACAACACCATTTACCGTTTTCAAGTCGTCGTAGCTTGTGGCACCCGCGATGCAAGTTAAAAGTAGTCTTAAGTGAAACAATTATTTTCATCAAACTTACTGAACAATTACAATTACTCAGGTACAGGTTTTTTTTTCCTCTTTGGAATCAATGAAGTTCAACTTCTTTTCTTTTTTATTTTCATTATTTTATATCAAAAAAACCTGTGATACATTCTTCTTTTTTAAGAATTTAAATATATAAATTGTTATGACAGTTTAATACAGATTAATCATTATTTATTTATTTACCTAATAATACTCGTTATTTTTGACTTATATCTTCATATTATAGCATAAAAAAATAAATGATGTTTGGTACGATTAAACTTAATACTAATTAAATGAATAATAATGTCAACATCAGTTATAATTATACGAAATTTTTTATCACATAAAAATTATCGATTAAATATTTCTCATAGTTGAATTAATCAGAATAAACAAAAAAAAAA
>dnaPipeTE_Braconidae_comp_TRINITY_DN82940_c1_g2_i1
AATTTTCCATATTTTTTTTAAGGTTTAGAAAAGTGGATCAACAGCATTTTACAAGTGTTTTTTCTTTTGTATTTGATTCCAATTCATCACGAATCAAAATAACCATTTTATTATTTATTAAAAAAAAAAAATGTCCGGTGATGAATTTCCTAAAAAAAAAAAATTCCCACTCGAGATTCGATTCCTATTTTTTCAAAAGTTTGTCCCTGTGATTTATTTATTGTCATGGCAAAAGCTAATTTAATGGGAAACTGGCGTCTTCCGAATTCAAATGGATAAATGTCATCACTATACAACGTTATACGATTTATATAAAAGATTTTTCCTTTTTTATCACCTGTCAAAATTTTACATCGTAATAAATTATTTGAACAATCTAATACTTGTTTTATTACATAATCCTGCATTAACGGATAAATTTCTAATTAACATCACCACAATCTTAATCGCAATGCATGAAGAGGTAAATTTCGTGGATTTAACGTTTCTAAATATTCTGGTAAAAGAGCTTCACGAATCTCACCATTATCACAATTTT
>dnaPipeTE_Braconidae_comp_TRINITY_DN82940_c1_g1_i2
TACTAACATATGTATCATGTACAACACCATTTACCGTTTTCAAGTCGTCGTAGCTTGTGGCACCGGCGATGCAAGTTAAAAGTAGTCTCAAGTGAAACAATTCATTTTGTGTAGGGCTGACCGAGTTTATACGACCTAAGGTGTTGAAATGGCTGTGACGTTGATGCCAAGAATGAGAAGGCTCACCAGCTAATTTCTTGTACACATACTGAGTAGGTATTTCAGAATATGT
>dnaPipeTE_Braconidae_comp_TRINITY_DN82940_c1_g2_i5
TTCTAAACCTTAAAAAAAATATAAAAAATTATTAAAATTAATCGTATAACTATAACTCTGTGTATACATGATTTTCTACAGTATTCGATTTTCATTAATTGCCTAAATATATTTTGAGAGAATACCATGAGCGAACTCGTGATAGAGCCACATACAGCTGACCATGATTAAAAACATCTCTTTGAAGGTCGATTCCTATATTTTCAAAAGTTTGTCCCTGTGATTTATTTATTGTCATGGCAGAAGCTAATTCAATGGGAAACTGGCGTCTTCCGAATTCAAATAGATAAATGTCATCACTATACAACGTTATACGATTTATCAAAGCGATTTCTCCTCTTTTATCACCTGTTAAAATTCTACATCGTAATAAATTATTTGAGCAGTCTAATACTTGTAATCTTGTTCCATTACATAATCCTTCATTAACGGATAAATTTTTAATTAACATCACCACAGTCTTCTGTCTCAATCGTAATTTATGAGGAGGCAAATTTGGTGGATTTAACGTTTCTAAATATTCTGGTAAAAGAGCTTTACGAATCTCTCACCATTATCACAATTTTTGATCATATTTATGCTTGTATAAATTCTTCCCGTTAATTTGTCTAATAATTCTACAACTTTTTTATTGATATCGTCAACATCAACATTTCTTGCTGATAAAATAGCCCAGTTTTCAAATTTATTATATGCTTTATTTTTCATTACTTGTCCGTAAACATCTTCAGCTATATCAGCGTCACGTGATGCTATACAATGATCCGGTAAATTCAGATTGGAGTGATTTACATTAGCTGTTCTGTCTCCTACTGTTAGTAAGTACTTGAAATGTGTCCACAAATGACTAAACTTTATCGACAGATCTACTAATTCACCACGTGTTGCATTTTTTTTCACTGGTAGTAACTGCCGAAAATCACCTCCAAGTATTATAATTTTTCCTCCAAAAGGCTCATCTACATTTGTTACGTCACGCAAGGTTCGATCTACAAATTCCAATGCATGTTTTGGTGACATTGGT
CCTTCATCCCACAATATGACATTCATATTTCTACAATGATCTGCTTCTTTTGATTGAGCCTTGATAGTTAAAGACTGATCACTATATAAAGCAATCCGTAATTTGAATTTTTTATGAACAGTTTTACCACGTGGAAGTAAAGTTGCTGCAATACCAGTATAGGCCATGGTAGTTACATTCTTTCTCCGACTTCGTAGTAAATTATATAACGTTGTATACATATAAGTTTTTCCAGATCCTCTTGGACCATTGATAAAAAAACATTTGGATTCAGAATTATTTCCATTTT
>dnaPipeTE_Braconidae_comp_TRINITY_DN82963_c0_g1_i2
ATTATCACACCCTGGGGATTATATGAGTATACTGTGATGCCATTTGGTTTACGCAATGCTTGCCAAACTTTCCAGAGGTACATTGATTCAATATTTAGAAATTTACCATTCGTATACGTGTATATAGACGACATATTAATTGCCTCAGAAACACCAGAAGAACACCAACAACATCTAGAACAGGTATTTAAAAAATTAAAAGAACACTCGTTGACAATAAATATAAAGAAATGTCAACTTGGACAATCCCAAATAAAATTCCTGGGTTACAATATCAACAAGGTAGGTTTTACACCAACAACAGACAACGTAGATAAAATAATCAACTTCACCAAACCAGTAACCATCATGAATTTGAGAAGATTTTTAGGTATGGTAAATTATTATAGAAAATGTATACCAAAAGCAGCTCACATGTTGATACCATTGAACAAGCATCTCAAGGACGCCAAGAAAAATGATAAAAGAAGAATTAATTGGGATGATGAATCAAACAAGTCATTTGATGATTGTAAAAAATGTCTTGCAACAATTACAAAATTATCCTTTCCATCAGCAATAGCACCAGTTATTTTAAACACAGATGCATCCACCGAAGCAATTGGAGCATCACTAGAACAATTAGAAAATAACAATTGCGTACCAATTGGATTTTTTTCTAGAAAACTAAGTGAATCAGAAAAACGTTACAGTACTTACGACAGAGAGTTACTAGCAATATTTGCTGCAATAAAACATTTCAAGCATCTTTTGGAATGTCGTAAATTCACTGTAAAAACTGACCACAAACCACTGATCCACATGTTTAATAAAAAGCTGGACAAAGCCTCAGAGAGACAAATCAGGCAGCTTGATTACATCTCACAATTCACCAGTGATATAATTTACGTGAAAGGTGAAGACAATGTAGTTGCTGATGCATTATCTCGTATAAACACAATAACAATGCCAACACAATTAAATACACAGACAATTCATGAAGCTCAAACACTTGATACTGAACTACAAAATATAATCCAAGGCT
CAACATCGTTGAATCTACAAAACATATTTGCTGATAATAACACTGAGATTTACTGTGACATTACAAACAACACTGTTAGACCATACTTACCAAACACATTGAGGAAGACAGCATTAAAGTTGTACACAATGCATCACATCCAAGCATCAGAAGTACTTCTAGATCAATGAGAGAAAAATTTAT
>dnaPipeTE_Braconidae_comp_TRINITY_DN82901_c0_g1_i1
CATGAGTTATAAGAGCTAGTAGACTGTTAGTTTTACCACAATTTGATGGTCCACAGAATATTGCTCTAATACTATCTGGAAGAAGATCTCCATGTCTTTTTCTCTTTTTCTCTTGCTCTACAATAGCATCAAAATTATCTACTGGAAGTTTAATAGATTGCGCCGTGAAATCCATCTTCACTGTTTGAAATCTCAATCCAAACTGAGAGTATGAGTATAAATAGAGGGTTTTTATAGTCTAAAGCTCAGTTGTATAATGATTATGGAAGAGTAATGATCGTATACCAAAGAAAGAAAAAGAAGCAAGGTCGAGGTCTATTAAATAAAGCTATTAA
>dnaPipeTE_Braconidae_comp_TRINITY_DN82942_c16_g1_i2
TTTTTTTTAATTTTTTTTTTCTATCAAGTCATATTATATTCATTATATATTATATATATATATATATATATATATTATGAGTTATGTGTTTTGTTGTGTAAATAATTTATATATATAATTTTTTATTTATATGTTTATATATAATTTATATTATGTTAAATTTTATAAAAAAAAAAATTTCATATATATATAATATATTTTTATACAAAAAAATATATAACTTAAAATATATATATATTAAAAATTTATATAATGTATATTAATAATTTAAAAAAAAAAAAATAAATGATTATTTTTTTTTTTTTTTTTT
>dnaPipeTE_Braconidae_comp_TRINITY_DN82942_c17_g1_i2
TCCATCCATCCATCCATCCATCCGTCCATCTATCCATCCGTCCATGCATCCATCCATCCATCCATCCATCCATCCATCCATCCATCCATCCATCCATCCATCCATCCATCTATCCATCTATCCATCTATCCATCCATCCATCCATCCATCCGTCCATCTATCCATCCGTCCATGCATCCATCCATCCATCCATCCATCTATCCATCCATCCATCCATCCATCCGTCCATCTATCCATCCGTCCATGCATCCATCCATCCATCCATCCAT
>dnaPipeTE_Braconidae_comp_TRINITY_DN82980_c1_g6_i1
CACTGCATTTCCACGATCGACGAATTGCCCATAAACAATAAAATTTACAGACCTCCCTACTAAGAGAAGAAGTCGAAAGACAAATACAAGAAGTGGTTCTTAAGGGTAAAATCAACCGCTCGGAAAGTCCATATAATTGCTCAGTATGGATTGTCCTCAAGAAACCTAATTCAAAAGGCAATGTTAGCTATAGAATGGTAATTGATTTTAGATCATTGAATGAAAAAACGATTGCAGACTCGTTTCCATTACGATATTTTACGGATATTTTAGATCAATTGGGGTGATCAAAATACTTTTTTGTGTTCAATTTGGCATCAGGATACCATCAAATAGGAATGGCTTCGAAAAATGCGCAAGAGACTGCCTTTTTGACTCGACGAGGCTTCTAGGATTCACACGTATGCCGTTTTACGTGACTGCTTCCCCTGCTGCGTTTACAACAAGACAAGTGCGATTTTTCAAAACCAAAAGTTAACTAACTAAGCCAAATAATTAATGAATATAAAGGAAAACCCGATCTATAAAAGATTAAAACGGTTGAAAGCTTCCCGAGACTTGGAAACCGAAAGAACGTTCGTCAATTCTTAAAACTTAGCGAATCGAAAACT
>dnaPipeTE_Braconidae_comp_TRINITY_DN72698_c0_g1_i2
GTTCGATTCCTTAGCGTCACCTCGCCATAACTGGTCTAAATACCTGACGTTGACTATCGACAATCAATAGTGTAACAAATTGGGCACAGGTATAATGTACGTATTGCTCGCCACTTCCATCACAACACATATTTTGCAGATTTGATCGGTATGTATAACAATTTGTTCCTCATCTATGCTTGTAATTTTCCGCATTTTATCATATTTAACAAGTGTATTATCTTCTGTATTAACGACTTTGCAAACAGTTAATTCAATGTTAGCGTTAAGATCTATGATAAATTTGAATACGCATATGAATTTCCCATCTCGCAGTTGAGCAAATGAATTATTTGATCTAATTTGGGTTTTTGAACGAGCTTGGTATAAACAACTATCTTTGACAATCTTTGAAAATTGTTTTGTTGATTCGGGACATAGATGTAACTCATCCAGTAAATCTTGACTAATCGAATCGCCTAACCCAAAATAAGTTACGTCTGATATTTTGCATACATTCTTCATTCTATTTGCAAGAATATCGTCACAGTAAACCTTCACAATTTCGCATGCTTCGGGATATACATATTCTTGTAATACAATGACACTATGGTTGATATGAACAAATCTCGACAATTGTTGCGTGACTCCTCTCGCACACTTAATCGTTTGTAATAAATATCGATTCGCAGACTCGAATGGAAACGTAGATTGGGCCCAAAGAGGTCCTTAATATTATACGCACGTAGAAATATGTAGTAATAAATGG
>dnaPipeTE_Braconidae_comp_TRINITY_DN42537_c0_g1_i2
TGTATTTTGAATAAAAATATTATTAAAAATTCAATAGTTTGTTTTCTTTGTTTTGTTATTTTTTTTTCATCACTTTTTTCTTCTTATACAAAATATTAGAATCTATGGCATTTACATCAAAAGGTACTAATCCACTAGCTCTAAAACCGTTGGAAATAGTTTGTTCTAAATTTTGCATAGAATTCAGTGCCATCAACAATACTTGAGCAAAGTTTTCATTAGATATTTTTTGGCATTTCTCTTCTTTCCACTGTAGAACAACTTTCTTCCATAATACTTTGAGCGGATGAAAAAATGCAATATCTAGAGGCTGATAAAGATGAGTCGCATTAGGGTAGAGTGTGATCAATTATATTCGTTTCTCTCTACAAAACTCGACTAATGGTATAGTCATGTATGATGAATGTCCATCAAAGTATAAAATTACCGGGAAAGTAATTTTTTTTTTGCACTAACCAAGGATAAAAAACATTTGTCATATACTCATAAAAAACTTCTTCTGTCATATAACCATTCTCTGCCATACCAACACCCCAGCCACTAGGCACACTTTTAATAACTTTTCTTGGTATGTTCTTCTTATACGAGTACAAGATTAAAGGTGGAGCTTGCATACCATTGGCACTGAACATGAATAAAACAGATAATTTTTCTTTATCACACCCTTTTGTAACTTGATACACAGCAG
>dnaPipeTE_Braconidae_comp_TRINITY_DN42542_c0_g1_i1
GCAAACGATTACTTTCAATTTTTGTTCACATATCAACTATGAATTTTTGTGATAAAGATTTTAAATTTAAACATGGGTTTGAATCTTCTCGTATACTAAATCTATATGAATAATATTGCAGAGCAGAAATATTATCGTACATTCTTGAATGGAACGAACTCTAAATGGTTCCCAGCCTGGATCACCATATGGGAACATCATTGGATAAATCATTGGACCTATGAATATGAATGATCGGGGTACCTTATCTTTTTCATAAATACATATTCTTCTGTCTTTTGGAGGTTCACCATGCTCCCCAACATAAACAACGGCAACTTCATTACATGCAACTATGTTGGATTT
>dnaPipeTE_Braconidae_comp_TRINITY_DN45456_c0_g1_i1
GATTATGAATGGCTCATCCATGCGTGGATATTGTAGTATTGGCTCGGCTCACAATAATAGTAATTTTAAAACAATAATACTAATTTTAGTAATTTCGATAATGGTTGAGCCAATTTCGCAAAATCAGGGATGAATCGCCGATAGTACCCTACTAACCCGAGAAATTGCTTAATGTTCTTTCGTGTTTTAGGTATGGGATAGTGTGAAACAGCTACTAATTTCGCGCTATCCGGTTTTACACCTTCTTCGGAAATCTTGTGACCTAAATACACGACTTCTTTCCTCAGAAACAAGCACTTTTTTGGGTTTAGCGTTAGACCGGCTGTTTTTAATCGGCCTAATAATCGTCGTAATTTGTCGTTATGATCTTGTAGACTTTTTGCGTAGCACACAATATCGTCTATATAAATGAATAACTCGATTCCTTGCATTCCAGTTAAAACTTTGTTCAAAATCTCTACAAAACACGCAGGCGACCCTTTTAATCTCATAGTCATACGCTTGTATT
>dnaPipeTE_Braconidae_comp_TRINITY_DN45456_c0_g1_i4
GAACAAAAAAACGGCTTCCTCTTTATATAATCGTAAGATAAGATATATATATGAGGTTACATGTTCTTCCGGGTACGGGATAGTGTGAAACAGCTATTAATTTCGCGCTATCCGGTTTTACCACCTTCCACCTTCTTCAGAAATTTTGTGTCCTAAATACACGACTTTTTTCCTCAGAAACAAACACTTTTTGGAGTTTAGCGTTAAGCCAGCTGTTT
>dnaPipeTE_Braconidae_comp_TRINITY_DN45456_c1_g1_i1
ATGTTCCATTCACATGGGGAAAAGATCAGGAGTTAGCATTCGAAACGCTAAAAGGATTATTATGCGCCGAACCAATACTACAATATCTGCGCATGGATGAGCCATTCATAATCACGTGCGACGCGTCAGATTATGCGATAGGCGCGATTTTGAGTCAATTAGGCCCGAACAAAAAGATTGGCGAAGATTTGCCGATAGCATACGCGTCTCGCACCCTTTCAAGAGCCGAGACGAATTACACAACCACTGAGAAAGAACTTTTAGCGATCGTGTACGCAGTAACCTATTTCAAACCGTATATTTACGGGAGTAAAAAGGTGACCATAATTACCGATCATAAAAGCCTTTTGTGGCTGTATAATATGCGCGAACCGTCACCGCGAATAGCACGTTGGAAATATCAATTAAGGTGTATTAATTATGAAA
>dnaPipeTE_Braconidae_comp_TRINITY_DN45403_c0_g1_i2
ATTTTACACTTATTGTACTTCAAATGTTTCTTCAATAATAACTAGTACATCTAGTCTTTTTTCTCTTGGTAGTCCCAACTGCATTTTATCTGAATTCAACATCAGACCAAGATATTTACAATACTTCGATGGAATCACATTGCTCTTTTTCCAATTTATAATAAACCCTAGCCTCTCCAATAAAGAAATAGTTTCCTTAAGATTCTCTAGGCATTTCAAATATGTTTTTCCAATAAGTAAAAAGTCATCAAGATAAATTACAGATAAAAATCTGGCTTTTCGCAAAATCATAACTATAGGCCTCATCAATTTTGTAAAGATAAGAGGTGCGCAATTCAATCCGAATGGCAGCACTGTGAATTCAAATAATTCACCTTGAAACTTGAACCTCAAATATTTTCTGTGCTTTTTATTAACTGGAATTAGATAATAGGCGTCTTTAAGGTCTACCGTGGCCATAAAGCAGTCTTTGTGTAATAATTTTACAGCTGTTCTATGATCTTCTAATTTGAAGTGATTCGGATTTATAAATTCGTTTAAATGTTTGAGATTTAAAATCATGCGATAAGAACCATCTGGTTTTTGACATAGAAAAATATTCGAAATGAATTGACCATTTTCTGGTGTACACTTATGAACTACTCCGTTTTCTAGTAATTTTGACAACTGATCCGAAATCAGAGTCGATTCCTTTTTTGTCCAAGAAGGTTCTCTAGGAATGTGCTTTTGAAAAACTGGAGAGCTAAACGGTATTTCGAATCCTCGAATCCAGTTGAGAATATCTTTATCCGACGTAACGGACTTCCAGACGTTCGAAAG
>dnaPipeTE_Braconidae_comp_TRINITY_DN45407_c0_g1_i1
GTTGACCGACTTCCTGCGACACTACCCGACACATTTTGCTCGGTTATGGCGAAACAGAGCTACACACTCCAAAAGTAGTGGTCCACCTGAATATCTAAAAATCTGTCGGGAGAAAATATAATGAAAAATCATATGGGTTTATGATTTTTCCCTGGTTATCCAATGGTGACCTTGAATTTGACCTTGGACGTGATCTCCAAGGTTATGTCAAGGTCAAAATGTTTTTT
>dnaPipeTE_Braconidae_comp_TRINITY_DN7463_c0_g1_i1
GCGCTACAGAGGATCAGCGATATTAAATTTAGACGATACAAGGGGACCTGGAACTCACTGGGTAGCTCATTAAAAGCGAGGGGATCGAGTCATCCATTCCGACAATTCTGATGATCTGCAACTCTCACTAGACCTGCTACTTTATCTGTGTGTTAATCAAGTAAAGTATAATTCACGAAGATATTAAGACTCTAGGGCGTACAACTACGGCCACTCGTGCTTGCAATTTCCGGGGGGCAAGATAAAAGGGATATCATAACAAGGTGTCTATCTAAGAGCTAGTTCTGGCTGAATAGGGACCT
>dnaPipeTE_Braconidae_comp_TRINITY_DN7409_c0_g1_i1
GATAAATTTATTTCCGCTGAAATTCCAGATGTAATTAAGGATCCTGTGCTTCATGGTATCGTCATTAAAAATATGGTTCATGGTCCATGTGGAAATTGGTGCAAAAATGATCAAGGTAATTGTTCTAAACATTTTCCTAAACAATTTCAGGATGAAACGTCTGTGGATGAAAATGGATATCCAACGTATCGTCGAAGGAACACTGGTGTGATTGACTGTCTCAATGATAGAACGACTGATAATCGATA
>dnaPipeTE_Braconidae_comp_TRINITY_DN41946_c0_g1_i1
AATTAATAACGCTCTTAGTATTAGCAACTGAACATCGTATGCAAACTTTTTCATTGGTTAAAATAAATAATATTGAGTATGAAGATGGATCTATAGAAATTAAGATACCAGACCGTATAAAGACATCAGGGCTGAATAAGAAACAACCTATTTTAGTCTTACCGTACTTTCCAGAGAATAAAAATATTTGTGCTGCGTTCACCTTAGAGCAATATCTAGATAAAACCAGAGAGATTCGAAAGGACATCAATTTATTATTCATTTCACACAAACGTCCACATAAAGCTGTTAGTACTCAAACTTTGAGTCATTGGGTTAAGAAAGCACTTGATAATAGTGGAATCAACACAAATATTTTCACAGCTCACTCAACGCGTCATGCATCTACATCTGCTGCAAAACGTAATGGTATTGATATCGATACAATACGTAAAACAGCTAGTTGGAGTAAAAATTCAAATACGTTTGCAAGATTTTATAATCTAAGTTTAACTAATAACTCTGACACATTCGCGAGATCCATCCTCAATGGATGATGTAATGTCGTACATAGAAATAATGTCAATTAGTTGTTCCTACAATAAACGCATAAGAAATAAT
>dnaPipeTE_Braconidae_comp_TRINITY_DN41992_c0_g1_i1
GAAAAGATTTATCTCTCGAAGGGGCCTACCAAAAAATATTTACTCCGATAATGGGACCAACTTCGTTGGTGCAAAAAATGAACTATTAAAGATAAAGAAAATGTTACTATCAGATGAACATAATAAATCAATGATACATTATCTCACCGATAAAGGGATTACATGGCACTTTACACCTCCTAACTCTCCTCATTTTGGCGGTTTATGGGAAGCAGCTGTTAAATCATTTAAAAAACATTTATATCGAACAGTGGGCGAAGCACTATTTACATAT
>dnaPipeTE_Braconidae_comp_TRINITY_DN70371_c0_g1_i1
ACACAATAGATGACGGTCTAGAATAATTAGAGCTAAATGTAAGAAAGTCAACTCGAGATAAAAAAAGGCCAGAAAGATATGGACAAAGCATAGTAAATTCAAACTATATTTATGTAAACGTAGTAAGTGCGGATAGTCCATTAACGTACCAAGAAGCTATGATGAGAAACGACTACGATTTATGGAAACAAGCAATGGATAAAGAAATAAATTGTTTGAATAAAAATAATACTTGGAAACTAGTTAAAAAGCCGAGAAATAAGAAGATTCTTGATGTAAGATCGGTGTTTACGAATAAGTCTGATAACACGAAAAAGGCGCGACTTGTAGTACGTGGATTCCAACAAACCGAAGTACTGGAAGATGTGTATTCTCCAGTAGCTAGAATCCAAACATTAAAATTATTGCTTGCTTATTGTTGCCAATTTGAACTGGAAATAATACAGATGGATGTGGTAACAGCCTTTTTAAACGGTAATGTTAAGTCTGAAGTATATGTAAGACAACCGCCAGGGTATGAAGATAAGACAGAAAGAGTTTGTAAATTGTATAAAGCACTGTACGGTCTAAGCAAAAGTCCGTGAGATTGGTATGAATGTTTTGACGATTACATTCGAAATTTAGGCTTTAAAAGAAGTGACAGTGATTACTGTTTATACCTTTTGTACGTAGCGGATGAAATAATATGCTTAATTCTATTCGTAGATGATATTTTGCTGTGTGGAAAAAACAAAAAAAGGCTTGATATGATAAAGGAAAAATTGTCAAATAGGTTTGAAATGAAAGATATGGGTCAAGTTAAAACGTATTTAGGGATTGATATCAAATATGATTGTAAAAAAGGGAAAATGACATTAGACCAAAGTAGATATATTGAAACACTAGCTATGAAATTAAATATCGGTAATGCAAAGTTGTATTATACACCGATGGAACAGAATTTAAGCTTAGAGCAGGCGCAATCAACCTCAACTAATTTGAAATATAGGAATTTGATTGGAGCCTTATTGTATATTAGTACCGG
GACAAGATTGGATGTGAGTTATAGTGTGAACTATTTGAGTCGTTTTCAA
>dnaPipeTE_Braconidae_comp_TRINITY_DN70309_c0_g1_i1
GAGAGGTAATGATACACATTCTGTAGGAAAATTTGAATCTTGTCAATTACAATATGGCGTAAGTCGCAGAAATTTCAACAGATTGGAAGATCGCAAAATGCAGTGAAGATTCTTGCAGAAAAACTTATACAAAATGTAGCAGGAAATCTTAAGGGAGCTCGTCGAGGTTTTGTTTCAAAAAATCCTGTTGGAAATTTTGAGCAGGAAGTTCTTTTGAAGAGAGCTGAACAAATTCCTGCAGGGAATTTTGGATCCTGTAAGTTGTTATCATGTAGGAGAATCATTGAATTTTTTTATGAAGTTCCTGAAAGAATACCTGCAGGAGTCCTACAAAAGACCTTCAATTCCTGCGAAAATTCTCACGAAAAATCCTGCAGTAAATTTTGCGAGTTGGACCTGCACTCATTCTCACAAGGATTCCTGCATTGAAAAATTGCGGATTTTGATCGAGATTCCTGCAAGAAATTCTATAGGAAAATCATGCAGAATATTTCCCGAGAGCTCGTCTAGGCTTTGTTGCAGGAATTCCTGCAGAAAATCTTGTAATTTATTCCTATAGGAAATTTTCAGAAAAAAAATTTTTACTTTGAATCCAACGAGAACTCTAACAAAAATTCTTCACGAATTTGAATAGGCTGTGCCTGTAGGAAATTTCGTATAAAAATCTTGCAGGAAATCTTCTGGAAGATCTCCGACAGAGAATTTCCTGTAGGAAACCCTGTGAGTATTTCCTGCAGAAACATTTTCGGAGATATAAACTGATCGCTGTAGGAAATTCAGAATCCTGTAAGTTAAAATCCTGTAGAAAAATCGTGGAATTTTCTTATAAGATTTCCTACAGAACTGACTGCAG
>dnaPipeTE_Braconidae_comp_TRINITY_DN70345_c0_g1_i1
GAGTTGTTAATAGATGAGTTAGATAATGACTTGACATATTTATACAATGGAAAATATAAATCAAGAATAGAAAGCAAGGGCATGCTTTGGCATGTCAAACTTGGGCATGCATCAATCAACTATCTTAAAGAACTTCAGAAAAAATTTCCTGAAAACAAAAATTTAAATAATGTTAAATTTGAACAAGATATTTCAGACTGCGAAGTATGTATATTATCTAAATTCAATAGATTGTCTTTTTCACCAGTAAGGACAAGAGCAACTGAACAACTGCAAATTGTTTATTCTTATGTAATGGGTGCAATTAGCCCAGCAACATATCCAAATA
>dnaPipeTE_Braconidae_comp_TRINITY_DN70345_c0_g2_i1
AGACTGCGAAGTATGTATATTATCTAAATTCAATAGATTGCCTTTTCCATCAATAAGGACAAGAGCAACTGAACAACTGCAAATAGTACATTCTGATGTAATGGGTGCAATTAGCCCTGCAGCATATCCAAATAGATATAGATTTATTGTGGTTTTTATCGATGATTATTCACGGTTTGCCATGGCTTATGCTATGCGATCTAAAAGCGAAGTAGGTGATTGTTTGGAAAAATTTATCAGAAGTGCCAGAAATTTACTGGGAAGA
>dnaPipeTE_Braconidae_comp_TRINITY_DN70338_c2_g1_i1
GTATAATGGACATACTGAGCATGTGGCGATATCATTATTATTTTTCTTTTTTAATTATCAAAACTATAAAATTTTTCATTATACATTTTTCTTTTAATGTTTACTTTTAATTTTCATTATTTTTTTTCTTATTTTTAATTTAAATTAATTTTTATTTTTCATAGATGGTTTTGTGTTTGTTTAGAAACAAATATTCTTTTT
>dnaPipeTE_Braconidae_comp_TRINITY_DN56577_c0_g1_i1
GAGTTGGATGCACTGCCAGATTTGGATGCACTACCAGATTCAGATGCACTGCCTGATTTGGATGCACTGCCAGAGTTCGATGCACTGCCAGATTTGGATGCACTACCAGAGTTGGATGCACTACCAGAAAGAGATGAACTGCCTGATTGAGATGCACTGCCAGAGTTAGATGCACTGCCAGATTTGGATGCACTACCAGATTCAGATGCACTGCCTGATTTGGATGCACTGCCAGAGTTCGATGCACTGCCAGATTTGGATGC
>dnaPipeTE_Braconidae_comp_TRINITY_DN56596_c0_g1_i1
ACGTAATTTTTTTGGATTGCGTCGTATAAAATTTAATCGTTTAGTAATCATTTTTGCCATCATATCGACACAATACTGGTTGAATAAAATTTGAAATAATGTAGACAGTTCTCAGTATTTGTACGAATCATAAGTCTATAAGCATAAAATTGCATGCAAGAAACAGTTTTTGGGTTACCACGGTTATTAGTATTTGATTGTTAAATTGTAAGGTATAATCTATCTTCGTCTCTATGGAACATAAGAGGGTATTGAAGAAAATCATACGCACGAGGAAGCTCCGATACACGTTTTCGTTGATTATCTCGACATTGCAGGACGATATCTATTGGACCTTTATATTCATTTACTAAGAGTATTGCAACTCCGTTCTAGAGGTACACGATCAGAATGAATAATCAATTTAAAATTATCTCTTTGCGCTGG
>dnaPipeTE_Braconidae_comp_TRINITY_DN56596_c0_g2_i1
TATCTACAGCGCAGAGCAATATCTCTTGGACCTTTATCTTCATCTACTAATAGAATTGCAACTTCGTTAAGAGTCGGGTCATTATAACGATCTCTATGTTGATCTAGAGGTACACGATCAGAATGAGTAATCAATTTTAAATCATCCCTTTGAGCTGGAGGCATATTTTTCAAATTATATCTGAAACTTCTGATGAAATAATTACTGTATAGCAAAATACTTAGCAAAGTCTCTATTAGTTCCCCTTTCAAGTTTGGAATAATATTAAAGTAAAGCGATAACTGATCA
>dnaPipeTE_Braconidae_comp_TRINITY_DN56560_c0_g1_i2
AAAGATGTTTATACTTAAAAATTCTCACACTATCTTCTATTTTGAATTATTTTCTGTATATTCTCTTCCCCACGTTATTTTTATATACTGTAGACAATATAATTTTGACATTTTTTTCTTTCCCGTCTTTCAGTTTCATACTTACTGTTCTATATTTACTAGAGTTCTTTCATCATTTTTGATAGATGACTTATACAATCTTAATTCCCTTTAAATAAGGATGTCTCAAACATTTTATCCTTCAATGTTCTATGGAATCTTTCAACGATAGATGCTTTTAAAACACTATAAGTAAAATACGTATGAATTTCATACTTTTCGAATAAAGTCAATACATTTGAACTGTAGAACTCTTTCCCATTATCCACTTGAATGTTTTTCGGTATTCTTTTCGATTTGAATATATTTTCAAAAGCTCTTGCTACTTCCTTACCACTCTTATTTTTGACACGTTCACTCCAAGCGTATTTCGATAAATTATCGATAACTGTTAAAATA
>dnaPipeTE_Braconidae_comp_TRINITY_DN36619_c1_g1_i1
TATGAAAATGGACATTCAACGCCGAATACAACAATGCGTGAACTGCCAACTGAAAAAACTTGTGCGCATTAAAACAAAACAACCTATGGTGATCACGACAACACCCGGTGGAATATTCGACCTAGTTTCGTTAGATATAGTAGGCCCGCTTCCCGTGACACCTCGAGGAAACGAATACATATTAACCCTACAAGATCAACTTTCGAAATTTTGTTTAGCCATTGCGCTACCAAATACTCTCTCTAGCACAATCGCGGAAGCTTTTATAAAACGTTTCATATGCATTTTCGGATCGCCACGTACGGTATTGACGGACCAAGGCCAAAACCTTATCGGGTCGCTCATGCAAAATATGGCAAGGAAGTTCCGTATTAAACAAATAA
>dnaPipeTE_Braconidae_comp_TRINITY_DN36653_c0_g1_i1
GGTTTGACATACCTCGTGATTTTTCTTTGGTGAATACGATGTTCCTCCTTGAAGCGGTTTACCCATGCCATTGAAGCCTGAAATCTAAAAGTTGGTTCACTTCTAAACTGTTGCGCAGATTGTAACGCCCACTCTTGAAGATTCCTCGTTGTTACTGGAATCTTGTCCCTGCGAGCTTCACAAAATCTATCATAAGTCTATTTCTTGATTGCAGTGAACTGAATCATATTGTGAGCCACCTTTAATAATAATAGTTTTGCATCTACTCAATTCATCCATCCTGGTCAATTCTCTTTCTCCGTGGACTTACAAAGTTGCCAATTTCCATTTTGGATGTTCTCGGTGGAGATTATAAATTCTAATTC
>dnaPipeTE_Braconidae_comp_TRINITY_DN4266_c0_g1_i1
ATTGCACATTTAAGTAGTTATTTTGAACATTATAGTAAGCCTAATACTATTATTTCGGATAGAGGCACATGTTTTTCGTCAGAAGAGTTCACTGATTTTATGAATGATATCAAATTGATAAAAGTTGTAACTGCATCTCCACAAGCTCATGGTCAAGTTGAACGTTTGAGTCGAACTCTTGGTCCGATGTTAGGTGAATTGACTAATCATGAAATTGGAAGAAA
>dnaPipeTE_Braconidae_comp_TRINITY_DN33977_c0_g1_i1
AAAAAAAAACAAAAGTGTTCTCTAAAAAAGATAAAAAATTTTATTAATAAAAATTATGTGTTGATGGATTCAAATACGTCAGATGATGCCCAAGAATTTAAACACAGCAAGGATTTCATTGATTCATCATGCATAGAACTTCTTGTTTTTGAAAGGACCAAGCCAGCGAGAGAAAATAATCTTTCTGATGGTACTGAAGTCGCCATGATTGATAATAAGTCTCTA
>dnaPipeTE_Braconidae_comp_TRINITY_DN33972_c0_g1_i1
TTGTGACCAGGTGAGCTTGCGACCTTCCACCGCGTGCTCGAAGAATCTGATCACACAAGGCCGTGAGCTCCCTGTCGTAGGTCGGGTAGTTTTGCTGGGTCTCAGTGAATTTTCTTGAGAAAAATCTCAGAAGTTCCGAGCTGTTCTCGACCTTCTGCTCCAGGATGCCGCCCATGGCCGTGTTTGAAGCATCGAAAGTTATCCGCAGTTCGGCTTCAGCGACTGGATGGCGTAGCAGTGTAGCTTGGGCTAGGTCGGTCTTGCATTTCTCGAAAGCTCTCTCCGTCTCCA
>dnaPipeTE_Braconidae_comp_TRINITY_DN33972_c0_g2_i1
GGCGATGCTTTTTCCGGGCGCTGGTTGAAGGCGTGGACCAGCGGCTTGTGGTCTGTGACCAGGGTGAGCTTGCGACCTTCCACTGCGTGCTCGAAGAATCTGATTGATTCACACATGGCCGTGAGCTCCCTGTCGTAGGTCGGGTAGTTTTGCTGGGTCTCTGGGAATTTTTTTGAGAAAAATCCCAGAGGTTCCCAGCTGTTCGCGACCTTCTGCTCCAGGACGCCGCCCATG
>dnaPipeTE_Braconidae_comp_TRINITY_DN33921_c1_g1_i1
TGGTCGTCCTGGTAATGATAATATGAGTTCAAAAAGTAATAATATTAATAATATTAATAATAATAAATCATCACAATTAATTAAATCAAATATATCACCAAAAAAAAATGATAATAATAATCATGATAAAAATCATGATGATAATGAAGAAGAAGAAGAAGATGTTGTTGTTGTTGTTAGTAATAATAATAGTAATAATAATAAGCAAATAAATAATAG
>dnaPipeTE_Braconidae_comp_TRINITY_DN81634_c1_g1_i5
ATTGGATGGACCACAAAATACAGCTCTTATACTATCAGGAAGCAGATTCCCTTGACGTTTCTTTTTTTCTCCTGCTCCACTATAGTATCAAAGTTTGCAACAGGAAGCTTGATGGACTATTGACTCAATGTACTATTGACCATCGTAGAGTGATGATTATGGCGTTCATTTCATTTCGAATTTCTTCGAAAAAGTGACACATTCCATTGTTGACGAATTTTGTATG
>dnaPipeTE_Braconidae_comp_TRINITY_DN81634_c1_g1_i6
TTAATTTCTCTGTCTTAATCTATAACTATAAAGCTATGTCTATCTATCCAGCATTTCGAACATAAATCTTTGAATTGTGTATAACTCATATCTGTATTAACATGATCATCATATACATGTTTAAGGTTTACATCATCTTGCCTGAAAATAACTAATAAATTAACATTATCCCTCACAAGATGTTTCGGTACTTGAGCATATGATTGACAGAGATAGAAGCAATCTACTTTCTTGTGTCTACCCATACAGAAAAATGCTTTAACATTATCCTGTTTCTCACAAGCTATATCATCAAAAATCATGATTGAATTAGGAAGAGCATCATTAGGAGCTATCACTTCCTCATGTTCACTAAATGGCAAGTACTGGACTCCCTCTATCGGATCTAGAAGCTCCTTTAGAAATTTATATTTTGGCTGATTAAGTGATTTTGAGTACAGGTAGACATTTTCAAATCTCAACCCATTGGGGTGAGTTATAAGCGCAAGTAGGCTGTTGGTTTTACCGCCATTGGATGGACCACAAAATACAGCTCTTATACTATCAGGAAGCAGATTCCCATGACGTTTCTCTCTTTTCTCTTGCTCCACTATAGCATCAAAGTTTGCTACAGGAAGCTTGATGGAGTTTGGTTTGAAATCCATATTGACTTGTTGCAATCTAGAACAAGACTGACGTCGGGAGTATAAATAGAGTACTTATATACCCCGGAGCTCAGTGTATTATTGACCATCGTAGAGTGATGATCATTCACGGACAGAGGAAAAAGAAAGTTGGTCGAGGTCTGCTAAATAAAATCATCAATAAGCTACCATTTGAACTTCACTTGCCTGGATATCAGTACTGCGGACCTGGTACAAAACTAACCAAGCGGTTAGCACGTGGTGATCCTGGAGTGAATCCATTGGATGCAGCCTGCAAGCAGCACGATATAGCTTATTCAGAGAATCGAGAAAACATCTCAGGCAGAA
>dnaPipeTE_Braconidae_comp_TRINITY_DN81654_c0_g1_i2
ATATTCTATAATAATGTAATCTTGAACTATATACTGTTGGGTTAAACGACCGCAAAACAAAATAGGATTAAATTTTAAATTTGGTCTATAACATAAACGATATGAATAATATCTCAAAGGAGTTAAATTTTTATTACTATTATGATTTTGTTTAAATTGAGGACTCCAACCAAAATCGCCCGAAGGAAACATTAAAGGGAATATCATTGGATCAAGATGGAATGATAATTTGCTTAGTATACATTTTTGATTTATACCTTCTGGAAGATTTTTAGGATAAACGCATAAATCAATATTTTTTGGAATATTTCCATATTCTGAGATTATTAAAACTGCACATTCAGCAGTTAATGGTTTATTATATCTTTTTTCTTGTGTATTTAAATTTTTCATAAAACATAAGCAGTAGTCATCAATATTAGAGTTTTTAGTTAATTCATATAGATTTTTGAATTGTTTAGTATACGGATTATTTTTCATTATGTTATTGATTATTTTAATATGTTCTTCAACTAATTGATTATTTTTCTCAAGACGTAAATTTATAGCTTCTATATCATCATAGATGTAAATTTGGCCACAATAAGGTTCTTCATTATTATGAATAGTTGTAGGTGTGATATGATAGACT
>dnaPipeTE_Braconidae_comp_TRINITY_DN81649_c0_g1_i2
ATTTGTCAATTCGTTTTTTCAAATTATAAATATGCTGTAGATAAATAAATTTTGAAGAACAGAAAAAATGTAATTTGAATCGAGTTTATTATTACTAGACCGATGACGCGCGCCCTGCGCGTGTTCTTTTATATTATTTTTATTTTTGAGTAATATATGCAAAACTACGCATAACTTAGTGTCATGCGCTCAACAAAAATTTTTTTCAAAGAGAAAAATAAATAATAAACATGCATTAACTTTTTCAACTTGAAAAATGAATATATTAAACTTTTTATTTTTATATAAATTATTTTTGGTAAGTTATTATCAATTTTTTAATTTTTGAATAATTCTGTAAAAACATAATTTTTTATCTTATTATCTTGACGTTGGTCCCCTAAAAATATTTTTAGCGATTGCCAAGATCTGACGCGTGAAAACGCTACATATAATTGTCCATGATTAAATACATCTTTTTGAAGGTCAAGTCCTACTTTTTTGAAAGTTTGTCCTTGACTTTTATTGATTGTCATTGCAAATGCTATTTTTACAGGGAATTGCCTCCATTTGAAAATAAATGGATAAACATTTTCACAGTACAATGTTACACGGTGTATGAACACGATATTACTCGCCATGTCACTTGTTAAAATTCGGCATTTTGAAAGGTTATTGGACAAATTGACCATCTGTAATCTAGTTCCATTGCATAATCCTTCATGGGGACTCAAATTACGAAGTAGCATAACTATGCAATGTATTCTTAATTTTGATTCGTATGGCGGAAAATTTGGGGGATTCAAAGTATTTAAATATTCTGGTAATATAACATCATCAATATCTCCGTTATTACAATTTTCCGTACTATCCAGGCCAGTATAAATTTTTTCAGTACTGTGGTCAAGCAATTCTATAACCTCACTATTAATTTCATCAACGTCTACATGTCGAGCTGCCAAAACTGCAACTTTTGTTAAATCGTTATACTGACGATTGTTAATGAGATCTCTGAAAATTATTCGTACTATGTCATCATCTTTAA
ACGCAACACAATTTTCGGGGGCCAATAAGTTATTATCGTTGTCATTTAAAATACCATTACCAACATCTAGTAAATACTTAGCAAATTCTGCTTCTCCAGGTAATGTTCTCATACTTTCTGTCTATGAGAAAACCTTGAAATTTTTCCATAAATGACTGAACTTGATAGATAAGTTGACCGTTTCACTTCGTGAACCATTGACTTTCACAGGTAGCAATTGTCGAAAATCGCCACCCATAAGCATAATTTTTCCACCGAAAGGTAATTCATTTTTTGTTAAATCTCGATAGGTTCGGTCTGCCAATTCTATGCAATATCTTGGTGCCATCGGAGCTTCGTCACATATTAATATATCATCATCTAGTAATTCTTTTGCTTCTTTGGATTGAGCTCTGAAATTTGAAGTTGAATCAGCAAAAATTGGAACTGGCATACCGAAAACTTTGTGCATTGTTCTTCCTTGAGGAAGTAATATAGCCGCTATTCCTGTAAATGCCATTGTGGCAATTTTATATCCTTTACTTTTTAATAGATGGTAAATTGTATTGTAAATAAATGTTTTCCCAGAACCACCTGGTCCGTCTATGTAAAAACATGTACTTGTAGGCTGTTTTTCTTTCGACATAGCAGCATTTAAAATTTCATCGACATTCTGCTTTTGTTCTTCATTCAATTTTGCATATTGTGAAAGACCAATGTGTTCATGATTTTGAAGAGATATTTCTTCGTTATTGTCATCAATTTTTTCAAACTCAGTCAACGCTGGCATTGATGGAAATTTACTAACACTGGAATTTTCGTAACCTAGGAGAGTATTAATTTCATGGTATGCCCTTGCATAAGATTGAGTTTCACTGTGCCCTTTATGCTTAAAATCTTCCGACAAAGCATCTTTAAAATTTTCCCACAGCTCATTTGGGTTGTTTGGTTGACAGTATATCAATATACGAACAAATAAATGTCGTAACTGTTTGGACATCATCCATATTTCTCCCTCAGTCATTGCACGGCCCCACTCAGAATC
ATCTTCAGTGAGGCCCAATACTACACAGGCATCATGATAAGTGTCATGAACTACATTGTTAACTGTTCTCAAGTCTTTGAAACTTGTTGCTCCTTTTATTGTGAGTAATAACAGTCGAAGATTAAAAAGTTCAATTTGTCGTGGACTGATAGAATACATCCTGCCAATGACATTAAAATATCGTAAACGCTTTTTTCACATGGCTCGACAATTTGGAGTGTTTTTCTGAAATACAAAATACGATGGGATTTCTCCATATGTATACATTCTAGCCTCTGGATCACGTTGATTCAAAGCAAAGTAATCCAATCAACATAGTTTGTTTTTCTCAGGCAGTCCGAATAGTGTCTTCTCCTTCATCAGCAATTGCTACAACTGGTTGATTCGGTAAATGAACTGGTAACTGAATTATAGAGTGACTTTTATGTTGCAGTTCTTCTCCATAAATTCTGTCACATGCTTCCTCTGGGCTGACATATCGCGTTGCTATATGATTTTTAATTTCATCATGAATAATTGGTTCATTAGTATTG
>dnaPipeTE_Braconidae_comp_TRINITY_DN81690_c2_g2_i1
AAGTGAGCGATCCAATGGTCGAATAATGCTGTTGTTATTGTTTCAGCTGTAATGTTCGTGAGTGGTACAGCAACTGGCCATCTAGTGAACCTGTCAATTATTGTCAAACAATATTGGTAATTATTTATATTTGGCAGCGTTATAATATCAATATGGATATGGCTAAAACGTTCATCTGGCACTGGTATTTGTTGTACTTGTGGTTTATTATGACGTTGGACCTTGGCTCTCTGGCATTCAATACACTCTCTGGACCAATTGGTAACATCTTTATGTATTGATGGCCAAATGAATTTTTCCCTGATGGATTTCGAGGTATTTCTGATGCTTGGATGTACGTTGTTGTGTATTACGTTGAAAGCAATTCTCCTCAAGGTTGTTGGTAAATATGGTCTCACTATATTGTTTGTCACGTTACAGTAAACTTCGATGTCTTTTTTATATTTAATTTTTGTAGGTTTAATGATGAAGACGTGTCTCGAATAAGTTCTTGTAATTCATCATCAGTGGCTTGAGCATCTCGTATTGTTTTAGAGTCTAGTTGTGTTGGCATTGTTATAGTATTTATTCGTGATAAAGCATCAGCCACAACATTTTCCTCGCCTTTTACGTAGACTATGTCATTGGTAAACTGTGAGATATAATCTAGTTGTCTTATTTGTCTCTCAGATGCTTTATCAAGCTTTTTATTGAGCATGTGTATCAGTGGTTTGTGATCAGTTTTAATTGTAAATTTCCTACATTCTAATAGATGTTTAAAATGTTTAATTGCAGCAAATATTGCCAGTAATTCACGGTCATATGTGCTGTAACGTTTTTCAGCTTCACCCAACTTCCTAGAAAAAAAACCAATTAGTACCCGGTTGTCATTTTCTAGTTGCTCCAGTGATGCTCCAATTGCTGAGGAATCACTGAGTAGTATTTAATGTCGTCATTTGTTGTCTTTGATGCCTTAAATTCTGCTTCCAGCATGATGAACCAAAGCTCAGGTTTGTCTTTAAAATAATTTGGTAATTGTGGTTTA
CTTATGGTACTCACCAAGCTTTCATTTACCATCCTGGTGACCGTTGCTTGCTGGATCTCATTGAGACCAACCAGCAAACCAGGGTGTTTTGTTGCTCAGGATCTCTTCATGAGCTTGATGTACCATTCGGCATTGTGCCACCGAAATTAAATGGTTCACCCTCCATGGCTCTTAGTGGTTTTATATTTATTTTAATTTAATACTGGGTGATGATTTATCACGTCGGGGTCACCAATTTGTGGTGTGGTACCACAAAACTTACTAATAATCACCAGA
>dnaPipeTE_Braconidae_comp_TRINITY_DN81623_c0_g3_i1
AAGGCGTTATCGTCCTCAAGAAACGCTTCGACACTCATTTTGATACTGATTCATAACTGCTCTTTTCTCAGTATATATACCCTCTTTCTCTCAACTCTTCAATGATGGAATGAATTTCATTCTCGTGATTGTGATTACCTGCTGATCTCTCAGCGATGAGCAATTGAAGACGATCGACTAGCTCATTCGCATCATCCCAATACACATAATCCATTTTTGTATTCGATTGGGCAATTTTGAATCGAGGCAAAAGTCTTGTACCTTTCTTCACATCGTCTTCGAACAGAGGTTTAATGATGTTCCTA
>dnaPipeTE_Braconidae_comp_TRINITY_DN81623_c0_g1_i3
ATTTTTCCTTAATTGATCAATTTCCGACTGGTTTGCATTCAAAATTACGATTGAATTATCCATCTCGTTTCTCAATCGTGCTATAATCCCATAATTAGTCTGAATTTCCGAAGAAACGAGACTTTCCATTGTGTGCAAATTGCCCGATCACTCGACTCAGTGGGTGCGGCAAGATTGCACAGCTTCTTATTGTCAGCATCGTAATGTCCTTCGGCAGTGAGGGTATATCCAACTCCAGGAGGACCTGGGATACCCCTGGTCTCCCTTAGCTGACGTCCAAACAAGTCGACACTCATTTTGATACTGATTTGTAACTGCTCTTTTCTCAGTATATTTACCCTCCTTCTCTCAACTCTTCAATGATGGAATGAATTTCATTCTCGTGATTGTGATTACCCGCTGATCTCTCAGCGATGAGCAA
>dnaPipeTE_Braconidae_comp_TRINITY_DN81670_c0_g2_i14
ATGGCAAAAAAAACACGGATTCAAAGGGTTGGATACGTCGATAGTTGCATCGCATTGTTCACAGTTTTCAAATTGTCTTGAATTAGAAAACTCACCAATGTAATTTGAACAGTCTGGGCAAACGCTATGAAGAATGAAATTCGTTGCACCATCATATAACTGATCAATCAAATACCGTGTTTCTGGAACAATGTTGTCACCAAAAATTTGATTCACTAACTGCATTATCTGGGAAATTCCCGTAAACGTCAAATTATTTGCTAATGAAAATTTCAAAGCAATGAGAAGCATTTCACCGGGACTTCTTTCTACGATTGCATTGACTGGGTTGAAAAATATAATTGTTACAGGTTTATGGTTCGGCAAAAGCAAACCTGCAATGAGTGTCATACTTACCGTGTTCGTACAACGTATAAATGAGTATAGTACAAGAGGAATACAATGTACCATAAAGAATGAAACACGACACATAAAATTGTATGTGTTAGAAGCATGTGTAGACACTATTGCACGCCCTACAATGAATGGCACAGTCCAGTTTAATGGACATTTTGGGTGTGATTGGTGTGAACACCCTGGTCAATCATCAGGTGGTAGTATGAAATATCCATTCATTATGCCATTACCGAAAAATAGGGATGTGGAAAGTACCATCGAGTATGCTGAACAAGCGACAGCAACTGGCCGGCAGACCTGTTCGAGGTGTCAAAAGCGCTTCGCCCTTAATGCTCTTACACTACTTCAATATCATCAAAGGTTTTGTGCCAGATTATATGCATGCTATTTTGGAAGGTGTAGCAAAACAGGTTACTGAATACATATGGGATATGTTATCTGAAGATGATAGGAGTAAGATAAATGACTTACTTGTCAGTATCAGAGCATCCCATCAAGTTCATCGCTTGACAAGACCTCTCAAAGATCGCAACTGGTGGAAAGCTCGTGAATGGGAAAACTGGACTCTATATTATAGCATACCTATCTTATCGACTGTTGCAATCGGTAGAAAATATTTAAACCATTG
GTCTTTATTAGTTGAAACTCTTCATATTTGTTTGAAAGAAAATATAACGATACCAGAAGTGAATAAAGTGGATGCTTTATTTAATCGGTTTGTTCTTGAAATTGTTGAATTGTATGGTTTGAACGCGATGTCATACAACGTACACCAGCTGCTTCACATTGCACAAAGCATTTATGACTGGGGACCTATTTGGGCTCATTCGGCATTTGCATTCGAAGCCGCCAATCACAAGATATTAAGATGTATTAAAAGTGCAAAAGGTGTACTCTTACAGATAATCAGATATCTTAATCTACAATATTGCATTCAAATATTGGAAAATACTCTTTACCCAATATGTTCTCCAAGTATAATTCGATATTGTGAAAATTTAGTCAAACCGTTGAGTAAAAATGTTTACAAAATATCAACAATAACTTATTTTGGTAAAGGAAGAATAATGAAGAGAGAATATTTAGAAGGAAGCGGCGTTACTGAAACCACAAAAATATTTTCGAGAGCTGCGATAAATGGATTTTTGTTCACATCTTCAGTCAGAGAAAATGAAAGATCTTGTGACTATTTTGTACACCTGAAGAATGACCAATTTGTCAAGATAGTTGATTTTTTGGTGGACTCAGAGAACAAAACAGAAATGATTGCATGCCAGTTGGTTCAAATACGACCATGCCCGTTATCCCCATCAGTGAAAATTGTCAGACGTATAAGAAATGAGATTAGCTACTTTCCAACAAAATCGATCAAGTCAAGCAGTATTTTTATTAAAACGGCAAATAACAATTATGTTATAGCAGCTCCAAATTTAATACATTATTAATGCTTTATACAGAAAATAATTGGAGTTCAAGAACCTTATCAGAGAGCAATTTGTATTGAAAATCTCATCAAAAAGTAGAAAATCATCCTACATAAGAATGCAGGAAATGAGTTGTATATTTTTTTCATTATTTACTTTATTACATTATTGAATCCTTTCAATATGAAATAAATCTTTAATTCGAAAAAACACGTTTGAATTAAATTC
TTCGGGTGATCCATGACTGATATTGATTATTGTATAATACTTAAAGCATGAATTTGAAAAATATAGAAAATATTGTATACTTCCATGTTTATTTCCATCTATCCCATTGGTTTCCAAGATTACACCATTCCCAGCAAACTTCGCAGAAAATCGGACAATTTTTTCGAAAGTTATCGCGCGCCAAAAAACAGCATTATATACACCTGTACGAACGTACGA
>dnaPipeTE_Braconidae_comp_TRINITY_DN59037_c0_g1_i1
CTCTCGAAAATAGCATAAAAATAGTTCAGTCTAACCTGGCTGAAATTAATCTCGGCTTAGCCCCTCAAAAAACTGTTTTTATTCATTAGAACAAAAAAATCATAACTCCGGGAGAAACAGTGATAAAAATTGACAAACACGTGATTGCATCCAGTGAATACACCCGATTTCTAGGCGTAACCTTCGACTATAAACTGTCATTTACCCAACACATTAACAATATCCAAACTAAATGCCAAAAAGCTCTAAACATTATTAAATTCCTAAGAGGTACATGGTGGGGCGCAGACCCCTCGACCCTACTCACTTTCTACAAGTGCTACGTTCGATCTATCATAGATTATAATTCCCCCATATATTATCCA
>dnaPipeTE_Braconidae_comp_TRINITY_DN66379_c0_g1_i4
AATCTAACGATTCTTGGTTGCGGTTCGTTCACTTGTTCCTCACGCTCTTGCTGCATACATGCAAATACACGCGCGCGTTGTTCGGGTAAAGACTCATCGTTTAATTTTTGTAGTTCAAGTGGCCAATTTTCAGGACTGTAGAGTAGCCATTGCGGCCCATGCCACCATAAAACATCGTTGCGTAATTCGGAAGCACTTGTACCGCGTGAAATGATATCAGCTGGATTTTGAGCTGTTTCTACGTGCTCCCACTTATCATTCGTCAAGTTTTGTATCTCGGCGACTCTATTAGCCACAAAAATTTTCCATTTACTTGATTGAGACTTAATCCAAGCTAAAACAACCATAGAGTCTGTCCAAAAATGCCAATTATCACGATCTAAATCACAAGCTACTGTTACTTTATGTGCAAGTTGAGCTAATAATGACGCGCCCCAAAGTACAAGTCGCGGAATAGTTGTTGTTTTGAGTGGTGCCAAACGAGATTTTGCACAGAGTAAGTTCGAATGTCACGCACCATTTGTACATATGGAAACAACATG
>dnaPipeTE_Braconidae_comp_TRINITY_DN13054_c0_g1_i1
ACAAACCTACAAAGACGCGATCGCAAGTCCTGAGTCTGCTCAATGGAAAAGAGCAATGAATCAAGAATATGTTTCATTAATAGAAAACGCAGTGTGGACATTAGTTACTCCCCCAGCCGATGCGAATATTGTCGGCTGCAAATGGGTATACAAGAAAAAACAAGAATCAGATGGTTCAACTAGATATAAGGCTAGCTTGGTAGCCAAGGGTTACAGCCAGCATCCCGGTGTTGATTTTTTTTAAGCCTACGCCCCAGTGGTCCGT
>dnaPipeTE_Braconidae_comp_TRINITY_DN99928_c0_g1_i1
TATTGGGAAATTTGTGTGTATACATGGCTATTTGTACATATTGAATCAGGCCTCGCTTGGAAGAGGGCATAGTTGAGTGATGTTTCTCTTGTAGGTTCCCTGGGCGGTTTTGATTGTTGCGACTCTGATGATCCCGTCGCTTCCTGGATGCACCTCGACGACCACTCCCAGTTGCCACCGCATACAGGGTTGATTTTTGTCAACGACAATGACGACGGAATTAGGTTTGAGTTCGCCCTTGCCGGTGTGCCATTTCTGGCGTTTTTGAAGTTCGCCTAAATATTCCAAGTGCCATTTCTTCCAGAAATCTTGGCGCGCCTTGGATACAAATCGCCAAACGGATAGTCGATTATCTGGAACAGAAGCGTAATTATCCTCGGGCAGCATCGTGAGGGGGCGACCGACTAAAATATGCGCAGGTGTTAGAGCGATAGGGTCGTTGGGATCGGAAGAAATCGAACACAGTGGGCGCGAGTTCAAAATCGCTTCAATTTCAATTGCAAG
>dnaPipeTE_Braconidae_comp_TRINITY_DN17161_c0_g1_i2
GTCCGGATACTCCACAACTTAATGGAGTTTCGGAAAGATTTAATCAAAGCATACAAAAGAAGGTGAAATGTTATATGTTAGGAGGTGCCTATGTTAGACTCTGGTCTCCCGGAAAATATGTGGGATGTGGCTCTGAGTGCTGCTGTTTATTCATACAATCGCACTCCATACAGATCAAATAATATGGACATACCATTGCTCAAATTTGCTCCTCAAATTAACATAGGTATAAACCAATTGAAGCGATTTGGTTGTCTAGCGTATGCCAAGGTATTGAGAAATGAAGGAACAAAGTTTTCTAGTTCTGGCAGACGAGGAATACTTGTAGGTTATACTCAGACTGGATTTATTTTACTCAGGCCAGAACAAGGGAAACTTTTTCAATCGAGAGATGTGCGATTTAATGAAAAATTGACTTACAGAGATGTGTATAAAAAAAATCATATTAAAGATTGGGAAGATGTGACTGAAATTGCAGATAAAGATAACTGGTTTTACATTTTTGAAAAAGAACAAGATGAGAAAATCTTGGAAATGGAGGGAGAGAAAACCGAAAAAAAGAAACGAGGGAGACCGTGTAAAAATAAAATTTCTTCA
>dnaPipeTE_Braconidae_comp_TRINITY_DN17140_c0_g1_i1
AAAATTTATCAAAAATTTTGCAACGAAAGCGCAATCGATGACCATGCTCACAAAGAAAGAACAAGCCTGGGTGTGGGGTGAAGAACAGAAACAAGCCTTCGAGCTTATTAAGCGAGAATTGATAACACGCCCGGTGCTCGCGATGTTCAAACAAGACGCAGAAACGGAACTCCACACGGACGCGAGTAAATGGGGCCTCGGTGGCATTTTGATGCAAAGGCAAGAAAATCTGCAATTGAAACCGATAGCGTACTTTAGCCGTCAAACCACTAAAGAAGAACAGCGATATCACTCATATGAGCTTGAGACTCTTGCAGTAATAAGTAGCCTACACAGGTTTCGCGTCTACTTA
>dnaPipeTE_Braconidae_comp_TRINITY_DN12523_c0_g1_i1
AATCATTTGATGAAAGTGATGTGAGAACTATAAGATGTGCAAATAGTGACAGCTCAGCAGATTTGAGAACGGAGGGAGTTGGAAAAATATGTGGAATGAATAAGAATAATCATATTACTTTATATGATGTGATCTGTGCTGATTCGCTTTCTGATAATTTACTTTCCCTACGTAAATTTTTAGATGCGGGAATAGACATTTTTCTTGATAATAAAATAATTAATATTTATGATCCTGATTCTA
>dnaPipeTE_Braconidae_comp_TRINITY_DN12570_c0_g1_i1
ACTTTCATATCACTTCCATCCCACTTTCATCCCACATTCATCCCACTCTTATACCGATTGATCCCAATACATCCCACTTTCATATAACTTTTATCTCATGTTCATCGCACATTCATACCACATTTATCACGATTCATACCACTTTCATACCACATTCATACCACATTCATCCCGATTCATACCACATTCATACCACTTTCATACTCGATTCATCACAATTTATATCTAG
>dnaPipeTE_Braconidae_comp_TRINITY_DN57548_c4_g3_i1
CAGTGTCGAGAGAGTTTGAATAAAGTGTGCTTGTGTATGTACGTGTGTGTGTGTGTGTGACCTGTTGAGGCTACATAAATCTCAAAAAAGTATTTAATAAAATAATAAATAAATTATCATTTGAAGTTCATTTACCGGGGTATCCGTATTATGGACCAGGTAGAAGAACGTTTAGGAAAAGATGATCCTGAAACTAACCCTTCAAACGCAGCTTGTAGTAACTGCAATATTGCATATTCGAAAAATCGCAACGATATAAAAGCTAAGAACGCAGCTTATGATATTCTACTTCGTGCAGCAGCTACAAGTATTTTCTTTGAAGGCTCCAGTTTGAGTGAGAGGGCACCAGCTACATTTTTTACTGGAGCGATAAAAATAAAATCGAAATTTGGTATGGGTTGTGTCAATGAAAAAGAAAAGCAATGTAAGACAAGGAAACGATTAACCTTTATAAAGAATGAAAGAACAAAAAAGACGACTGGTAATAAAATGATCAGAAAAAAAAGTCGAACAGCGAAAAAAAAAAAAATTATGAAAAAGAAAGTATTTTCCTCA
>dnaPipeTE_Braconidae_comp_TRINITY_DN72362_c0_g1_i1
GCTCGAGTGCTCTTCAAACAAAAAATTGCTGCTGCTCTGAAAAAATTTGATGCGCTGAGAGTTGGAGTAGAGCTTTCAGCTGATTATGTCATTCAGAAGAATGATTCTGAGACAGGAGAAGTGAAATATTTCAATGTTGTTGGTCAGTCAATCTACCAAACAACTGATTTAGATGAATGGTATGATGTTTCTGTCTGTGAACCTGTATTGAAACAGATGGAAGAGTTTGAGGCACGAGGCTCAGGATGGTCTCTTCAAATTCTAAGTTTAACTATCAACAAAAATCAATTTGAACCAATGCGAGGTAGTTCTTA
>dnaPipeTE_Braconidae_comp_TRINITY_DN72362_c0_g2_i1
ACGTCATCTAGAAAAATGATTCCGAGACAGTAGATGTCAAGTATTTCAATGTTGCTGGTGAGTCAATCTACCAAACGACAAATTTAGACGAATGGTACAATGCTCATGTTGGAGAACGTGTATTGAAACAGATGGAAGAGTTCGAGGAACGAGGTTCAGGGTGGACTCTCCAACAAGTTCTTAGTTTAGTCATCAGTATAAAT
>dnaPipeTE_Braconidae_comp_TRINITY_DN72316_c0_g1_i1
AATTGGCCTCACATCGCTAGGCTGACATTGGCTAATCCTCAGTTTACCGAGCCTCAAAAGGTCGACTGTGTTTTAGCAGCCGACGTTTACTCGGAAATCATGCTTTCGGGACTGAAAAAGGGCCCCAAGAACACTCCCATCGCTCAAAATTCAGTTTTTGGCTGGATTCTGACCGGTGCCACGGGCGTGCCACCGTCAAACTCTACGTCGTCGAGCGTGTGCCACGTCACAGTCGACACTTCGCTTTCGACACAGCTCCAACGCTTTTGGGATGTGGAAGAAGTGCCGTGTGACTTG
>dnaPipeTE_Braconidae_comp_TRINITY_DN72316_c1_g1_i1
ACAACATTTTGAGAATTACTGCTGCGAGGGGAAATCGATCTCGATATACATCAGCTAAATAGATTAACGAACGAATGGCGAGGAATGGAGCACACTTAGTTCCGTAAGTCACTGTGCGCAAGAGAAAGGCAACGATTTTTTGTAACGTGTTGGGACGCCACACTATCGCTTGCCATTTCTGATCATCCTTGTGAACTAGGATTTGGCGATACATTTTAACAATATCGGTGGTGAATGCAAATCTAAAGCATCTCCACCGAGACAAAATAATGGCGATATCTGTTTGGAGTTTGGGACCAGCTAGCATGAAATCATTAAGACAATATCCGTTACCGTATTTTTGCGACGCATTGAAGACCACACGAATCTTGTTCGTCTCCTTTTTGAATACAGCATGGTGAGGTAGGTAGACAGCTGATGCCTCGACGTCGGAAGTCTCGATACGTTCCATATGGTCCAGATTCTCATATTCATTCATGAACTTGCAGTAGGCGTCGTCCATTGTCGCATCCTTCAGTCGCCGACGTTCTGAGCGGAGCAAGCAGGCCACGGCGATGTCTCTTGAGTCTGAAATCTTGGATAATTCGGTAGATTGTGTAAACGGCAATCTAACGATAAGTCGTCCGTCGGACGCGCGTGACACGGTCGATGTGAAGTATTCTTCACAAAAACGATCCTCCGGCGATTCAGACTTCAAGTCACACGGCACTTCTTCC
>dnaPipeTE_Braconidae_comp_TRINITY_DN72357_c0_g2_i1
TCTTCATATCAACACTCTTTTTCCTCCTTCCCATCCTATGTAAAATCTTCAATTCATCCTCACAACAAGTTCACTTTCCTACTGCATGGAAACTTAACTTTCTCTCAAATGTTCTTAAGGGACTGATCTTTAACCATATCAGTACTTATGTAGAAACTAATAATCTCTTGGATAGGTGACAGTCTCAGACGGGGACACAGCACGCAAACGGCTCTACTCAAGCTCATCGAGGACATACGTACAGCTCAAAACGCGAAAAAACTTACGGCATTACTCTTGTTCGACTACATCAAGGCGTTTGACACTGTCTCGCATACTACCCTACTCCGCAAGCTTCACAAACTTGGCTTTTCTATCCAGGTTCTTCGCTGGATTGTGTCATACTTGACAGGTAGAGAGCAGTGTGTAAG
>dnaPipeTE_Braconidae_comp_TRINITY_DN1149_c0_g1_i1
TATAGATGAATCTTTTGCTATAAAATTGAGTAATTATATTTTTGTTTTGTCGAAGACTCTTATATATGGCACTATCCATTTTATTTTTTCCAAAGTCCTTTTCACGCCTCTAGCAGCAGCGCCTACAAAGACTGTCCGTTTATAAGCATTAGTATCTGATCTTATAAAAATAAGTTCATACTTTGCGTTAATAATTATTTCTTGATAATCTTCAGCAAAACCTGATAGTATACTCAAAGAAATTGATATATTAAAATTTCCTTCTTTTGTCCGTCTATCAAACCTGCATTCTCAAGAAATGCTTTTTGATTAGGGTTAAACGATACATATCCTTTCATCAAAAATGTAA
>dnaPipeTE_Braconidae_comp_TRINITY_DN93070_c0_g1_i1
GGAAAAATTCGGTTGAAGCAATATAATTGGGATACCCCTGTCGGTGACGAGTTGCCTCGCGAGTGGCTCGATTTGCGTGCGCAAATGCCCGAATCATTCCAGTTCAATATCCCACGTTGGCTGCACCTGCATACAGCGTCAAACTGGACGTTACATGGATTTGGAGACGCATCGGAGAAGGCGTACGCTGCAGCCATTTATTCAGTAGTACCCGGTGCCCAGGCATTTCTTCTGATGTCGAAAAATAAGGTGGCCCCGGTAAAAACGCTCTCCATCCCCAGGCTAGAATTATGCGCGGCTGTTTTGCTCGTCCGCCTGGTAGTTTATTTGCA
>dnaPipeTE_Braconidae_comp_TRINITY_DN43219_c0_g1_i1
GAATCTTAAAGAGCTCAATGAATTCATTCTAACTACGCATTTTAAACTAGAAGACCACAAAGTGGCAATAAAGCTCATTGAACCAGATTGCTTTATGTCTACTGTAGATTTAAAAGATGCTTATTATATGGTACCCGTGCATCCTATGCACCGAAAATATCTGAGATTCAAATTCAATAATAAGATATACGAGTACACATGCTGGGCTATGGGACTTTCCTCAGCTCCTCGAGATTTCACAAAGCTATTAAAGCCAATCATTTTTCACCTAAGAAAATTAAAATTGCAGTCGGTACTCTATTTGGACGATTTTTTATTACTCGGCAAAAGCGAAAAAGAATGCTCTTATAATGTTAAAAAAACTCGAAATATATTGGAAAAATTAGGCTTTATTATTAATGAGAAAAAATCGACATCTGTATCAGCTAAAAGATCAGTATCAAGTATCAGCTAAGCCAATTTTTAGGATTCATATACGATTCTCAGAATATGACAATTGAACTACCAGACAAGAAGAGAATAAAAGTCGGAAAATGACTCAAGCACTTTCATAAATTATCTGAGTG
>dnaPipeTE_Braconidae_comp_TRINITY_DN54601_c0_g1_i1
GCATTAAGATCCACTTGGTGGCATTGTAAAAATATGTAGAAATCGTCCGCAAAAAGTTGTCCTGTGCAATACTTCAAAACAAAGAGAATATAATTTATAAACATCAAGAAAGCCACAGGACCCGGCTTCGAACCCTGCGGTACTCCCGATGAATTTGGCAAAACCGATGAGAACGATCCATCATCATCCAGTACCGCTTGGGAGCGACCGGTCAAATACGAGTGCAGATATTTTATAGCTCTATCATCAAAGCCCATTTCTCTCGCCTTCATCAGCAAAATTTTGTGATCAATAGAATCGGAAGCTTTAGAAAAATCGAAAAAGACGATTAATGTCACCATACCTTCATTCATACCGCATCGAATGTCATCGGTTAACTTTAGAAGAGAGAGAGAGAGAGAGAGAGAGAGAGAGAGGGTCTCCCACA
>dnaPipeTE_Braconidae_comp_TRINITY_DN54621_c0_g1_i1
GACGCTGTTCCAAGGGTGCGCTTCTGGTAGTCTCACTTGGGGAAGCTGTCCCTGGGCCCAAATAATGTCCAGGTAGTTGGGGTCAGCTTCTTCAAGCAAAAGTACCAGGAGCGCACCCTTGAACAACACCATCGGGTACCCTGACTACCTGGACATCGTTTGGGTCCTGGGTCGGCTACTCCAACAAAAAATACCAGGAGCGCACCCCTGGAACAGCGTCATCGGGTACCTTGACTACCTGGACATCGTTCGGGTCCTGAGTCGGCTACTCCAACAAAAAATA
>dnaPipeTE_Braconidae_comp_TRINITY_DN54668_c0_g1_i1
GTTTTCTCCAAATTTGACCTTCAATTGACCTTGAACCTGAGCTAATTGGACCAAACGGACACCGGATTTGGAATCAGCGACCCCAGAAACCCATGAGTGTGGTGAGAAACCCCGGGGTACATCAAATTTTTTTTTTGTGGGGCTGTGTTATTCGCAGCATGTTTTTCCGCAAGACGATAATAGTTCGATCTCACATTTCAGATAAATTTTCGCATCTG
>dnaPipeTE_Braconidae_comp_TRINITY_DN31170_c0_g1_i1
AAAAAAATACAAAATAAATTGTAGGCCCGGAGACCCTACCGACTGATGCGTGACGACTCGTAACAGTATTGGTAATAGTATTACAATAATAATGATATTAATATAAATATGAATAATAATATTCTTAATAGTATGAATAGTAATTCAAATGATAATATCAATAATATTATCAATGATAGTAAAATTAAAAATGATATAAATGATATCGATAATAATATGAAAGATAATATCGATATTAATAATGACATTAACAA
>dnaPipeTE_Braconidae_comp_TRINITY_DN31125_c0_g1_i1
GGAATACACCACCATCTCATTACTACAGGTATACCGAGGGCCAATGGACAAGTGGAGCGCGTCAACGCGATCGTAAAGTCACTGTTCACAAAGTTGACAGGGGACGAGCCTGCAAAATGGTACAAGTATTTAAGCAGGGTGCAACGTGCGATAAATGGCACGTATCAGCGATGAATTGGGCTAACGCCGTTCGAACTCATGTTCGGGATAAAGCTGAGAAATCTGGAGGATGCTGAATTAAGCAGGCTGATAGAGAAAGAACGCGTGGAGCGACTTCAACAAATAAGGCAAGGGCAAAGAGAACGAGCCT
>dnaPipeTE_Braconidae_comp_TRINITY_DN86854_c0_g1_i1
TAGCTTCGATTTCCGCCGAGTACGTTACAAGCTCTTCGTACGTAAACAATTGATCGCCGACCGACTTATAGAAATGCCCTTTGAATGATTTGACGGCAGCTTCCCATAGTCCGCCGAAATGGGGTGAATTGGGGGGCGAGAAGTGCCATTCTATGCCCTTATGCGTTAAATACGTTCGTAGTTCATTTGATTGTTCGCCTGTTTCAATCGAATTCTTCAATACAAGCAATTCATTATTTGCTCCGACAAAGTTGGTAGCGTTGTCCGAGTATAGTTTCGCGGAGATTCCGCGACGAGCAAAAAATCGTTTCAATCCTCCCAAAAAGGTCTCTGTGGTTAAATCAGTGACTAACTCAATATGTATTGCCTTAGTGGCAAAACATACGAATATACATGCGTAAATCTTCATCTTTCCACGATTTCTGTGCTTTTTTTCTTTCATGTAAAATGGGCCACAATAATCTAAGCCAATATGCAAGAAAGGTCTCGCGGGAATTACACGATCGCGCGGGAGATTGCCCATAAAATGCGGAAGCTCCACTGGATTGGTCTTAGCACACTTTATGCATCTACGTATGATTGTCTTTGTCGCGCTTTTTCCGTTTATAGGCCAATAGTTTTGCCTAACCGCGTTGAGAGTGCACTGTACCCCGCCATGATAATTTAAAACATGCTGTTGATGTATAATTAGTTCTGTGACATGATCATTCTTAGGTAAGAGAATTGGGTGTTTTTGTGCGTA
>dnaPipeTE_Braconidae_comp_TRINITY_DN54449_c0_g1_i2
GAAAGTTCGTGTACGTGAGTTATATGTGTGAGTGTGTTATATAGGTTGTTAAGGCTGTATTGTAAGTTGCGGTCTGATTCTTAAACACTGACATATGTTTGATTGAAAAAGTTTTTAAAAGACGAGGGAATATAATTTATGTAAAATATCTTGAATTTGACAATAGTCAAATCAGTAGATCGATAATCAATAAAGTAATGAATAAATAAAAAA
>dnaPipeTE_Braconidae_comp_TRINITY_DN55952_c1_g1_i1
GATATATGGGTGATAAATATAAGCCTAAAGAGAATGAATCTTATATTATGTATTTTGATATGAATAATTTACATGGTGCTGGCATGAGTCGATATCTTGGTGACTTTCAGTGGGAAAATACTTTGAGCATTGACGTGACAAAAGTATGTGATGAACCTTAGATTGAATATATTTTGGAGGTTTATTTGGATTATCCAAAAAATTTACTTCAATATCATAATGATTTACCATTATGTCCGGAAAACTTTACAGCACTAAATTCGCAGCAAATAAAATAAATGACAATGACAACATTATATCAAATGTCATTAAAATGGTTGAATATATTGCTTATATACAAGGATTTTACGATTCTAATGGGAGTTTTCTTGTCGAAGAATTTGCAATAGCAAATTTGA
>dnaPipeTE_Braconidae_comp_TRINITY_DN55930_c0_g1_i1
TTAGTTTTACCAGAGGATGAAGCAAAGTATTTAGCTTCATTTATGAAGCACCATAACTGGCTAATGAGAGAAACAAGAGTCTTATTTTATAGAAAGAGAGAGGAAATTTCAAAAAATATTTTACAATGGTACACGAACCTTCATTGGTATAGTGCCATGATGTGGAAGGGTTAATGAATGAACTGCAGACAGGAATCTATGAAAAATCAGATTG
>dnaPipeTE_Braconidae_comp_TRINITY_DN55916_c0_g1_i1
AGTATTATGCTGAAGGGTGGGAACGCGTAAAAATCTAAATGTTTCCAAGACAGAGTAAAGGCATCTGCCGCTACAGAGCCGGGATCTTTTTTCCAAGAAATGTATTTTTTGCATTTTTTGTTAAGGCGGCTAGCGAATATGTCAATTTCTGGATTTCCGAAATTCAGTTTTATTCTTTCAAATGCTACTTCAGACAGTTCATATTCGGTTTCATTTTCTAACCTGCGCGATTCTATATCGGCTTCAAAGTTATCTTTTGAGCTTATATATGACGCGAAAATAAACAAACTACGTTTTTCGCACCATTGCCAAATTTGCCTCGTGATGTTGTTCAAATTTACAAATTGAATACCTCCCATTTTGTTTATATATGATATAGCAGTGGTATTGTCAATTCTCAATAGAATATTAATATTATGTAGGTTTTTGGCGAAGCACTTCAATCCAAAAAAGGCTGCTTTTAATTCCAGGTAATTGATATACTGTTTCCGTTCATGTTCATCCCAAAAACCGTGACATTTTTTATTTTTGCAAACAGCGCCCCAACCTGTAAGTGATGCGTCCGAAAATATTTCTAAATGAAACTCCCGGGTCTCAATGGAATTCTTTCCTCGAATAATATTTGATTTCCACCAATCAAAATCAATACTGTTAGATGTCACAGCCATGTAGG
>dnaPipeTE_Braconidae_comp_TRINITY_DN55907_c0_g1_i1
GCCATGCATGGATTGGTACCAAAGCATGAGAATGAAAAATTCTGGAGAAGCTGACTGGGACAAATGGAAAAAAAGCTTCTGTGAAACATATGCAAATAAAGGTTGGACTCCAATTAGGTATGCTTTCTCATTTAAATATGTAACAGGTACTCTGGTAGATTATGCCACAAAAAAGGAAAGGCTCTTATTGGAAGTTAGAAAAAATATAGACCCAGGAACTTTGATTGACCTTATCGCTGCAGGCCTACCCAACTATGTCTCAGATATGATAGACAGAGAGACTTTAAAGGGGACTGAAGATTTCTTCAACGAAATTGGTAGACTAGAACATCTTGTAAACAAGAGGAACTTTGATAAAAAGACAGATAAGAGCCACGACTCTAAAGATAAAATTGAAAAAAAAACCTTGTAGATATGTCAA
>dnaPipeTE_Braconidae_comp_TRINITY_DN55907_c0_g2_i1
GTGAAAGCAAAAATTTTGAATATAGAAGATTACATTGATGTATTTGTAGTTAGCAATGAAAATTTCAAATATGACTTTTTAATTGGCTTAGACTGCATAAAGAAATATAAATTGATACAAAATGAAGATTTGAAAATCGAACAAAGAATTGAGTTCCCAAATGAACAAGAGAAAGAAGATAACAATATAGTTGAAATTCCTGTTATTCCAGGCAACAAAGATAATGCAAGTATGCAAAACAAAATTTCTCTAGATAAAT
>dnaPipeTE_Braconidae_comp_TRINITY_DN55907_c0_g3_i2
GCTTTGGTACCAATCCATGCATGGCTTTTCAAGAAAAAACTTCAGGATTACAATTTTGTTCTCATCTTCTAACACTTCCAACCTTTCACACTCTTTTTCAAATTCACTGATCCATTGAGAAGCATTTAAGTTTTTGGTGCTGAATTTTTCAATCAATATCTGTTCTGCAATTTTTGCCATACTTTGATTATTTTTTTGTTTTTGTGACTCAATCAATTTTTCTAATAACTTAGTTAATGGTTCCTCTTGAACAGAAGTGCTGATTAGAGAAGGATCATTTTTTTCTGTCATTTCTTCTAGAAGGTAATCATTGAATTGCATATTGCCCTCTTCATCGGTGTAAACTTTCATTAATTCGTTACTCAAGGTTATCCAGACTTTTCTAATTTGATGTCTTTTTGATAAAGTGTTTTTCACCCTCATAAAAGGCTGCGTAGAAGCAAGATCTTTGTGTAAATGGGCTGGTTGAAATTGTAGTGGAAGACTGAACACGTGGCCATCAAGAGTCTCAATTGAGGTTATA
>dnaPipeTE_Braconidae_comp_TRINITY_DN31271_c0_g1_i1
ATCAAATATGGACATGCAATTTATTACAGGTATTAATAAAAAACAAAAAACATTCTTGTGCCAACTATGTATCTAAATATGCTAATAATAGCAACCGAAGAATCATTAATCTCTAAAGAAGAATTTTCAAGACGATAGACGAACACCCAGAGTTTAATATCGTTGACATTAGACGTAACCTCGGCCTAAATATAGTCAATAGTGTTGAAATGTTAAGTCAAAAAGCTGCCTGGTATCCATTAAGAGATCGATTTGAACAGTATGGCTATCTGAGCGACAAAGAATTAAAAAATAGTAAGTATGGATACTGATAATA
>dnaPipeTE_Braconidae_comp_TRINITY_DN31281_c0_g1_i1
ATTATGTATATTTTTTTTTCCTTTTTTTAAAAAAAAAATGATGCCCATAATTTGTCAAATCTTATTCGACACTTTTAATGTGCAGTCGAATGGTAATAGTTTTTCCACGAAAATTTTAGTTGTAATTGATGTATTGCTCTTACTGTGACTGGAAGATAAAGGACATAAGATGGTACTTCAACAATCTTATATCCAGGAGGTACAACTGAGAAAAATTCATGTATTGTGTGCACTTTGT
>dnaPipeTE_Braconidae_comp_TRINITY_DN31235_c0_g1_i1
GCTTTTTATATACAACCACATACAGTTATATATGAGTTTATACAATTATATAAACTAGTATATGAAGTATAAACGGTTTGTATACAATACTATCTACAACAATAAACAAGTTGGTAGCTTAGTTTATTGATCTTGTATACAATAATATACTGTTATATACAAACATATATGGACATATACTTATATATTTATGTATGTTTATATATCAAGTTAAGATTCACAAATACCTTTAAACAAAATTTAAGCCAATATAAATTACAATTTAAAACAAATCACAGTTTTTCATTTTTTTATACAGTATAA
>dnaPipeTE_Braconidae_comp_TRINITY_DN94642_c0_g1_i1
GAAAGCATAGATCAGAGTCTTGTGGTCAGTCCTGAGTGAGAGCGGGTTGCCCTCGATCATGCCCTTGAAGTGCTTGACCGAGTTGTAGAGGCCGCACAGTTCACGATCGTAGGCGCTGTACTTCTGCTCTGCCCCGGAGAATTTTTTGGAGAAGAACGCCAGTGGTTGCCAGTGGGAGTCGAGCTGTTGCTCGAGGACTCCACCCATGGCGGTGTTGGACGCGTCTGACGTGATGCGCAGTGGTGCGCCAAGTTTGGGATGGGCGAGGAGCGTCTGCTCGGCGAGATCCGCCTTGCATTGCTCGAATGCTGCCTCTGCTGCCGGGTTCCAGGAGACAGGCCGTTTGTCCTTTTT
>dnaPipeTE_Braconidae_comp_TRINITY_DN94226_c0_g1_i1
ATCTTGGAAAGGCTCATCGTCTCAGTTTTAAACCCACTTCAAATGAAGGAGAGTATTACAAAGTCGGAGAATTTTTCTACAGTGATGTTTGTGGACCGATGCAAGTTGATTCAATAGGTGGATCAAAGTATTTCGTAATTTTCAAAGATAGAGCTTCAGGATACAGGTCAGTTTATTTCATCAAAAATAAATCTGACGTATATGAGCAATTCAAGAACTTTGAACGTTTGACTGCCAACAAATTCAATCGTTCAATGAAAGTATTAAGAAGTGATAATGGAAAAGAGTATTGTAATAATGCTATGAAACAATATCTTGCATTAAGAGGAATCAAACACGAGACAACTGCACCTTACACGCCTCAGCAAAATGGTCGAGCTGAACGCGAAAATCGCACTATCATGGAAAGTGCTCGAACTATGCTATGCTCGAGAGATCTCCCAAAGTCACTTTGGGCAGAAGCAGTGAATACTGCTGTGTATGTCGTGAATCGAACTCCGCCGAGTAGAAATGTAAATACTACGCCGTATGAAGCATGGTTTGGTAAAAAACCGTCAATACATCATCTGAGAATTTTTGGGTCTAAAGCATTTGTCCATGTTCCGAAACAACTAAGGCGAAAACTTGATGATAAATCAATTCAAGTAAT
>dnaPipeTE_Braconidae_comp_TRINITY_DN50732_c0_g1_i1
GATTCAAGCAGAGTCCCTGGTTGGAACCCTACATCGATTACAATACTGAGAAGAGGAAGGCGCCAATGAACGAGTTTGGGAAGAACTTTTAGAAGCTGATGAACAACGGAGTATTTGGTAAGACCACGGAGAACGAACGAAGATATTTGAATATAAAAATTGTTAATCATTGGCCTGCGCGATATGGAGCAGCTGCTTATATTGCAAAACCAAATTTCCATAGCAGTCCTGTTATCTCTGAAAATCTCGTTTTTATCCAGC
>dnaPipeTE_Braconidae_comp_TRINITY_DN68937_c0_g1_i1
ATTTAAAATTGAAACCTGAAAAATGTGAATTTTTCAAAAAGGAAGTATTATACCTTGGACACGTAATCAGCGCGGACGGAGTTACGCCTGATCCAAAGAAGTTAGAAGCCGTAAAGAAATTTCCCTTACCACAAACACCGAAGAATATTAAACAGTTTTTAGGATTAGCTGGTTATTACAGAAGATTCCTACATGAATTCGCTAAAATAGCAAAACCACTCACTAAATTATTGAAGAAGGAAGCGGAATTTGTTTGGATGGACGAAACGCAGTTGGCGTTTGAAACTCTCCGAGACA
>dnaPipeTE_Braconidae_comp_TRINITY_DN68953_c2_g1_i1
TATACGAACTTGACATTGTAATTCAATCTAAAACAAATAAATTAATTAATATAAATAATTAAATATATAAACAAATAACATTATAACAAGACAATTAAAAAATATCAAGATAAATTAAATTCAATACCTCAAGTATATAAATAATATTAAATTTTATTTAAACAAATTAATAAAAAATTATAATTTTGTTTATTTATTTTTTTTAATTAATAATAATTAATAAAATATAAGTTATACAAACAACAAAAATGA
>dnaPipeTE_Braconidae_comp_TRINITY_DN68920_c0_g1_i1
GACTAACGAGGCTGAAATAATGGAAAAAACAGAGTTGATAATTATGTACATGAATAATGAGGAAAAATTTGACTGGTGATTGATTACCGCCAATTAAACGAAAAAACACTAGATGATCAATTTCCATTACCAAATATACTCGACATCTTAGATCAATCAGGCGGCGCAAAATATTTTACTGTTGTCGACATGGCATCGGGATATCACCAAATGAGAATGAACGAAAAAGATAGGCAC
>dnaPipeTE_Braconidae_comp_TRINITY_DN45241_c0_g1_i1
CCTACTCCCTCCGATCTGAATATCGCCGATTTGTTTTTATTTGTGCATCTGATATCTAAACGGTTCGATTCATATAACGTTTTAAAAATCAATCTAGAATGGGTCATATGATCTGTGGCTGCGCAGTCAGCCAGAAACTTGATAAATTTATTGTAATTCGAACCATATGTCGATTAGGGCATTATACTCACTAGTATCTTTAGAGATTTGCGGTCTATTCTGA
>dnaPipeTE_Braconidae_comp_TRINITY_DN45257_c0_g1_i2
TACTAGTTCCGGACTGTACAAATACCCGAGGTTATTATCGAGTGATTTTATAGCAAATGCCGCGTTTCTCAATTTAGTCGCGAACTCGATCAAACTTATCTTTCTAGATTCTAAGCTTGGTAATTGTCGAATTTCATTGATAATTTTCTCTAGAATGATTTTCGGATTACCAAATCGCATTTCAAGTGTTTTCATTATTTCAGTTGTGCTACATTTAGTTATGAAAAGCGATTGAGTAGCTTCCCGAGCTTTTCCTTCGAGAGCGTTATTTAGTCGTCCCCAATTTTCACTTTCCGTATATTCCCCAAGATCAGTCGATAGCTCAACGGCTTGTTTAAATCTCGGAAAATCAAGTGGATTTCCATCGAAACGTGGCAATGATTTAGCAGATGTCAATCTATTTACAAATCGAGAATTATCATTGCTCAAACTCATTTGTTTAACTGCAGAAAGAGTATCCTCGATTGCCTTCAATAATCAGATGAATTTTTGTGACATTCATTTCGCGAAGATAACACAGCCCCACAGAAAAAATAATTTGATGTACCTCAGAGTTTTTCACCACACTCATGGGTTCCTGGGGTCGCTAGTTTTGAGAAAACTATCTAATCAGAAATGAACAAAGGTTTCATACGTTTTTG
>dnaPipeTE_Braconidae_comp_TRINITY_DN45266_c0_g1_i3
GAATTAATGATTGAATGAAGAATAGCGAATGAATGAGTATGAATTTATTGTACGAACGTGGATGAATATGTATGAATTAATAATAGATTGAATACGTGTGAATTGATTTAAGTGAATGAATGAGAGTATATGAATGAATCTGTGTAAATTGATTTTAGTGAATGAATGAATGTATATGAATGAATCTGTGCAAATTGATTTTAGTGAATTTTTTTTTTTCTTACTGAATTGATTGGACGAATATGTATGAATTAATGTTAGATTGAATACGCGCGAATCTTACTATTATATAAAGAGGAAGCCGTTTTTTTGTTCGCATTTGGCTCCAAAACTA
>dnaPipeTE_Braconidae_comp_TRINITY_DN98415_c0_g1_i1
TGTCGAACGCACCCTTGAAATCAATGAAGATACCGATTATGTGGGTGTCATTCGACTCATCTACTGAGTCCTTCAGCCATTGCCAGGCATCCTCCGTGCACTTTCCAGGTCTGAATCCAAACTGACTATCATTCCACGAGCCCGCCATGTGAAGTTCAAGCCTTCTGATCATAATTTTCTCGAGAATCTTTCCCAAGCCGCTCAACAAGCTG
>dnaPipeTE_Braconidae_comp_TRINITY_DN69598_c2_g1_i1
GTTTGAATGTTGGATGGAAGTGGTATGAAGGTGGTATAAATGTGGTATAAATCGAGATCAATCGGGATAAATATAGTATGAAAATGATATGATAGTCGCATGAATCTGCTACGAATGTGAGATGAAAGTGGTATGAATATGGTATGAATCGGGATGAATGTGGTATGAAACTGTTATGAGTCTGGTTTGAATGTTGGATGGAAGTGGTATGAAGGTGGTATGAATGTGGTATAAATCGAGATGAATCGGGATAAATATAGTATGAAAATGATATGATAGTCGCATGAATCTGCTACGAATGTGAGATGAAAGTGGTATGAATATGGTATGAATCGGGATGAATGTGGTATGAAACTGTTATGAGTCT
>dnaPipeTE_Braconidae_comp_TRINITY_DN69536_c0_g1_i1
TCGTTCTCACTTGAGTTATCCCTTGATTCAGGCTGTTTATTGGAACGGCCTCTCAAACTCTTGCCTTCTCTTATTTTCTGTCTCCGACCGGTGGGCTCATTTTCATGTCTCTCTGACTCGCTTGACTCACGCAGCCTCTTGTTGGTTACATTTATGTTAAAATGCCTGCCTGGCTTGCACGAGGTACGTCTCGACAAGGCGTCGGCAACGAAGTTCGTCTTCCCAGGTTGATATATAATGTCGAACTCGTATACTTTAGTTAACGCAAAGTACATTTGCTTCAATCTCGATGTTGAATTTTTCACTTTATGAAGCCACACTAACGGCCTATGGTCAGTCACAAAGATAAATTTTCGTCTAGGCAGACGAAATTCAAATTCATCTGCACAGACGATCATTGCCAATAGTTCTTGTTCGATTGTACTATACCTCTGTTCGGTTGGGCTCAACTTTTTGCTGGCGTATGCAATTGGTAGGTCAGCTTTTGCGAAAGCACGCCTCGAACTGCTTCGTTTGAATCATGAGTTGTTACGTAAAACGTTTTATCCCAATTTGGATGATGCAGTATAGGCTTCGATATCAGCGCCTGTTTAAGTCTCTCGAATGCATGATGTTCTCGTTCTGTCCATTGAAAGACTGCTTTGTCACTGAGCAGGTCAGTCAGTGGTTTCGCTATTTCGGC
>dnaPipeTE_Braconidae_comp_TRINITY_DN65840_c1_g1_i3
ATGTTCCCAATAGAACGAGAAGCGATGATTAATAACATGGCTAGAGAGATCAATGGCCAAACTATTGATAATCGTGATGGCACCATTTCAAGATTGCTGAATGAAAAAACCCTCAACCAGATTATTGAATCGACATGGACTAAGATGTGGGATAAATTTATGGTATTTGGAACTGCCAGCGCTGGATTTATCAGCGTATTCCTCATACTCCACTTGCTCAAGATGTTTTTAGGAATGTTACTAAATGGATATGCCTTGCATGAAGTACATGGTTGTTCCCTTCATATATTGGGAGCTGTATGGAGTACTTTGGCCCACTTTGAACCTCAACTTGCATTAATCACGACTTTTTGAGAAAGAAAAAACACCGAACTCGGTTCACATCTTCCGGAAACC
>dnaPipeTE_Braconidae_comp_TRINITY_DN16681_c0_g1_i1
AAATTTATTCATGACACATTCTTTAACATAATGTTCTCTAACTTCGGTCATATTACGCAGTTTTATTCCTCCACCGGTGTTAGCACTAGCTTCAGCTGCTTCATTGTCACACCATAAAGTTATTGGGTAGAAAGATTCATTCGACATGTTATTAAGTACATTTTTAAGAGATATCGCTTCTTGACAAGTTTCACTCGTAGCTATATATTCAGCCTGATACGTTGGAAGAGATACAAATTTTTGTTTATGAGTT
>dnaPipeTE_Braconidae_comp_TRINITY_DN27516_c0_g1_i1
GAAGCTGTTTTTACATCAACTACTCTTACATATCCGTCGTCACCGGGAAAAACTTTGACAATTCGTCCAAGTTTCCACTGTCGGGGCGGCGTGTTATCCTCCTTAATCAGGACTAAATCATCGACTCTGATTTCAGCAGCTTTACGTTGTTGCCATTTGGCTCTTGGATTCAATTGATGCAAGTATTCTTTGGACCAACGACTCCAAAAATTTTGCTTGATTTTTTGAATGGCTTGCCAAGATGAGAGTCGATTTGTAATTACATCAGAATAATCTATTTCGGGTAAGTTCGTAAAATCATCACCAATGAGGAAATGTGCAGGAGTCAGTGCACGTAAATCATTTGGATCTTCGGACATGGGAGTAATGGGACGGGAATTTAGGATCGCTTCGATTTCCGTTGAGTAAGTCAAAAGTTCTTCATAAGTGAATAATTGATCACCGACGGCTTTGTAGAAATGCCCTTTGAAAGATTTTACGGCCGCTTCCCATAGTCCACCAAAATGAGGCGAATTGGGCGGAGTGAAATGCCATTCTATTCCCTGATTCGTCAGATGAGTTCTCAATTCATTTGGTTGTAAGTCTGTTTCGCAAGATTTTTTAAGCTCAAGCAACTCGTTTTTAGCTCCAACAAAATTTGTGGCATTATCAGAATACAGTTTCGCGGAGAGGCCGCGACGAGCGAAAAATCTTTTCAATCCACCGAGAAAAGCTGCAGTTGTCAAATCAGTGACCAACTCAATGTGTATTGCCTTTGTAGCAAAACACACGAATATGCATGCATATACCTTCGTCTT
>dnaPipeTE_Braconidae_comp_TRINITY_DN27561_c0_g1_i1
CCCAAAAATTCTGCTTCATCTTATCCAGTCTCTCCCAATGGGTAAGTCGATTTTCTGGAACCAAACGTAAATCACGAGTAGGTATAGCTGTGATATTTCTTCCGATTAGAAAATGTCCCGGCGTGAGTGCAAGTGGGTCGCTCGGACTAGATGAGATTGAACATAAAGGACGTGAATTGAGTATCGCTTCAATTTCCACCAATAAAGTACTCAGCTGCTCAAATGTAAGCAAAGCTTCGCCCATAATTCTCTTTAGGTGATATTTACATGATTTCACTGCGGCCTCCCACAGGCCGCCGAAATGAGGAGAGAGGGGGGGTGTAAAATGCCACTGAATTCGATGACGCAAAACCTCAGCCGATACCCGACCTTGGAAATCCTCCGACTGCATTAAAACGTAAAGCTCTCGTAACTTATTATTACAGCCCACAAAATTAGA
>dnaPipeTE_Braconidae_comp_TRINITY_DN27549_c0_g1_i1
GTTAGTGGCTGGGTGATTTGGTGCTGTAGTTGTGTGTCTAATACCTAGGGATTTGAAATATGCTTGGCTTTCTTCGCTTGTAAATTGAGCTCCGTTGTCCGTTACAATTTGTACTGGTAAGCCATGTATAACAAATATTTTATTGAACACTTCAATCGTGGCATTAGATGACATATTCTTCATTATATAGATTTCTGGCCACTTTGAGTAAGCATCAATTAACAGAAAATAGGTATGACCCAAAAACAGCCCGGCGAAATCTACGTGAAGTCTGTGCCAAGGTTGATTCGGCCACGGCCAAGGTGTTAAACTCATTTTTTTAGGATTATCCTTTACAAATATACACTGTTTGCATGATTTTACTTTGTTTCCCAAGTGCTCGTCAATATGCGATCACCAAACAGTCGACATTGCCACACTTTTCATTTTTACAATCCCGAAATGACATTAAGTAGTTTATTGATAACATCAGTTTGAAATTTCGGTGGTTTCACGATGCGTGTGCCCCACATAAGACAACCCCTTTCGGTGTAGATTTCGTCTTTTCTAACAACGTATGGTTTGAGTGCGTCGGGCCAACCTTTTTGTTTCCTTTCTGGCCAGCCTTCTTCGGCCATTCGTTTAACTAATGCTTATATCTTATTTTTTGACGTTTCCCGAGCTACCGCCTTATAATCTAGATCGGCCTCCTTGCTTTTTGCTACGAAATGCAGGTATGTAAATTTGTCCTCAAAAATTTTATTATCTGTAACGAACTTGTCATTGGTCGGTAATCTTGACAGAGTGTCGGCGACGAT
>dnaPipeTE_Braconidae_comp_TRINITY_DN27590_c0_g1_i1
ATTCATTGTTCTACAAGCTTTGGTTGATTCCAACTACAAGTTTGATGTGATTAACGTTGGAGCATACGGTCCCCAAAGCGATGGTGGTACGTTTCAATCATCTAAACTTTATGAATGCTTGAAAAACAACACGCTATTAATTCCTGAGAATGGACAACTACCAGATTCTTCTGCAACTTTATCATATTTTTTTGTTGGCGATGGTGCATATCCATTGATGGTAAATTTGATGAAGCCTTATCTTGGGACATCATTATCAACTCAACAAAGAGCATTCAATAAAAGACTATCCAGAGCTCGAATGGTCGTGGAATGTACGTTTGGAATTTTATGTCGGAAATAGGGAATTTGTTCTACAACAATTCA
>dnaPipeTE_Braconidae_comp_TRINITY_DN9396_c0_g1_i1
GATATGTTCTTAGTTGTAATTGACGCGCATTCGAAATGGCCGGAAGTTGTAAATTTCCGTTCTTGCACTACGGCAGACAAACTTATTGCGGTTTTCAAGCAGCTTTTTGCTCGTCATGGTATAGTTGAACATGTAGTTTCCGACAATGGTCGGCAGTTTACGAGCGAAAAGTTCAAAAATTTTTTATTAAATTTAGGCGTCAAGCATACTTTTTCTCCGCCGTATCATCCAGCGACGAACGGGGCAGCAGAAAATTTCGTGGGAATTTTCGAAGATAAGGTCAAGAAAATTGTAAAGGGGGGAAAGACGGTGGATGAAGCGATTAACATTTTCCTGGCAGATTATAGAAGCGTAGAGCATAGCACGACCGGCAAAAGCCCCGCTTATTTATTGTACAAGCGAGAGCTTCGCACGCGTTTCGATAAGTTGCGTCCAAGCATGGAAAGCTATGTAGTAAATAAGCAATCAGCTCAAATAGTCAATAACAGTGGCCCTCGAACCGAGTTGTTGTCGGTAAGAGATTCTGTCATGACGAATGACTAC
>dnaPipeTE_Braconidae_comp_TRINITY_DN53613_c0_g1_i1
CATCAACGTACAATAAAAAAAAAAGATAAAAAAAAGGAAGGGGTCTTTCAAATACTGTTATCAATAGTTTACCATTTGAGCTACACGTACCAGAGTATAATTATTGTATACGAATTATACGATTATACGATTATTATACGAAGCTTAATAAGAGATTAGCTCGTGGTGATCGTGGCGTTAATCCATTGGACGAACATTGCCGTGAGCATGATATAAGT
>dnaPipeTE_Braconidae_comp_TRINITY_DN53673_c0_g1_i2
CTGCAGCGGCTGGTCAACACTGGTATAAGATACGTTCGTGTTGTAAGGAGGAGTGAGCACATAACCCCTCACAGACGAGAACTTGGCTGGCTTACTACTGAGTCGAGGCGTGATTATTTCAAAGCAATTATGCTCTATAAAATCTTTAAATCTGGTAGGCCTGAGTATCTTGCGAACCTCTTCTATGAGAACACGTCCACTCGTCCTGTGAGAGGTGGTCATCGCGCGCCACTGATCATTTCTGCCTTCCGTATCAAGTCATTTAAAAAATCCTTCCATATTCCATCAGCTTATCTCTGGAACTCGCTCCCATCAAATATCACCAACGCCTTGATGTATATTGGCTCCATAGGTTTCGTAGCTGTGCCGATCTGGCCGTCAGGAGGCACCTTATCAAGTTACTGCTTTTCCCGCT
>dnaPipeTE_Braconidae_comp_TRINITY_DN53653_c0_g1_i3
CTACTGCGTGAAATGCTATTTCACGCATAGAACAACATAATCGACATAAACGAAAAAATATTGAACTATACCTAATGAAAATGACTGCGAATCACTTATCCCAAATTCTCGAAATGCTTTAACAAAGTTAGATCCATTATCCGTTACTGTTCCTTCAAGCTTATCATAATCGATTTCGTATTCCTTGTTTATTTCATCCAGCTTTTCAGCGATCATATCGAAAGAATGCGTCCCAAGAAACCGACGGCAAGCTAGAGCAGCAGACTTTCTTTCCACATGTTTATTCAATGCGACGTTTCGCCAGCTAGGTTTACTGGCCTCATCAGGCTAAAAATTTATTACACAGAAAAACACGTAATAAAT
>dnaPipeTE_Braconidae_comp_TRINITY_DN31452_c0_g1_i1
GAAAGGTGCTTTGGTTTCTCCTGGCTGCAGAATAATTCTGTTCAACACATAGCTTGCCGTGTTGATTGCTTCAGGCCAGAGCCGTATATCGATGTTTTTGCTGAGTAACATCGTTCTGGCACTTTCAACAAGAGTTCTTATTTCTCTTTCAGCACGGCCATTCTGCTGATGAATGTATGGGGAAGAGAATTCGTGTACAATACCTCTATCTTCCGTGAACATGCGAAATTCTTTCGATTTATACTCCAACCCGTTGTCTGAGTGCAATACCTTGATTTTATTCCCAGTCTGCGTGCACACGAGTTTTTCAAAAATCTTGAATTTTTCTAAAACCTCCGATTTGCATTTGAGGAAATTCAATATTAATTGGGCCACAAACATCGCTATGAATCTTCTCGCCCGGTTTATTTGCACTCTTCTCGTGCTTTGTTGAATGATGTAGCTTTCGTGGTTGTTTACCCAGTAAACAAATTTTGCAGAAGAATTCGTGTTCTTTACCAACAGATACACCATTAATACCAAGCAGCTTGCTAGTATTAACGACGGCACGAATATTTGCATGTCCCATGCGCTCATGCCAGAGCATATTCTTCTGTAGGCTTGCGGGACTGGCCTGTACAACGTTGCATTGAGCTGGGATTTTCACTGTAAACATCATTCGGTATAGATTGCCATATCTAACCCCGAGAGATGAGAGCGTCCCATCTTTTTTTCTAATCTCGCAGGTAGTTTTGTAGGCGTGGAATGAAAAATCCTTGTCTGCCACAGTCGTTATGGAGAAAAGGTTGCGACGCAGCTGAGGGACAAATAGCACTTCCTTTAACTGCCGCTCAACAAAATTCCCATCTACTTTCTCTTGGACGACGATCGTGCCGATTCCGGTCGC
>dnaPipeTE_Braconidae_comp_TRINITY_DN80243_c3_g1_i2
TTATTAACCCTAATTGAGATAAAGTAGAAAAAGCAATAATTTTTTTTAAATCATATTCAAAATTTGCAGAAAAACCAGCTATTATTATAGTCAATAAACCTACAAATATAATTAAATTTAATAAAATTTCAAAATTATAAATTAAATAATTAAAACGAATTATTAAATAAATCCCAGCAGTAACTAAAGTTGAAGAATGAACTAATGATGATACAGGAGTAGGAGCGGCTATAGCTGCAGGTAGCCAAGAAGAAAAAGGAAATTGAGCTCTTTTAGTAAAAGCAGCAATAATTAAAAAAAATAAAATACTT
>dnaPipeTE_Braconidae_comp_TRINITY_DN80243_c3_g1_i3
ATTTTATTTTAATTTTACATTGAATTCCTTTAAATTTTTTAATTTTTAAGATTGATTTATTTATATATTTAAATAATTTAATAAAAATATTGATTTGTGGAATCATTAATGTATATTTAATTATACTTTAAATAAATTAATCATTTTTATTTTAATTTTTTATTTAAGAGGAATAATTTTTTTTTTTTTTAGTTTTATATTTTTTATTTTTAGATTAATTATGTTAATTAATAATTTTTCTTATTTTATTGAATGATATATTATAATTTTAAATAGAGTTACTATTAATATATTATTTTATATTGATTGAATTTCTTTAATATTTATTTTTACTGTTTTGTTAATTTCTTCAATAATTATATTTTATTGTTGTGAATATATATCTCATGATATGTATAATATTCGATTTTTTTATTTATTAAGGTTATTTATTTTATCAATAATTTTAATAATTTTTAGTCCAAATATAATTAGAATTTTAATTGGTTGGGATGGGTTAGGTTTAGTATCTTATTGTTTAGTAATTTATTATCAAAATAATTATAGTTATAATTCAGGTATATTAACTGTATTATTAAATCGAATTGGTGATGTAATAATTATTATTAGGATTAGAATAATATTTATTTATGGTTCTTGAAATTTTTTAAATTATAATTTTATAGAAATAAGTATTTTATTTTTTTTAATTATT
>dnaPipeTE_Braconidae_comp_TRINITY_DN80203_c7_g1_i3
AATTTGAAAAGATACTGGATCTTGTTGAAAATTAGTATGCATAGGTTTTCAAGCTCGCTGATCACGAATCCGGCCACAAATTTTGAAAATTCAAATTAAAGCCTCTAAAATCACCTGACAAAAATTTGGAAAGATACTGGATCTTGTTGAAAATGAGTATGCATGGGTTTTTGAGTTCGCTGATCACGAATCCGTCCTGAAATCTTCAAAATTGGAATAAGAACGAGACTCTAAAATAACTGACCAGAAATTCGGAAAAATATTGGATTTTGTTGAAAATTGGTATTGGTAAGAAAAATCATCAGCTGGACATTGATAAAAAAGCAGC
>dnaPipeTE_Braconidae_comp_TRINITY_DN80203_c7_g3_i2
TTTGATCAAAGTCAAAGGGAAACACGGATTAAGGATACAATATGAATACATGAAACAGAGATGAGACGGATTTTATTGTCCGGCCCCGAATTTTCCAAATTCAAACTGGAGGCCTCTGAGATCGCTTGACAAAAATTTTAAAAGACAGTATATTTCGATGAAAATAAGTATGCATGGGTTTTTGAGGTCGGTGATTACGAATCCGGCTACAGATTCCAAAAAATTCAAATTTGATCGAG
>dnaPipeTE_Braconidae_comp_TRINITY_DN80281_c5_g1_i1
ATCATCGGGAAAATCACGACAATCATCGGGAAAATCCCGGCAAACGTCGGGAAAATCCCGACAAATATCGGGAAAATCCCGACAATCATCGGAAAAATCCCGGCAAAGATGTCTGGATTATCCCGGCAAACGTCGGGAAAATCCCGACAAATATCGGGAAAATCCCGACAAATATTGGGAAAATCCCGACAATCATCGAGAAAATCCCGACAAAGATTGCTGGATTATACCGGCAAACGTCCGG
>dnaPipeTE_Braconidae_comp_TRINITY_DN80281_c5_g1_i21
TCATCGGGATAATCCCGGCATTCATCGGGAAAATCCCGACAATCATCGGGAAAATCCCGACAATCATCGGGAAAATCCCGAAAATCATCGGGAAAATCCCGACAAATATCGGGAAAATCCCGACAATCATCGGGAAAATCCCGACAATCATCGGGAAAATCCAGACAATCATCGGGAAAATCCCGGCAAAGATGTCTGGATTATCCCGGCAAACGT
>dnaPipeTE_Braconidae_comp_TRINITY_DN80297_c7_g1_i1
AGGCAAGCGACGGACGCTCAGGCAATCGGCGCGAACATACCGCCCGCCATGTAACGCACGAATGAAGTTAACGAATTAAGTTGACGAGAGATCGGAAACATCCTCAATGTGAACTGCTTCCACTACCATGCACACGAAGATTGCGACATATGATTTTGCGACCTATGAACCACGTTCAGTACAGAATTTCAGACTGAAGGGT
>dnaPipeTE_Braconidae_comp_TRINITY_DN80284_c0_g1_i2
ACATTAAAAAGCAGAATGTGGAAACAATTTAGTCTCCAAGGAAACTACAAATGGATTAATATTTTGGATGATTTGATTAAAAATTACATTAGTACAAAGCATCGGACAATTGGGATGAAACCGATTGATGTTACTTTGGCAAATCAAGCTGAAATATTGGGAGAAAAATGAACTCATACTCGATCCCATTCACCCCATCCCGATGGGGTGTATGGATTGAGTATGAACCGAGTATGAAGTAACAAGTAAAGAAATTCCGAAATGTATTATCTATAGTAAACTTA
>dnaPipeTE_Braconidae_comp_TRINITY_DN80217_c0_g1_i2
TACTTGAAAATAAATTATAATAAGCAGAGCTGACTCATAATAATTGTTATAATTGATAAATGATAATGTTATTATAGTTAATTATAATGAAATATAAATATTGTCGGTAACATTTCTCCCACGTCTTCAAAAATTCAGGGGTTTTCTACGCTTCCAAATTTAATTAACTTTCGAGATGGACGAGTAACAAGTCCATGAGCAGTTCTTACTTCTACTACTCGAATTTCATCGTCTTTTCCCGGAAATATCTTTACAATCACACCTTTTCTCCACGTATTTCTAGGCGCTTGGTTATCTACAATTAAGACTAAATCACCTATTTTCAAAGAGTAATCAGTATTAAACCACTTTTTTCTAGGTATAAGTGTAGGTACATATTCTCTTATCCAACGTTCCCAAAACATATCTGCGTAATATTGAGCTGCACGCCACTGTTTTCTTGGGCATAGTGAATGTACATTATATCGCGCTAGATTAATCAAACCAGAAGAGGTTCCAATCAGAAAATGATTGGGTGTTAATGCTTCCTTATCTCGAGGATCAACGGAGACATGAGTCAGTGGCCTAGAGTTAACGGAATGCTCTATCTCGGCTAGTAAAGTTTGTAAAGTTTCTTCACTAGGTGCCCGGTCTTTGAGAACGACATTCAATGTTTCTTTAACTATGCGTATCATTCGTTCCCACGCCCCACCCATATGGGAAGCCGTCGGAGGGTTGAATTTCCATTTGAAATTTTTCTTCAACGCGAATTTTTCCTGATTAATTCTATTCATTGCTTTCACCGCTTCTTTCAATTCAAGATTTGCCCCTCGGAAATTTGTCCCGTTGTCCGAATAAAGAATCTGTGGATACCCTCTTCTTGACGAAAATCTTCTCAATGCCATGATAGCAGAATCGGAATTGAGTCTGTGAGCTATTTCGATATGGATTGCTCGTGTAGTTAGGCAAGAAAATATAGCGCCCCAACGTTTATGATGTGATCGACCGATTTTTACTAACATGGGACCAAAATAGTCCAGACCAC
AATGCGTGAAAGGACGAAAACCGTATCCCAGACGTGATGGCGGAAGGTTAGCCATTTTTGGATTTGGAGGGAGGCCATGTAATAATTTACATAAACCACAATCGTTACTAATTTTTTTGAGAGTTTTTCTATCGCCCAAGATCCAATAAATTTGCTTGAGTTCATTTAATACTGTTTCGAGACTTTTATGGAAAAATTGAATATGAAAACTCTTTATTAAAAGTTTTGTCACTGGATGTTTACTCTCTAAAATTAATGGTTGAAATCTGTCAAGTCTCCCTGGTATTCGTTCCACGCGACCTTCAGCTCTTAACAAACCTTCTTTGTCTAAGATTGGGTTTAGTTTTTTAATTCGACTGTCCCTGGAAAGTGATTTTGAATCTTCTAGAGCTGTGATTTCTTTCTTGAAAAAGGTTAATTGTATTTCTTTCACCCATAATTTCCGTGCGTATTCTTGCCTATCAAAATCCGAGTAACAATTTTTTATTCCTAGCCAAATATCGATAGCTTTCAACATAATAGAAGTAGTTTGAATAAGTTTTTCCCAAGTAGAAAATCTTCGAAAATCAGGTAGGTAAGCTGCAAGTGAATATTCGGTTTCATATCTAGTTTTAACCTTATCTACTTCCTTGGACACTAAGAAGATGTTTGCTTCCTTTTTTTGCTCAATTAAATTTTCTCTTTTAGTTATTTTAGGAATATCCTTCTCAAACGTCCAAGTTTTGTCTGATTTTCGTAAGAACAGTG
>dnaPipeTE_Braconidae_comp_TRINITY_DN80272_c1_g2_i5
TTGGAGCTTATTAGATTTTCTGTAGCTATGTCTCTGGTGTCTTTAAGCCGTGACACTAGGTCCGTCATGTAGGTTGTATAAGTCTCTGTATGAGGATCGGGGAACGAGCTGGGAGTTCTAGCTGGTTTACCGAAGATTAATTCGTAAGGGGTAAATTTTGTAGACTCATGTACGCTGGTATTATATGAGAAGATAGCAAAAGGGATTATCTTGTCCCA
>dnaPipeTE_Braconidae_comp_TRINITY_DN80262_c3_g1_i1
AGTGAGCTCTGATTTTTTTTATTTTTTTTTTAATCGTTTAATTAAAACGTTCAGCTACTCCGTTATATTGAGGAGTATCAGCACAAGCTGGTTGGAATTCAGCATCCAAATTTTCCAACACTTCTGCCATATATCCACCAGTCAACTCTGTACCTCTGTCACATCTCAGAAAACAGACCTTTGCATCCTTTCCCAAGATATTTCGACAACTTTTGATAAATTGCTCGAAACATTTTCCACCCTCATTTTTTATGACGTATGGGATAGGCCATGGTTAGTCGGGAAAAATCGTCTATAAATGTTACAATAAACCGATATCTTTTAGGGTGAGTTGTTGGGCT
>dnaPipeTE_Braconidae_comp_TRINITY_DN80262_c3_g3_i2
AAATCCACATGAAAGACTCGAGCGAGTGATAGCAAGTAAGAGTTAATGTTAGTGTTACGATAAACCGATATCTTTTAGGGTGAGTTGTTGGGCTTGTAAGTCCCATCTCATCAGAATGTATTATTTGTAGCGGCTCAGTAGCCCTCGTTCTCACTGAGGAGAATGGCTGTTTATTAAGCTTGGACAGGGCACAAACTTCGCAATCCAATATGGATTCATCGAAGATTGCATCTTTCAGG
>dnaPipeTE_Braconidae_comp_TRINITY_DN80259_c0_g1_i4
AATCTTCCAGAAATCTTTCAATGAAATATTCCAAACTTTACTTCTGGAAACTTCCAGAAATCTTCCAATGGAAATTTTATTGGTTGTTCATGAATGACCATTGGAATATTTCAGAAATCTTCCAGAAATCTTCCAATGAAATATTCCAAGATATATTCCTGGGAACTTCCAGAAATCTGCCAATGGAAGATTTATTGGTTGTTCATGAATGACCATTGGAATATGTTAGAAACCTTCCAGAAATCTTCCAATGAAATATTCCAAGATATATTTCTGGGAACTTCCAGAAATCTGCCAATGGAAAATTTATTGGTTGTTCATAAATGACCATTGGATTGATTCAGAAAATTTCCAGAAATCATCGGATGAAATATCCCAAGATATAAGTCTGGGAACTTCCAGAAATCTGCCAATGGAAGATTTATTGGTTGTTCATGAATGACCATAGGAATATTTCAGAA
>dnaPipeTE_Braconidae_comp_TRINITY_DN80259_c0_g1_i11
TTCCAATGGAATATTCCAAGATATATTTCTGCGAACTTCCAGAAATCAGCCAATGGAAGATTTATTGGTTGTTCATGAATGACCATAGGAATATTTCAGAAATCTTCCAGAAATCTGCCAATGGAAGATTTATTGATTGTTCATGAATGACCATTGGAATATTCCAGAAATCTTCCAGAAATCTTCCAATGGAAGATTTATTGGTTGTTCATGAATGACCATTGGAATATTTCAGAAATCTTCCAGAAATCTTCCAATGAAATATTCCAAGACATATTTCTGGAAGCTTCCAGAAATCTTCCAACCTTCCAAGTTCTCCTATTAGCCGCCAGGGTTCACGTTACTTTCTCGCAAGTGACGGGAAAATGGAA
>dnaPipeTE_Braconidae_comp_TRINITY_DN80230_c3_g1_i1
TATTGTTAATACTATTATTATTATTATTATTATTATTTGTTTGTTGGCATATTGTTGTTCCAGTTGTTGATGATGTTGTTGAAACATTTGGACAATCAATAATACCAATTTTTGATAAACCAACTGATGCTGGTAATGGCGTTGAGCATATTGTTGTTGATGATGATGATTGTGCTGCTGTTGCTGCTGCTGTTGCTGTTGATGATGTTGATGATGTTGCTGCTGTTGCTGGTGATGATGA
>dnaPipeTE_Braconidae_comp_TRINITY_DN80248_c2_g3_i1
TTATTAAGCGGAGGAAAAGAAACTAACAAGGATTTCCTTAGTAGCGGCGAGCGAACAGGAATGAGCCCAGCACTGAATCCCGCGGTTCTGCCGCCGGGAAATGTAGTGTTCGGGAGGATCCAATCATCCTTCGGCGTCGGACCGCGTCCAAGTCCATCTTGAATGGGGCCAATTACCCGTAGAGGGTGCCAGGCCCGTAGCGACCGGGACGCGTCGAGGGAGGATCTCTCCTTAGAGTCGGGTTGCTTGAGAGTGCAGCTCTAAGTTGGTGGTAAACTCCATCTAAGGCTAAATATGACCACGAGACCAATAGCGAACAAGTACC
>dnaPipeTE_Braconidae_comp_TRINITY_DN35394_c0_g1_i2
TTTCTTGCACTAACTGACAAGAACACAGTAATGTTATCTGATTTTTCACCAATGCAGTCACATCTCTCACAACCATTGAAACTCGTATGTCCTTTTATGCACTTTACAGCAGCTCTGGCAGGTGTATCGCAAATAAATGATCTTACTCGCACAGTAAACTTTTCGTTTTTAATGATTAATCCATTTTCAAGTAAACTATTTACTTCAATTATAAATTTGCTAAGATATTG
>dnaPipeTE_Braconidae_comp_TRINITY_DN35348_c0_g1_i1
ATAAGTTTGGGAAATTTGGGAATTTGGAAATTTAGATTTTTGAAATTTTGAAATTTGGAAGTTTTAAACTTTGGTGGTTGTGGGGAATCGAAATTTTGGAAATTAGAGCGTTAGAAGTTTAGAAATCTAAAAATTTGGAAAATTTGAGAAATTTGGAAAATTTGAGAAATTTGGAAAATTTGAGAAATTTGGAAAATTTGAGAAATTTGGAAAATTTGAGAAATT
>dnaPipeTE_Braconidae_comp_TRINITY_DN40996_c0_g1_i1
TTTTTCCGGACGATTACATGGGTAACATTGATTTAGAAGACGCGTACTTTCTAGTCCCTATTCATAAACAAAGCAAAAAATTTTTGAGATTTGAATTCTGGGGAAAAACTTATCAATTCACCTGCTTACCGAATGGTCTATCGTCGGCACCTTTTATATTTACAAAAATTTTGAAGTCGGTTGTTCATTCTTTGAGATCTGGAGGACATTTTTCGGTCATATATTTGGACGATATTCTGTGCATTGGGAAAGACTATGAAACATGCAGGCGAAATCTAGAAAAAACAATAAAACTTTTGACAAAACTAGGTTTCCTTATAAGCTGGAGAAAAAGCAACTTGATACCGTCGAGAAAATGCACTTTCCTGGGATTTATCATAAACTCTAGCCAATTTACTATTGAAATCACACAAGAAA
>dnaPipeTE_Braconidae_comp_TRINITY_DN40930_c0_g1_i1
GTAATGGTATGAGAAATTTTCAAATGAACCAAAATAATTAGGTTTACAAAATGATATTCATGAACCATGTTTATTTACATGGAGGAAGAATGGGGAAGTGGCTGGCATATTATTCTATGTAGAGGATATATTGATGATTGGTATCGATGATTAGATCAAAATAAACGAAATGAAGAATCATTTATCCAGAGTATTCGAAATGAAAGACCTAGGAGAACCTAAAAGTTTTCTGGGCATAAGTAT
>dnaPipeTE_Braconidae_comp_TRINITY_DN37248_c0_g1_i1
AAATTAACAAATGGGATACTTTTTTATTTATTTTATTGTGAAAAATAAAAAAAATCAAACAAATATCGTAACAATTATAACATAATTAATTAATGAATAGGAAACAAATAACATTGAAAAAAATTAAATGAATTTAATAAATAAGCAAAATAAATAATTGAGTAAATTGAACAAATTCAGAAATTTAAATAAATAAATAATTTAAATTAGTGGAAACCATAGAGAAAGATACAAATAGGGCCATAGATTAA
>dnaPipeTE_Braconidae_comp_TRINITY_DN26170_c0_g1_i1
GATACTAGAGTTTGAGCCAATTTAACCGGGAGCCAAATTCTTAACATTCTGTGCGGGGTCCTTTGTAATCCTTTCACTTTACGTTGACGACATGTTAATAGCTAGTAATGACCCTCAAAAATTGAACGAAAACAAAGTTCAATCGATGTCCGAATTCGAAATGACTGATCTGGGAGAACCTCAAAACTTCCTGGGTAATGAAATTAAGAGAAACAGAGAAAAACGGACTATGACTTTGTCGCTCAAAAATTACATTGACAAGCTCTTAAAAATAATCAGTCATAACGATATGCCCTAGAGATCATCTATGATCAGCAGGCAAATGTCAAATCGAAAAAGGAGAGAGCGAGAAGAAAGTTCAAACCAGACACAGTCAGAGAGCTTCGAGAACAAATCGCTCCCTCTTTTTGACCTCGGTTTTAAAGAATTTGAATCAAATGATAATTCAGCAGTGTGACTTGTTCTTGGGAGATAGAATGTCAGCAAAACTTGATAAGTCTTTAAATATGTGTAAAT
>dnaPipeTE_Braconidae_comp_TRINITY_DN79280_c0_g1_i2
TGTTGAATTTTCAGAGCTTGATGTGTCAGCCTGTGGTGGCTGATTATTTATTTCTGTTTTTTGGATATCCAGGGCCAAATTTACTGTGTCTAGACTTTTTCTTTGAGCTGGCTCTTCAAAAAATACAACATCTCTACTTATAATCACCTTTTGAATGTTGGAGTCCCATAGTCTATAGCCCTTTTGGTTTGTGGCATATCCAAGAAATATACATTGTTTTGAAGTTGCATCCATCTTTCCTCTGAGTTGATTTGGTATATATGATAAGGCTTTACATCCAAAAACTCTCATGTGAGCTAAATCTGGTTTGGAGCCTGACCATACATGTTCTG
>dnaPipeTE_Braconidae_comp_TRINITY_DN79280_c1_g1_i1
TTTCTCATTCCAGGCCCGGCTGCTTTGTTTCAGACCATAAAGCGCTTTTCCAAGTTTATTAAAAAGATTCTCCTCTCCTGGCACTTGAAAACCTTCTGACTGTTGTAGAAAAATTTCCTCATCTAACTGACCATGCAGAAAAGCTGTCTCAACATCAAAATGGATCATTTCAATTTCTAGTTGAGCTGCGATGGCGATGAGTAATCTCAAGGAAGAAAGTCTTACCACGGGTGCGAAAGTTTCATTGTAGTCCTGACCTGGTATTTGGCTGAAACCTCTTGCAACTAACCTTGCCTTGTAACGTGTGGTCACATCTGCTTCCTGCTTGCGCTTGAAAACCCATTTTGTACCTACCACATGTTTGTCTGCAGGTAGTTCGCATAACTTCCAAACATTATTTTTTTCCATTGACTCTAATTCCCTCTTCATGGCTAACTTCCACTGAGCTGCTTCGGGTCCATTTACAGCTTCTTCATAACTTGAAGGTTCAGAGTTAGGTGTCACTGCACTGTATAACACATGGTCATTTAATCTGTTTGGAGTTTGGTGTTGACGTTTAGAGCCTTTCATATGGCAGTGGTTCTACTGAAACTTCACTGGTTTCATTCTGTGATGTCCTTTCATACACAGAGATGAATTTGTTGAAGTTGTTGAATTTTCAGAGCTTGATGTATCAGCCTGTGACAGCTGATTTT
>dnaPipeTE_Braconidae_comp_TRINITY_DN79280_c1_g2_i1
GTACTGACTAGTGTACACTTGATGCCATGTTAACACTCTGCGCGACTGATTTGCCTTGGACTGACACTCACCACTCCGTGACCTTTGACTGCGGCCAAAACGTGGTCCTGAACTATGCTAGGAGTTACTGTGCGTGCTGGGAATGCTGGGAGACTGGGCCCATAACCTAATGTTAATAGTGGTGCACAGCCACGCATATACTAGGACAGGGATAGAGTGTAGGCAAATGAATTACTGAGTAGTGATCACTGATTTATTACTACTATAGCGCAAGAGGTTATGACTGCTCACGACAACGGTCGTAGCACAACTAAGTATACAAACTTATACGTGATGAACAGTGAGAGCTCTCATAACTATACGCGGGAATCATACATTCGTAATTGACTATTACAACACGCCCCCTTCAATTTAGAATGTTACCAAAAACATATACATAATAACATAACATATTTACAATATTTACATTGGTGTATTCGTGTACACATAAGTTTCATAACAATAAATTCAATCGTTTATATGAACACTGCACTTATTCATTTAGTCTTAACAGTCCAATATCTTGACAAAATTCTTCTATCTTCGCATTTGGAGTAGCTTTGGTTAGACTATCCGCAATATTGTATTGGGAACTGGTAAACCTGATGTCCACCTCTCCTTCATCGACATACTGTTTGAGGGCATGATGTTTGATGCAGATGTGTCTGGTACGCTTAGAAAATTGACCGTTCTTGGCTAGGTTTATAGCTCCCTTATTGTCACAGTATATAGGCGTTGGAGAATCAAACTTGAAGCTCAATTCAGTCATTAGATTCCTCAAAGTTACAGCTTCATTTACAGCTTCTGATAGAGCATAGTATTCAGCCTCTGTACTTGACTGTGATATTTTGCTTTGCCGTTTTGAGTTCCAGCATATTGCTCCACCTTGCATTATGAATACATAGCCTGTAACTGACCTTGGGTCCTGCAAATCTTTTGCCCATGAAGCGTCAGCTAATCCAACCAATGTGCAGTCTGCTCTGTG
TGAATAAATAAGTTTGTAGTCTTGAGTACTTTTTAGATACCTTATGATCCTTTTTACAGCTGTCCAGTGCGTATTATCGTAGTTTCTGTTGAATCTGCTGACATTACTGACAGCATAAGCAATATCTGGTCTGGTGCACTGGTATAGGTACATAAGTGAACCGACTGCACTCTGGTATGGTATGTTCTTCAAAATTTCCATATCTGCATGCTTATCCAAGTCTACATGTTTGAGTTCAAGTGCAACTTCCATTGGTGTTGCTGCATCATTACAGTCTTCCATATTGAACTGCTTCAGAATCTGTTGTATATAATCACTTTGATCAAGATGAATCGACTTGGTATGTGTATCTTGCCTTATGTTAATACCCAAAAATCTTTTCACTGGTCCTAGATTTTTTACAGTGAAGTTCGACTCCAATCTTTGCTGAAAATAGG
>dnaPipeTE_Braconidae_comp_TRINITY_DN79280_c1_g3_i1
GATCATGTTTCTACCTTGCACAGTAAAGTAAACACATAAGTCATGTGTTGAACGTTTAAGATTCGAGCTCAAGAAAAATTTATGGATTTTCTCATTCCAGGCTCGGCTGCCTTGTTTGAGACCGTAGATCGCCTTCCCAAGTTTACAAAAGAGATTCTCCTTTCCTGGTACTTGAAAACCTTCTGGCTGTTGTTGAAAAATTTCCTCATCTAACTGACCATGCAGAAAAGCTGTCTCAACATCAAAATGGATCATTTCAATTTCTAGTTGAGCTGCGATGGCGATGAGTAATCTCAAGGAAGAAAGTCTTACCACGGGTGCAAAGGTTTCATTGTAATCCTGGCCTGGTATTTGGCTGAACCCTCTTGCAACTAACCTTGCCT
>dnaPipeTE_Braconidae_comp_TRINITY_DN79221_c0_g3_i1
CTTACCTACCAGGTTACAGTTCCCCGTCCTCTCTGATCTACCTTTCCCCTTAACTCCTTGTGGTCTACAACTCTTCTTGATACACTACTTTAAAAAAACAAACGTTAGCATAATAATATGTAGTTTAAATGTAAAAGTACCAGATAATATAATAAGAATGACTTCAATTGAAGAATGCCACGGATTTGCAGTTGGGAGACGTAAGAGAATGACAAAAACATATGATAGACTTAGACAGGATTTTTTTTGGTCCGGAATGAAACGGGATGTCGTAAATTTCATACAAAAATGTTAAAGTTGTCAATTAAATAAATAAGTTAAAATAAGAACTCGTCAACCTATACACATTACGCATACGCCAACACATGCATTCAAAAAATTAGCCATGGACATAATTGGGCCACTTAGAAAAACAAAAAAAGGAAATATCAATATACTGACCATGCAATGTCAGTTAACAAAATTTTTATTAAGTGTACCTTCGATAAAAACAGACACATGTAGCGGACGCATTTGTATGGAAATTTTTTTGTATATTTAGACCACCACTAACTATTTGAACGAATCAGGGAATAAAATTTATGTCTTCTTTTTTTTAAGAAGTAGCAGAAATATTTGATATTACAGTATATCGTACTACGACTTAGAGACCACAAAGCAATGGATCTATCAAAAGATCACATTACGAACTAAAGAAATATTTACGTAAATATGTAGATAGGCACAAAGATTGGGACGTATGGTGCAAGTCAGCGGTATTAACCTATAATACAAGTAGACATGCAAGTACTAGATATACACCTCACCAGTTCGTATTCAAAAAAATATCCAAAATGCCATTCAGTATTCCACCAATCGATGAACACAATGTAAAGTATAAAAAATATTTA
>dnaPipeTE_Braconidae_comp_TRINITY_DN79290_c0_g1_i5
ATCCTGCATGGTTTCAACAAGACGGAGCTGGACCGCACAATAGGCGTGATGTGCGTGATCACCTGTACCGTACGTTTCCGCATCATTCGTTCAGGCTAAACAGTCCAACTATCGCTTGGCTAGCCAGATCTGCCGACCTCACACCACTGGACTATTTCTATTGGCCCTATATAAAAAATAAACTGTATGATGGTACCGAATTTTGAAATATCCAACATTTACAAGAGAGACTATTGGAAATAAGTGGTGCTATCCCAGAGAATTACATTGTTAATGCTGTTAATTCTTTTTATGACAGACTCGGTTATTG
>dnaPipeTE_Braconidae_comp_TRINITY_DN52347_c0_g1_i1
ACCTTAGAGAACATACTTCTGCGTCTCTGCCCAAGATATTTTGAGAACTCTTGACAAAAAGTTCAAGGCATTGTCCCTCTTTATTCTTATGACACATACGATAGGCCATAGCCAATCGGTAGAAATCGTCTGTGAACACTACAGTGAAGCAGTGTCGTGTATTGAGCTTCGATGGAGCACACACTCCGCAATCCATTATTGATTCATCCAACAAAGATTTTCTGTCACAT
>dnaPipeTE_Braconidae_comp_TRINITY_DN52389_c0_g1_i1
ACATGGCAAGTTAGCGTATTGCCAAGCGCAACTTCCTCAAGACAGTTTCTTGAGAGCGCATCAAGCCACCGGAACTGAACTATTATAGGTCAGCAACTTCCTTTGAAAAGTCATGGTTATTCCCGTCGTTTACCCACGCTTGCTTGAATTCCTTCACGTTGACATTCAGAGCACTGGGCAGAAATCACATTGCGTAGACACCCGTGAGGGCCATCG
>dnaPipeTE_Braconidae_comp_TRINITY_DN52378_c0_g1_i2
GGGAAGGCATCTCCGAAATCCATATACCGTGTACGACTCTGCATATTTCACATAAAGATTCTAAAATTTCACCTCTGGGCGAACCCAGTGTTCATTTCCAGCATGGTTATTATAAAACGGTCAAAAATCTCATTCAAGCTATAAAAGAGTGCAATTCATCATACGTTATTGAAAGGAATAACAAAGATTTATTCTACGATAAAAAGGGAGGTTTTGTACTCATTAAATCACGAAAGAATATTAGAAATGACTCAGTCCGCTCTCAGATGTCTGAAACAGTACTACGTATTCTTGGTTTTGAGAATGGTCCTCAATTATTAGATACATCTATCGAAGACCAAAATGAGTTTAAAGAATTTTACTACAGTGGAGTGATACCAGGGAGTCTTGAACGAGCAATACCTGATCAACTTTTCGTATATATACGAATGCATTCGAGCATCTGCGAGCCCTGTATCGTGGGCGATACTTTTGCACCATTATTACGAATCGTAAATGTATAAGCCCGAAAGTTCGATTTAGGAACGACTATCGCTAAAAAATAGAACCCTATCCAATACGTAC
>dnaPipeTE_Braconidae_comp_TRINITY_DN52369_c1_g1_i1
TATAAATAAAATTTATATATTATATATACTTTCTTTTTATATTTTATTATATATTTATTTTTTGTTTTGATTTTGCGATGTATTTTGTTTTCATTTAGCTTATTTTGAAATTTAATACATCGCGGTTTCCGCAAGAATAATTACTATTAATATTATTATTATTATTGTTATTATAAATGGCCTTATTTCCGGCAGGTTCAAG
>dnaPipeTE_Braconidae_comp_TRINITY_DN53440_c0_g2_i1
ATTTTAATCATATATTATTAACAATATGAAAAAACCGAAGTGGACATCGAGGTTATTAAGCCGGGAAAGACGAATTAAATAAATGAAACAGCGTCAAATTTCCCAGATTTCTCAAATTTCTCAAATTTTTAAAATTTCTCAAATTTTTCAAATTCTTCAAATTTCTCAAATTTTTCAAATTCTTCAAATTTCTCAAATTTTTCAAATT
>dnaPipeTE_Braconidae_comp_TRINITY_DN53434_c0_g1_i1
AAGGTTTACATTTACTTACAATCAAAACACACAAAGGCTTATATCGATATACAAAAATTCCGGAGGGTGTATCGCCAGCGCCGGCTGACGTACAAAGAAAAATGGACGAGTGTTTACGAGGGATTACTGGCGCGATCGCGTACATCGACAACATTTACGTAACGGGTCGTACGGTTGAGGAACACAAAGCGAATTTGGAAAAAGTGTGTGAGAGGTTACAAGAGTGTGGTCTGAGAATTAATAAAGATAAGAGCAAATTTTTTCAAAAAAGGATGGAAGTTTTAGGTTTTGTAATTGATAAGGACGGGCTTCACAAGGCAAAATCGAAAGTAGCTGCCATGACGGAGGCACCTAAACCGAAAAACCATAAAGAATTGGCTTCATTCTTGGGCCTAATAACATTCTATGCTAGATTTTTTATAAACAGATCAGCAAAATTGAAGCCATTGTATTGTCGCGTGGCTGGCCCCGCGATTATTGGAATCGCATGTGCGGGGCCACG
>dnaPipeTE_Braconidae_comp_TRINITY_DN53499_c0_g1_i1
CCGTGGTGCTCAAAGAATTTTATTTTGTGGGCTGGATAGAAATAGGGAACCGGATATCCTAGAAGTATGAAGTTGAACTTTCGGACCGTCATCGTCACCCAATAACGCGATTCTTGTAAAAGATGAAAACGCGATGCGATTCTTCGAAACAAAGCCATAAGCCGCGTAAAGTATTATTGATGATAGTTACATGGACGATTATACAAGTAGTTGTGAGGAAGAAAACGAGGGTTCAATGATTGTGCGCGAGGTAATTCAGATAAACGCGGCAGGTAACTTTGAAATGCACGGGTGGGTTAGTAATTGCCCGAATGTTTCAAATGCAGCAGGCGACAGAAAACCTGGAAAACAATGGAGAAACGCAGTTACTTGATCGAGGAGAAGAAAAAATTTTAGGTTTTTATTGGGACACGACGA
>dnaPipeTE_Braconidae_comp_TRINITY_DN53499_c0_g2_i1
ATTATGCACGAGGTAATTGAGATAAACGCGGCAGGTAACTTTGAAATGCACGGGTGGGTTAGTAATTGCCCGAATGTTTTAAATACGGTAGCAGGCGACAGAAAACCGGGAAACAATGGAGAAACGCGTTTACTTGATCGAGGAGGAGAGAAGATTTTAGGTTTGTATTGGGATACGTCGACCGATGAGCTGAAATTCAATTCCGAATTTTCCAAAATACCGCCAAGTATTCTAAGCGGGGAAATTATTCCAACAAAACGTGAGGTGTTGAGGGTTATCATGTCGATATTCGATCCACTCGGACTCATCGCGCCACTTACATTAA
>dnaPipeTE_Braconidae_comp_TRINITY_DN50298_c0_g1_i2
AGATGAAGTGTTGAAATCCGGAATCGTGGAAACACCGTAAAGTGAGTGGGCGAGTCCGGTGGTGCTAGTACCAAAGGGAAAAATAACAACAAATCGCGTGGATTTCAGGAAAGTCAATGATGTGACCAAGACCTATGCGTATCCACTACCGGATATGACATCCGACGTGGACGAACTTCGTCAAACTCGATCAATTACGACAATCGGCTTAAGCCAGGCATCGTTCTAGGTAGCTCTTACTTACGCGTCTCGCAAAATCACAGCCTTTACTGTGCCTGGTTACGGTTTGTACCATTTCTTCCGGATGCAATTCGTCTCATCGAATTCTCCAACAACGATGCAATGACTAACTAACCCGAAAGTCTTTGTCTATCTGGACGACATAATCATCGTGACCCAGACATGCGAAAACCATCTTCTTAATTTGGAAAAAGTATTATTAGATTTGCAGAAGACTAATCTCACGATCA
>dnaPipeTE_Braconidae_comp_TRINITY_DN50229_c0_g1_i1
ATTGGGGCACGTTGAAAATTTAAGTAAAATTACCAGACTAATGACTAATTGCGTTGACTAACAAAACGTGTTGCCCATACTACTTGGAAACTAACAAAGTGACTCCATTGCGTTTCGCGGGTGTTAACGAGCGAGGAAACTTGTTTGGATAGAGTGTCGAGAGTACGCGAGCTTACGAACTACTTTGTTGAATTTCTTGTTCTTCTGGCTCTTCTTGATTGACCCTGTGGTCCTCTTGGTCCGTCGGTAGTCGAATGAGCTTGTCCAAAGCTCGGCGGAATGATGAAGCGGCTGTCTTGACCTCAACGACTCGAACGAGGCCGTCGTTGCCTGGGTGCAGCGCTGTGATGCGGCCAAGGGGCCACTTGGTAGGCGGAGTCAATTCGTCCTTGATGAGTACCACATCATCGATTTGCAGTTGTTTCCGTTCGTCAAACCATTTTCCTCGTTGCTGGTGATGGTGCAAGACTTCAGTTCTCCATCTATGCCAAGAGTCGTTCCTCATGTGTTGGATTAATCGCCACCTACAACTCGGTTTATTCTGTAATAATTTGTCAAATGGTTCAGGAACAGCTGACATGGGACGTCCAATCAAAAAATGCGCTGGCGTCAGTGCTATCAAGTCCGAGCCCTCGGAAGACAGCGGGCAAATCGGACGCGAGTTGAGGCAAGCTTCGATTTGAGTTGTGAGCGTGGAAAGCTCTTC
>dnaPipeTE_Braconidae_comp_TRINITY_DN50210_c0_g1_i1
GGTACTATTGACGCTAGATAACTGTTAAAGTACATAATACAAAATTCATACCTGCAAAAGGTATAAAATTGAGGAAACACATACCATAAAACTTTCAAATCACCACCATACAACTGACAAATCTCGACAAGAAAACTGTCATACAACTGCCAAATAACTGCGCTCCAACTGCCATATTACTGCTATAAAACTGCCAAATAACTGCGTTCCATCTGTCATATTACTGCTATAAAACTGACATATTACTGCCATACTATTGACATATAGCTGTCATACAACTGCGATATGACTGCCATACAATTTCCATATAACTGCCATATTACTGCTATACAACTGCGATATGACTGACATATAA
>dnaPipeTE_Braconidae_comp_TRINITY_DN64719_c2_g1_i4
CGCACCCTTGGAACATTCTCATTTGAAACTCTGACTACCTGGACCACGTTCGGGTCCAGAGTTAGTTCCACCAAACAAAAATACCAGGAGCGCACCCTAGGATCACCGTCATCGGGTACCCTGACTGTCTGGACATCGTTCGGGTTCAAAATTAGCTTCGTCAACGGAAAATTCCAGAAACGCACCCTTGGAACATTCTCATTTGAAACTCTGACTACCTGGACAACGTTCGGGTCCAGAGTGAGCTTCACCAAACAAAAATTCCAGGAGTGCACCCTTCGAACACCCTCATCGGGTACCCTGACTGTCTGGACATCGTTCGGGTTCAGGGTTAGCTTCTTCAACAGGCAATTCCAGAAACGCACCCTTGGAACTATCTCATTTGAAACTCTGACTACCTGGACAACGTTCGGGTCCAGAGTGAGCTTCACCAAACAAAAATTCCAGGAG
>dnaPipeTE_Braconidae_comp_TRINITY_DN64797_c0_g1_i1
GTACGGGTCTGAGTAATACACGCCTTTGCAAGCTCCGTCTGGGCCGAGGGATCCGGCGAACGTTATTGGGAAAGAATTGGTTTCATTTTTCTTGATCCCACTTATCAAACGTTCATAATTTAATTGATAAGCTCCCGTGTGGTAGAGATTATTGCATGTTCCTCGATCTATTTCATGGATATATTCTGCATATCCTCCAGCTACAGCTGAGATGTGGGAATGCATACCACAATAAAATATATGCCTTTTTATCTCGATTTTACAATGCATGACCTGCGTTTCTTGGTGGTCATTAATTTGTAATAGTTGAATAAACTGATCAGTTTCTTGAACTTTCTTGTCAGGTATATCTCATGGTCCTACATCCAATAGGGATACTGTTGTCACGTTGAGGGATTAAGAAACGCAAATGACGAGTTGACAACGGTTAATGAACTGATTATAAAAATTATCTGAAATCAGAAAACGAATGATGTTAAATTTCATGTTCTTTTCACGAAATTTATTCATTATTTATGTGAGAAATCCTTAACCG
>dnaPipeTE_Braconidae_comp_TRINITY_DN64711_c0_g1_i3
GTACAACGAGCATTTTTCTCCACGATGATGACGATCTCCCCAATTGATTATTGGCACCTACAAAGTTGGTGCCATTGTCAGAATAAAATTTTGTGGGGGTACCGCGCCTGGCAATAAATCGACGCAACGCTTCCAAAAACCTTCAGTTGTTAAATCGCTAACTACTTCTAAATGTATGGCCTTTACGGGCATACACACAAAGACGCATACATATATTTTTATTCTTGTAGTGTTACGAAATTTTTTCTCTTTTATGAAAAATGGGCCGCAATAGTCGATGCCGACATTTTTCAAAACATGTCTAGCATTGACTTGATTTCTTCCGTCAAGTAGCCAAAAACGCTGACGCGTGGCATTCAGAGTAGTTTGTATTCCAGAGTGTAATTGTCTGGAATGGATGTCTTTTATAATTAGATCAGTGAAATAATTTTTCGATGAAATTTTTGCTCGCTTAAGACGACCAATCACACGCAAT
>dnaPipeTE_Braconidae_comp_TRINITY_DN64711_c0_g1_i4
GTACAACGAGCATTTTTCTCCACGATGATGACGATCTCCCCAATTGATTATTGGCACCTACAAAGTTGGTGCCATTGTCAGAATAAAATTTTGTGGGGGTACCGCGCCTGGCAATAAATCGCTAACTACTTCTAAATGTATGGCCTTTACGGGCATACACACAAAGACGCATACATATATTTTTATTCTTGTAGTGTTACGAAATTTTTTCTCTTTAATGAAAAATGGGCCGCAATAGTCGATGCCGACATTTTTAAAAACATGTCTAGCATTGACTCGATCTTCCGGCAAGTCAGCCATTTTGAATTTTTCGGCTTCAGCAATGAAACGAAAACAAGTCATGCATTTGCGTATGACTTGACGTACTTGATTTCTTCCGTCAAGTACCCAAAAACGCTGACGCATGGCATTCAAAGTAGTTTGTATTCCAGAGTGTA
>dnaPipeTE_Braconidae_comp_TRINITY_DN63769_c4_g1_i1
AACAGAAGAATTTTTAGAAAACAATAAAATTTTTAAAAATAATAATAATTACTATAATAATAATAAAATAAATAATAAAAATATTTTTAATAATAATATCGATAATAATAGTAGTTTTAAAATAAATAATAATAATAATAATGATGATAACAATAATAGTGATAGTAATAATAATAATAATAATTGTTACAACAATAATTAT
>dnaPipeTE_Braconidae_comp_TRINITY_DN23883_c0_g1_i1
AATCGGCACATTGGTGAAAAATATAATTTAGAAAAAGAAGAATCATATATCATGGATTTTGATGTAAATAATTTTTATGGTGCAGGCATGAGTCACCTTATGGAGGCTTTTAATGGAAAGATAATTTAAATATTGATATATCGAAATCCCATCTCATGAAGCTGAAATTGGTTATATATTGGGAGTAGATTTGGATTATCCAAAATATTTACATGAATGGAAGATTTACCGCTCTGTCCAGAGCAATTCACAGCAGTGAATTTGAAACAATCGAAATTATTGACAACTCTCTATGCTACGAAAACTTTTGTGATACATTACAGAACTATGAAACTTGATTCGAGTCTTATATATAATAAAGTTATACAAAATTTATCGCACATTAAAATTTGAACAAAGCTCATGGCTGAAGAAATATATCGTCATACTAGCATGCGTCAGCAAGCGACCACAGATTTTGAAATAAATTCTAAATTAATAATGTTAGAATTTATAGTTTATA
>dnaPipeTE_Braconidae_comp_TRINITY_DN23857_c0_g1_i1
CATATATATTAGCAACAATTGACGCGTTCAGTAAATTCATAGTGATGTATCCAATAAAAAAAGGCAACAACAAATACAGAAATCAAAAAGTTATTTGAAGATTATTTTGTAAAATACGGTAAACCTAAAAGTATATGCAATGATCATGGAACACAATTTACAGCTAAACAATGGATTAAGAAATTAGGAGAGAACGATATACAATTAATATTTTCATCAGGTCGACACCCACAGTCAAATATTGTAAAGAGAATTCATCGAGAGATCGG
>dnaPipeTE_Braconidae_comp_TRINITY_DN23822_c0_g1_i1
AAACGAATTAGCGAGCTGATGGATACATATAGAGGCGACGACGCCAGAATCAGCAAGATCATACTTCACAGGATCATTTCTGTAGTATATCTTCACAGACTCTCTACCCAAAGTAGGAGTCGATGCAACCACGATGAGGAGACATAGTTCTCCTTCCTGAGCGTGAGGACGACTCGGGTACTCGACTTGTTCGAGAATCCAGTCATCGATGATCGTTCACCTTCTGCACTCTGTGTAGAAGGCATGGAAGGATGAGCTTTCTGAGTGGCTCGCCAAA
>dnaPipeTE_Braconidae_comp_TRINITY_DN31017_c0_g1_i2
AACGCTTTTCTGAAGATCCACATTGAGTTTTATTTCCAGTGTCTTTTTGATTGGACCTAAATCCTCGAATTTGAATCTTGATGACAGGACCTTTAGTTTTTTCAAATAGACCTGGTTATTGGTAAAGACATCCATGTCATCAACATACAGAGCAATTATTATAGTGTTACCTCCATCGGAAAAATAATACATACACAGATCATATTTGGATTGGCTTGAATTCATGGCTAGAACAGCTGATGAATTTCGTCGTTCCAGGCATTGGCACCATGGCGAAGCCCATATATTGCTTTCTTGAGTAAACACACTAGATTCTCTTTGCCTGGTTGTGTGTAGCCTTCCGGTTGTTGCATGTAAACGTGCTCCTTTAATCTGCCGTACAAAAAAGCTGTATCGATGTCGTAGTGGTAGATTTGCAGATTTAATTTTACAGCCAATGCGAAGCATAATCTAAGTGTCGAGAAACGGACCACTGGGGCGTACGTTTCAAA
>dnaPipeTE_Braconidae_comp_TRINITY_DN31019_c1_g1_i1
TGTAGTGTTGGTGGTGGTGGTGTTGGTGTTAATAATATTAACAATAATAATATTGGATTATCAATACAACAACATCAACAACAACAATTACAAATTAATCGTGTACGTAGTGTTACAAATCATTCACCAATAAATCAAGGTTTTGAACATTTAAATTCAACATTACAATTAAATCAACAACAACAACAACAGCTACAACAATTACAACAACAAATGGGTCAAGCA
>dnaPipeTE_Braconidae_comp_TRINITY_DN20319_c0_g1_i2
CAAGTGGGTAATATTATCTGTTTTACATCCCGTGCAGCGGAATTCAGAACGTCTTAGCTCCTATACACCTTACGAAAATGAATTGAACTTTGCATCAATCGATTTTCCCGTGTCAGTAAAACAGATAAATAAATTCGAGAAACAAAATCCGATTTCAATCAATGTTTACATTTTGAATCGTTATGAGAATGATTATAGAGTTTCAACATGTCATATTACATCAATGCAAAAGGAAATTCATGTGAATTTACTGCTTATTCAACGTTATTATACAATCGAGACTCAAGAGGATAATGAATCTTTCAATGTGCCTCCGTCAAATTTACATTACGTCTGATTTACATTACATTACATCAAAAACCTCTCAAGACTTGTGAGAAGTCAAGTGACTTCACATGAACATAAATGTCATATATGTGATAGATGTTTGCACTTTTTTAGAACACAAGAGCAGCTTGTAAAACACTCGACTGATTGTGCGCAATTAAATAAGTCGAAAATACGACTTCCCACGGAA
>dnaPipeTE_Braconidae_comp_TRINITY_DN22026_c0_g1_i1
TAGTTTGGGATTTATTATTAACCTTGAAAAATGCCAAAATATTCCTACACACAGATGTAGATATTTGGGATTCATGTTTGATTCTTTATCCATGAATATTGAACTGCCTACAGATAAAAGAATTAGTATGAAAAAACTTTTGAATAAATATAGTAAAATGTCAAAATGTAAAATTAGAGATTTAGCGAAATTCATTGGTTCAGTCACAGCATGTTGTCCAGCCATTAAGTATAGCTGGGTTTATACTAAGAATTTTGAAAGGCATAAATTTCTAGCATTATGTCAAAATAACAATAATTATGAGGCTGAGATAGTACTAAAATTGGATAAAAATGATCTTAATTGGTGGAAAACGAATATTCAATCAGGAGTCGATTCCGTAGAAATGCCTACGTTTACTACAGAAATTTTCTCAGATGCATCGCGTTCAGGATGGGGCGCGGTTTGTCGTCAAAGAAAAGCTAATGGTTTTTGGACAGAAAACGAAAAAAAAATTTCATATCAACTATCTAGAGTTAAAAGCCGCATGGTTTGGCTTACAATGTTTTGCAAGAAATCTAGTAAACTGTAACATACTATTGAGAATTGACAATACAACGGCTATAGCTTACATAAATAAAATGGGAGGCATTCAGTTCTCTGATTTAAACAGTATTTCGAAATCAATCTGGCAATGG
>dnaPipeTE_Braconidae_comp_TRINITY_DN28903_c0_g1_i1
CCGAGGTCTGATTCGGTGGGTCGTCGTCGGTGGAGCATCGTCAGGATCGTAGCTACGCTTCTTACAAATGGTAGAACTGCTCATTCAACTTCCAAATTACCCTTGAATGTATCATGTGAACATGAATCAGTATGTTCTATCCGTAAGAATGGTCCTCTTGGGAAAATTTTACAAGATGCAAAACTTATTGTATGGGATGAATGCACAATGATTCACCGAGCTCATATTGAAGCAATTGACCGTACTCTTAGAGATCTCAAGTCATGTGATAAGTTAATGGGAGGCATAACTTTTGTTTTTGCAGGAGATTTCCGGCAAACTTTTCCAGTTATCCCTAAATAATTAGGGATAACTAAGGGATAACTTTAAGGCAAAGCATGCCTTAAATCATCGCCTATTTGGAGATCTGTTATTACTTTGAATTTGAGAACTAGTATGAGAGTGCATTTTGGTGGAGGCGATGCCGAATTCCCTTTACATTTACTTAGTATTGGAAATTGAACGATACCTCATGACCATGGTTATATATCTATCGACGCAAACCTAAGTAAAATTGTAAACACGATTGAGGCTCTGATTTCTGAAGTTTATCCAGAGATTGGTGATATTCTACAAAAACCTTGGCTATGCGAAAGTGCTATTATTTGTTACGTGGCTTGAATATTGAGATCCGTAGATTAATTTCGTGG
>dnaPipeTE_Braconidae_comp_TRINITY_DN4880_c0_g1_i1
TGTTAAATAATTGCTGTTTTTTTTATATGAAATTTAACTTTTTAGACTCTGTTTCAAAAAATTTTTTGAAAAAAGAGTCTATTGGTTTTGTGCAAATGTCCGTCTTGGTGTCCGTCTGTCCGTATGAACGCAAGAAATAAGGACTAAAATTTGAGCTAGAGAGCTGAAATTTGGAATGTATACTCAGTAGAACCCTCGTGTAACAAAGAATAAGAATTAGATATATCTGCCCATTAAGG
>dnaPipeTE_Braconidae_comp_TRINITY_DN2248_c0_g2_i1
ACTTGTGTCATTTACCTTACCAATGCTGTTCTGTATCAATCAATCCGCAATTACAAAATTTTTATTCAATTGCTACATGTGAGGTGGACGCGACTCATCGAGGGACGAATCGCGAAACAAGACATCTCGAAATTTTTTTTATATTCTTCGGTATTCCATGGTATTCTATGGTATTCCTTCTGTATTCAATGGTATACAGTCTGGTATTCCATGGTTTTATGGTATTCCTTTGGTACTCCATGGTGTTCCAAGGTATTCCAAGATATTCCATGGTATACCATAGTATTCCATAGTATTCCATAATATCCCATGGTATTCCATGGTATTTTATAGTATACCAAGATATTCCATGGTGTTCCATAGTATTTAATGGTATCCATGATATTCAATGGTATTCCTAGGTCTTCCATAGTATTCCATAATATCCCATGGTATTCCATGGTATTTTATAGTATACCAAGATATTCCATGGTGTTCCATAGTAT
>dnaPipeTE_Braconidae_comp_TRINITY_DN2224_c0_g1_i1
GGGCGATGTTCCAGCTTGTAATTGAACATGTCTAGGTATAAGACCCATGATGCGAGTCGAGGTTTCAACTCTTTTTTCTCTAGAATTCGTTTAAATGCCGAGCAATCTGTAACTATTGTGAATTCCATTCCATTCAGGTATACGTCGAATTTTTCTACCGCTTTCACAATAGCCAGAGCCTCGAGCTCGAAGCTGGTATAGTTTTTCTGTGCAGGGGTGGTTTTCCTGC
>dnaPipeTE_Braconidae_comp_TRINITY_DN49806_c0_g1_i1
ATGCTGATCGAGTCCCAGTCAATTAACATAGGGAGAGATATAATGCTCCTTCTACAAATGAAGTTGCTGTTATTGGTCGATGAACACAAAGGACCAAGAGATATCGTTTTACAACGTGATTCAGAGCAGCATCGATAATATGATGCTCTTCAATATCCACTTATGCTTGTAAGAGGAGAAAATGGATATTATATATCGAATCAGCAAAATGATGGACGTGCTCAACCGAAAACTGT
>dnaPipeTE_Braconidae_comp_TRINITY_DN49880_c1_g1_i2
TTGAAAAATATTGGATTTTGTTGAAAATTGGTATGCATGTATTCTCGAGGTCGCTGATTACAAATCCGGCCTCAGATTTCCAAAATTCAAATTAGAGCCCTTAAGATGGCCGACCGAAAATGTGAAGATGCTAGATTTTGATGAAAATGGGTATATGCATAGGTTTTTAAGGTCGCTGATTACGAATCCAGCCTCAGATTGAAATGACATTAAACTCTAAACTCGGTTGATTGGAA
>dnaPipeTE_Braconidae_comp_TRINITY_DN49897_c0_g1_i1
TCCATTGAAATATTGCTTTGTCACTGAACATGTCAGTCAGTGGTTTCGCTATTTCGGCATATTCGGGGACGAAGCGTTGGTAATAGTTACACATACCTTTGAATCTCTTGATCTCACGTTTCGTAACTGGTGCGAGAAATTCCGCAATTGCTTCGAGTTTCTTCGGATTAGGCTGCAAACCTCGTGGCGTAATCAAATGACCAAGGAAAATAACCGATTGTTTGTAAAACTGACATTTTCTCTGATTGAGTCGCAAATTTAGATCTACTAGCTCTTCCACCT
>dnaPipeTE_Braconidae_comp_TRINITY_DN17061_c0_g1_i1
TTAACTTTGGTCCATGACCCTTGAAAACTTTGTGTATCAACTTTGCAAAATAAGATGGACCATTCATCAATCCCAACATTACCCTTTCGAATTGGCCGGTATCGTCCGGGGTAATAAAAGCGGTCTTTTCCTTAGCACTTTCCGTCAACGGCATCTGTAAAAATCCATGAAATAAATCCAAAACAGCGAATATTTTAGACCCATGCAACTCTTCGAGACCATCCTCGATATTTGGTATTGGAAAATCCATGCGGACCGTTTGCTTATTCAACCGCCTATAATCAACTACCAATCTGTGTGAGCCATCGGATTTCTTTACAAGTATACACGGACTAGCGTACGCAGACTCAGTGTCCTTAACTATTCCAGCGCTTTTCCAATCCTTGACAATTTTTTTCATAATTTCGCGCTGTTCTGCACTCGCTTTATAAGGTTTGGAGAATACTG
>dnaPipeTE_Braconidae_comp_TRINITY_DN47344_c0_g1_i2
AGAGGACGCGTGGAAATTAGTGATACCGCGCGAGTTTCGTGATCGAATCTTACAAGATTCGCACTGCGCCCCCTCGTCGGGTCATCTCGGTATGGAAAAGACGTTCGAGCGAGTTGCGAGAGAGTATTGGTGGAAAGGGATGTACTATGATGTGCGAGATTTTGTGCGGCAATGCGATGAATGCCAGCGGTATAAAATATCACAAGCGCAACCGATGGGACTGATGGGCGAGAGAATAGTGGAGCGGCCGTGGTTGATCGTCGCGGCAGATCTCATGGAATTTCCGCCGAG
>dnaPipeTE_Braconidae_comp_TRINITY_DN7311_c0_g1_i1
GTGCCTGACGTTTTGGCTGCGGCGTCGAAGACTAGCCGTACTTTGCCCGGTTTATTTATGTTTTGTACCCCAAAATGAGGTACGTACCATTTTCGCGACCGCTCTGCATTTGGCTCAACTTTCATCGCGTATCCGTCTTCCACGAGGCGCTCCATTTCTGCGTAATATTTCTTTGCGTACGCTCGGTCTCTATCTAATCGCTTTTCGAGGGTGATCAGTCGCTTATACGCTGTTGAATAACTGTCGACTTGCGGTATTTCATCACTGCGCCACAATAGCCCCG
>dnaPipeTE_Braconidae_comp_TRINITY_DN7392_c0_g1_i1
AAACGAAAATCATTATAATACTGTTAAAAGAATTTTTAGATACTTGCAGTTTACCAAAGGATATAAGCTGGTGTACACAAGGGATGCAACAACAGGATTGGTTGAGTATAGCAATGCAAGTTGAGCATCGGATCCATCAGATCCTCGTTCTGTGACTGGCTAGACATTCAAATTCAGTAGAGGCGCTATTAGTTGGTGTTCCAAGAGGCAACCGACTACCACTCTCTCCAGCACTGAAGCTGAATATTACGCCATATCTGCGGCCGCTCAAGAGGCCGTGCACTTAAGGGGATTGCTATCTGAATTGGGAGACGAAGAACTCAAACCAACATTACTATTGTCAGATAATAAGGGAGCCATTGACTTCAGCAAAAACAGAAACTTCAGCCCTCGAACGAGGCATATCCATACACACCACAGTTTCTTCAGCATGTTCTTCGCATGGTCACTGACAGCCTGACAAAATTGATGAGTACTACGAAATTAAAGTTTTTCGCTAATAAGACTGAAACATTGAGTGAAACAAATGTTTTTCATTTTATTGAAAAGTGATTTG
>dnaPipeTE_Braconidae_comp_TRINITY_DN27901_c0_g1_i1
AAAAGATTTTATTTACTAGCCAACAAAAGACGAGATTTTAGGAAGTATGCCTAAGTGTTTCAAAAAATTCAAAGAGACTTATATAATCTTAGATTGTACTGAAATTCCTGTGGAGCAATCTAAATGTTTGAATTGTCGACTTCGTTTATATTCACACTACAAAGGTTGTACAACAGTTAAATTTCTCATCGGTATTGCTCCTTCTGGTGCTATTATATTTAT
>dnaPipeTE_Braconidae_comp_TRINITY_DN4747_c0_g1_i1
ACTAGAGTTGCTACTTTATCTAGGTATTGATCGAGTAAAGTATAATCCACAAAGATATCAAGACTTTGGAACTTCCAACTGTGGTCACTTATGCTTACAATTTTTAAGCGGTCAGATAAAAGGTATATAAATAGCAGTCAATACAACATTGTCTCATTACACTTTCAACAGTCATGGAATCGATAGCTGTAACTTTATCAGGTACTTCGTCTGTTCTTAAAGCACAGTTTTTCCCATCATTTGAGCTTTTATTAAAAAAGAATCACGCTCTAGGTTTGATAGAGT
>dnaPipeTE_Braconidae_comp_TRINITY_DN4705_c0_g1_i1
AAATTTGGTTCAAAAATCAATGGCTTTTCAGTAAGCATTTCTTTGAACAAAGGGTACCAAGGCTGATTTGCCCAATCTGGCACCACCACTATGCCTGAAGCATTTTCTTTTTTGATTTTAACAAGTATTTTTAGGATCAAATTGAAAGGTGGAAATGCATAAAATTTAAACTTCGTCCATTTTAACGTAAATGCATCTATCTGAAAAGCCTTATTGTCTGGCATCCAGGAACAAAATCGTTCACATTTGGTATTGTTTTTGTTGGCAAATAAATCTATATCAATCGTTCCAAATCTTTTTACAATCAATTTGAAAGCATCATTTGAT
>dnaPipeTE_Braconidae_comp_TRINITY_DN4705_c0_g1_i2
AAATTTGGTTCAAAAATCAATGGCTTTTCAGTAAGCATTTCTTTGAACAAAGGGTACCAAGGCTGATTTGCCCAATCTGGCACCACCACTATGCCTGAAGCATTTTCTTTTTTGATTTTAACAAGTATTTTTAGGATCAAATTGGAAGGTTCGTCCATTTTAACGTAAATGCATCTATCTGAAAAGCCTTATTGTCTGGCATCCAGGAACAAAATCGTTCACATTTGGTATTGTTTTTGTTGGCAAATAAATCTATATCAATCGTTCCAAATCTTTTTACAATCAATTTGAAAGCATCATTTGAT
>dnaPipeTE_Braconidae_comp_TRINITY_DN72144_c0_g1_i1
TCAAAAATAAAATAACAATGTGGGAAACAAAAGGACAAAATGAAAATGGTAAAAAGAAAATGAGTGCTTTCCGAGTTGAGAAAAAGGACATGATATGTCATAATTGTGGAAAGCCGGGTCATTTTAAGAAAAACTGTTGGAGCACGTGGCAGAACGGAAGTGGATTCGGCGCAGCAAGTAGTGGGGCGCATAGGCCAGGAGGTGCGAGAGAATCATCAACACAACAACAACAGTTTCGTGGCCGTGGGGGACGCGGCGGACGAGGCTACAGAGGCAGAGGACAACAGCTGTCTATGAGAGGAGTAGGACACCACGACGCAAGATATACTTACAGTGAACGCAACTATGATTCGAACACAGGTACATTCTACGCGGAAATAAAGCGAAGCGCGACATGCAATGAAAATATTATAGCGTACACATGCGATCAGATTAGGATTGAATGGATCTTAGATAGTGGATGTTCGGACCACATTATTAACAATATGTCATATTTTAGTGAATCCGTAGAATTAAGAAACCCTATAAATGTAAAAGTAGGAGATGGTCGAATTTTGAAAGGTACAAAGGTAGGAAAAGTTGAAACGTATTTTATGGTGAATGACGCGAAAAGGAAAATTACGATGAATAATGTTTTCTATGTTGCTGATATGGATAAAAATCTGATTAGTTTCGCGAGAGTAACAAATGAGAATAAAATTGTTTCAATTGGAAAAACATCAAAGATCTATAACGGTTTCAATAATCTGATAGGGGTTGCTTATAAGGAAAACGGGCTGTATAATATTACTAGCTATATTGAAAACAAAGAGGTTAATAATGCAGCGAGAAGTTACAATGAAATGACACAGAAAGAAAAGTTTCATAGAATGATGGGTCACGCAAATTCTAAAGATTTGAATACAATGTGTAGAAATAAGTTAGTAGATGGATTACCAGAAAATTTTGAACAAGTATTACTTAAATGTGGAACATGTATTCAAAATAAAATGCACAATTTGCCTTTCCAAAATAATAGAAATAA
AACGAATAAAATTCTAGAACTGGTACACACCGATGTAAATGGACCTCAGCAAACAACAGGTTTTGATGGATCCAAATACTTTGTAACATTTATTGATGATTATAGCAAATGTACACTTGTTTATGTGATCAAGACAAAAAATGAAGTATATAATTGCTTTCTAGACTATATGAACAAAGTTGAAAATCTTACCGGAAATAAAATAAAAAAATTGAGATGTGATAATGGGAAAGAATATATAAATAGAGATATGTATGAATTATGTAAAGAAAAGGAAATTTTTATAGAACCATGTCCACCATATATACATGAGTTAAATGGAACAGCTAAACGTTACAATCAGACGGTGATGAACTCGGCTAGGTGTTTGCTCAATGAATCAAATTTGGATAGAAAATATTGGCCAGAAGTTATAAAAACAGCTTGTTATTTAAAAAATAGAATAATTACAAATACAAGTGAATTCAAAACTCCATTTGAAATCTTTTTCGATAGAAAACCTGATATTAGTAATTTACGACTGTATGGCAGTAAAGTATTCGTGAAAGTACCAGAAATAAAAAGAAATTCGAAATGGGATAGAAAATCTGATGTCGGAATACTTGTAGGTTATGAGAGCAATGGATATAGAGTTTTAATAAATAATAAAATAATAATCGC
>dnaPipeTE_Braconidae_comp_TRINITY_DN24767_c0_g1_i1
CTCATACTGGTGGACTCGCATGCTTACCGGCATTGCAAGGGTTTACTGGTGGACCCTTTTCCAAATTTTCATATCTTCCAAAATTCTCAAATTTTCGAAAATTTTCAAAATTGTCAAATCTCCCAAAATTTTCAAAATTCTCAAATTTTCCAGAAATTCGAAATTCTCAAAATTTCAAAAATTTCCAACATTCTCAATTTTTCCGAAATTTTTAAATTTCTTAAAATTTTCAAATTCTCCAAAA
>dnaPipeTE_Braconidae_comp_TRINITY_DN24752_c0_g1_i1
GCGTTGCCACGTGCGCAATAGTTTTTCAGGCAATGAAGACTCGACCATTGGATACAGCATAGCTGCACATTTTTCTGTTGTCACGCCTAAACTATCGAGAGCACGTAAATACGATTCCAATTTATCTCACAGAGAGGCGAGAGATATTCTGCTTGTTTTCACTGCATTTTGCAACACTAATTGCAGTAAATCGCGCACATATATTTCTATTTGCAGATCGTATCTGCCAAAACGCTGCTTTAAACTTTGTTTGACTTTATCATGATTCGTATCTGTTGGAGTATAATTGCTCAACAGTTCGACAAATATTGAAACTTGTTCA
>dnaPipeTE_Braconidae_comp_TRINITY_DN24794_c0_g1_i1
GTTCTTTCAAATCACTTGCTTCATCAGAAACGAAATTGGCTGCCTTACGAATTTGATCTAAATGTCTTTTCCAATACAATTCTTGTTTTAAGATTTTACAATATTATTTCTGACCCCTAGACAATCGATTACTTCGGCTTTTTGCCAAGTTTGCTTTGATGGAACTCTATAATCTGAACCCATACTAGGTCACCAATTTAAAACATTTTGTTCCTTTTTGCGGGGTAATTTTCAATTTGTCTATTTCGGTTCATTGAGAATTTGTGGAAATTATAAGATAACAATTAACCCACATCT
>dnaPipeTE_Braconidae_comp_TRINITY_DN24740_c0_g1_i1
GAAAATGTACTTCTATGTACTCCGAATTTTTTGTTAAGTTTCCGAACTTGGCAATTGCAATGGCTCCAGAGTTGTCTTCGTAAATGTTTATCGGTTTTTCAATCACTACACGGAAGTCTTTCAATAATTCTAAGATAAATTTAATTTCACTGACTGACTCTGATAAAGCTACGTATTCAGCAGCGGTGGAAGATTTTGTCACACTCCCTTGCTTTTTGGATTTCCAGTAAACAACGTTTCCAAAAATTCTTATTACGTACCCAGTCGTCGATTTTCTATCATTTCGATCATTTGTATCCCCAGCCCAGTCAGCGTCAACAAAACAATCCATTTCTTCTACATTTGTATT
>dnaPipeTE_Braconidae_comp_TRINITY_DN71552_c0_g1_i2
GGAATCCCTTTTTCCGGTTTGAATATTCTGAACAACGGTCTGTTGTCGGTTCGTAGAGTAAACTTTCGCGCGTAAACGTAATCGTAGAATTTTGTGATGCCGAAAATAATTGCCGCCGCTTCTCTGTCAATTTGTGAGTAGTTAGACTGAGCTGGGCTCAAGTGTGTTGACGCGAACGTGACCGGTCCTTCTTCGTCTTCATATGGTTGGCTTATGTATGATCCCAATCCTACTGGGGATGCGTCGCAAGTAAGGATAAGTCGACGTGATGGGTCATAATTAACTATTACTCGCTTTAACTCACGTTTTGTTACTTCGAAAGCTCTTTCGCACTCCGCGCTCCATATACATTTTTTTTTATTGTTACAATTATATAAAGGCGCTAGTATCGAAGCTCTGTTTTTGAACAATCGTGCATAATAGTTCTTTTTTCCGATTAATAATTGGAGTTCTTTGTGGTTTGAGGTACGAAAAACTGCAATTTTCGACCCGGACTTTCAACCCACATTATTTTATCTTTGTTAGTACTTTATCTAGGTTATTTAAATGATCGGTTTCATCAACTCCGGTTACTACGATATCATCTGCTACGATGGACACTCCCGCAATACAGCTCAACATTTCTTCCATTCTCGTTTGAAATATGCCTGGCGCCAAGCTGATTCCGTATTCGAGAAATAAATATCGAAATAAACCCAAATGCGTATTGATTGTTAGCAGTGGTTGT
>dnaPipeTE_Braconidae_comp_TRINITY_DN71589_c0_g1_i2
GCTCGTGTTAACGTGCGCGATGCGTATGTAATGGGTAAGTCTTCCCCAATTTTCTTTCCCGGTCCTAACTGACTTAAGATCGCGCCGATTGCATAATCTGATGCGTCGCACGTTATAATGAACGGCTCGTCCATATGTGGATATTGTAAAATTGGCTCAGCGCACAAAAGCCCTTTTAACATTTCAAACGCGACCTTCTGCTTTTCTTCCCATATAAATGGTACGTCGTTTCTCAACAAATTGGACAGGGGCTGAGCCAATTTTGCAAAATTTGGGATAAAACGACGGTAATATCCCACTAGTCCGAGGAACTGTTTTATATTTTTTCTGTTTCGTGGGACAGGGTAGTGCGAAACTGCTATTATTTTTGCATTATCCGGTTTTACCCCTTCCTCCGATATTACATGGCCTGAGTATACTACTTCTTTCCTTAAAAATAGACACTTTTTTGGGTTTAATGTTAATCCCGCTGTTTTGAGTCGGCCCAAAAGTCTGCGCAGTTTTTCATTATGGTCCTGAATGCTTTTCGCGTAACATACCACATCATCTATATATATAAAAAGTTCTACTCCCTGTAACCCAGATAGTACTCTATTCAAAATTCCCACGAAACATGCAGGTGACCCTTTTAACCCCATTGGCATTCGTTCATACTGGTAA
>dnaPipeTE_Braconidae_comp_TRINITY_DN71526_c0_g1_i1
GAACGGTGGACCTGTGAGTTGGAAATCACGCAAATAGCGAACTGTTGCACTATCGACTATGGAAGCTGAGTATATGGCAATTACCGAAGCTACAAAAAAGTCAATTCATTTGATAAATTTCTTGAAAAATACTGGTTTATTTGATCAAAGTCATGTATGCTTATTCAACGATAATATGAGTGCTATTAAATTAGCTAAAAACCCAGTCTCCCATGGTAGATCGAAGCATATTGATATTAGGCATCACTTTATTCGCGAAAAACTGAAAGACGGAACGATTGAATTACTTCACAAACCGTCGAATGGATTAATGGCCGATGTTTTGACCAAAGGATTATCAGGGCCTAAACATAAAAATTGTATATATTTATTTTTAGATGTTGATGAAGTTGATTAGTAACATTTTTGGCTCGCACTTTGAGGGGGAGTGTTGGTAATACCCGTTAGCCAAAGTATGAGCCTATGTGGCTACCTTTATATACTTGTGTCTATGTGTTTGTAATCAAGCGCCTTATATATATGTATCGTATACTGAGCGGCAGCAGTCTTCGTCCCGACTCTCAGCGTAATGGTCGGTGCTCCCGCGACATTGTGTATACATTTAATCTTTCTAATATACTTTAATATAGAGAGTTGTGCTTATTCTATTCATTCTTTATCCTTCCCTGTGCCTAAGTTCAACAGGTTATGGGCCCAGCTTATACGGATAAGAAAGTGTGAATGCACAT
>dnaPipeTE_Braconidae_comp_TRINITY_DN71553_c0_g1_i3
TTGTAAATGAGATGAAAAATCTTCCAAGTATAAGTTCGGGAAAGATCGAATTAACTGAATTTGCTTCGAAAATCCGAAACGCTGTATCAGCGATCAAATCATTAGAGAATTCAGATTATTTGCGGAGTCCAGATCTTGTCACGAACGTGATAAACAAAATGCCTTCTCCGATGATTTACAACTATATTCGATTTGCGAACGAAGTGGGCAGTAAAATATCTAACCTAGAAACGATTGCCGAATTTCTATATAAAGAGGCAGAAATGGCCATTACTGCCGGAGTAATCAATATGCATTCGGATGTGTCGTCAGAAAAAACAACCCGATCTTTCCAGAATCCGCGGAACAAAAACAGCGCAGTTTTAACAGTCAATGTAGAACGCTCGAGTCACGACGGGGAAGAAGAAA
>dnaPipeTE_Braconidae_comp_TRINITY_DN71563_c0_g1_i1
ATTTTTAAAACGTAAACCGTCTGAAAAATGGTATAATCCATTTACTCCGTTTATATTAAATATCATGAAATCGAACATGGATATACAGTTTATAACTGATATATACTCTTGCGCCAATTATGTATCTGAATATGTCAATAAAACCAATAGAGGAATCAGTAACCTGCAAAGAGAAATATTAAGAACAATCGATCAACATCCAGAATTTAACATTGTTGAAATAACCAGAAATCTAGGTTTAAATATGCTAAATAGTATTGAAATGTCGAGTCAAGAATCTGCTTGGTATCTTTTAAGAATTCCAATGTCGAAAAGTTCAGATGCTGTTGTATACATTCCGACAGTTTGGCCATCTGAATGTCAAAGGTTACGAAAGACTAATAAGGAATTACTTGATATGCAACTTGATGATGACTCGACTGATATTTGGAAACACGATTGGTTTGATAAATATGAACAAAGACATCAAGATTTGAAAAATATAAATTTAGCAAACTTTGTTGCAAACTATACAGTTCATAAAAATAGAAGTTACAGTAAAAGACAACATTCACGAATAATACGTTATAGAAATTTTGATATAAGTAGTGACTTAAATGAATATAAAAGAAAAATGGTGACATTATATTCCCCGTTTAGAAATGAAAACGAAGAAA
>dnaPipeTE_Braconidae_comp_TRINITY_DN71563_c0_g1_i2
TTCAGACGGTTTACGTTTTAAAAATACTTTCGGCCTTTTTATTCCTGCTTCCAGTATTTTATGATAATGATCATCTGATATAATATTGTTATGCAAATCAAATGTATCAAAATCAATATAGTCGGTATTTTCAAGATTTTTCCTGATGTTTTTATAATGTTTATAATAACCATCAAATCCAGTATAATCCTTTTGCATAGGTGATAATACAACTGTTGATCGACTCGGCATGAATGGAGCTTCAAATCTACATTCTCTTCTCTTTCCAATAACGTTCTTATAGCATGTGAACGTATGATGATGTTTTTGTAGACTGATGTGATTAGATGCATGTTCTGATGATACAGAAATTATTTCATCGATTAATCTTATGAGGTTTTGTGATTGTGTACCAATAACATAATCAGGCGCATCGGCTAACCAAAGCAAAATATGTGCATGAGGGCTACCTCTATGTTGAAATTCAATTCTTTTAAAATAATGAGTAATATGATGTGAACCAAATGGACTTTTTTTTGGTGACGACAGAATACTTATTAAAGTATTTACTAATTTGTTAAAATAAAGAGCACACGAAACTGAGTCTTCATTAACAAGTGTTGCTTTTTCATTATAATGTAACTGCTCCATCATTTCTTTAGAGATTGACGAACCATTATTTTTTAATTCGTATAATGTTTTTAGTAAATTAGTCCATCCAATTTCATTGGTACTGACTGTAAGAAATATTGTCGGTTTTCCTAATTGTCTAATCATGGCAAATAAATCTCTTTTACGATTGGCCCAATATCAAACTGAGTTTGGGATTGATTGTAAGAACGCAAGATTTGTTTCCATACAATATCTACATACTCATTATTTTGGATTTGTTTTTTTGTAATAATTGTATCTTTGCCAACATATTTAAAAGCAATTGTAAGACTATCACGTATTCTTAATCTCATTATTTTCATTGCCATGTATAACAAATGTCGTGGCGTAACACCTCTACGATCTGATCTTCGTAATTCACTTGAAGCCATAT
TAAATGGATGAATAAAAATGAATAAAAATAATTTTTGGTGGATCATTGCAATTCAATGAATGACGTTTTA
>dnaPipeTE_Braconidae_comp_TRINITY_DN90924_c1_g1_i1
AAAATGATAAAATTAAATATATTAATTGCGTAAAGTTTTTTTTTATAAATAAATTAATAAAAAAAAAGAAAATGAATTATAATTAATAATGAATTAACTAAAATAATTTAAATAATTTGTTTATAAATTATATTTGATTGAATTAGAAATGAAAATAAAAATTGTAAATGATTGAAAAAGAAAAAAAAAAGAGTAAGTTATCAGTCAGCCATAGTATTGAGAAATA
>dnaPipeTE_Braconidae_comp_TRINITY_DN73815_c0_g1_i1
ATTACGACCCAAATGAGAAACTGGTATTGGCTTGCGATGCGTCTGCTTACGGTTTGTCAGCGATTTTATCGCACAAATACAAAGATGAAAGTGAAAGGCCGATAGCATACGCATCGAAGAGAATAGCAGAAAAAGAATTGAATCGCACCATTCTAGATAATGAGGCAATGTCTATCGTTTTTGGGTTTAATCGTTTTTACCAGTTTGTATCCGGTAGAGAAGTAATTTTACGTACAGACAATAAGCCACTACAGTTGATTTTGGGTTCGCGAAAAGGAATTCCGTTAACAGCCGATAACCGTCTTCAGCGTTGGGCGTATTATTTATCAGGCTTTAGATACAAGATTGAGCACATCAAATCGGAAGCGAATGCGAACTGTGATGCGTTGTCTCGATTGCCAATCGAAGACAAGACGGAATTAATTGACAAAAGACCACGTAGTAAGTAATATAATGAAATATGTACGAAATTATTGGCCTGAAGTGAAGGAGCTATTAGATGAGGAAAAGCGTTATTATTCTAAAAGGTTAGAACTTTCAGTGGAAAAAGGTTGTTTGTTCAGGGGCTTAAGGGCAGCCATTCCGAGCTCCATGAAAATGTTGATATTAAACGAATTGCATGCGAC
>dnaPipeTE_Braconidae_comp_TRINITY_DN73815_c0_g1_i4
ATTGGCCTGAAGTGAAGGAGCTATTAGATGAGGAAAAGCGTTATTATTCTAAAAGGTTCTCCAACTTTCAATGGAAAGAGGTTGTTTGTTCAGGGGCTCAAGGGCAGTCATTCCGAGCTCCATGAAAATGTTGATATTAAACGAATTGCATGCGACGCACTTAGGTATCGTTAAAATTGAGATGTTCGCGCGTTCGTATGTATGGTGGCCAGGTATTGATGAGGATATCGAGAGAGTAGTAAAAGGGTGTAAAATTTGTGTAGTTCAGTTGGAAAAACCGCCTCAAACGCCG
>dnaPipeTE_Braconidae_comp_TRINITY_DN73811_c0_g1_i2
ATATAGATTATTAGCATCTAAGTAAATCAAATACTTCTTCTCGATATTGGGATTGTACCCAACTTTCATATACTCGTTGTTTGCAATGGCATATCGATTTGAGCACATACTAACGCCTCCTCTGATTCCTCTCTGGATAAACAGCACCATATTTATATCGCTCAGAAGTTGAAGTTGAACCTTGCTATGGTAGAGCATGGCGTTCCAGGCCAATCCAGGTGTAGTGAAATAGTGCGGAGGATCCAAACCATATGCTGACAAACACGTTGATCGAAAATTCTCGTAAATATCTGCTTGCAGCAAAACATCTACTTTCAAATATAGATCACTGTATTCACCCAGATTTTTTGTTTGAAATACATTCCAAACCATTTGAGCATGAGTATAATCTTCTTCTTTAATCTCACATCTTTCGAGTTTTTCACGCTCTTCTTGTGACGAAAGTGTTGTTGTTGTTGTTGTTCCTGACTCAACATAGATTTCACATTCGTTGAGCTTGCTTCGGAAATCTTCTTTCGATGGAAACGATGTAGTTTCTAATTTTTCAAACGAA
>dnaPipeTE_Braconidae_comp_TRINITY_DN73874_c0_g1_i1
CGTCCAGTTACACCTCATCTGGTCGATTTGGATAGTAATCATCAATCAAAGAATCGTAAAATATATCAGTAGAATCAGCTTCAAGTTGTTTGATAAAATTATGTGGTTTTAATTTTCTGTTCCTCACAACTCGTAAATCCAACCATTGGGTCACTGTTTTTGGATCAGTGCCATGTAAACGATGGCCAACAAGATAATCAACTGCTTCGAAGACTCCTATTTCTCTAGTCATTAGAGACTTCATTACAATAGACCAAAGACGACTAGTAAGAGACTTGTTGGAGTTAAAATCAGAAAAATCGATAACACTCTTTTCTCCTTTGGTTCCCTAACCAGAGATATATCTAGTCAAAAGATATGACGATTCACCGATGAACTGAGCATTCATATTACCTTCCCAAACAGAATAAAGAAGG
>dnaPipeTE_Braconidae_comp_TRINITY_DN73898_c1_g2_i1
AATTACTAACAATGGGGGCAATTGAAAAATGCCAGCCGATCGCTGGTCAGTTCATCTCTACATATTTCTTGACTTCCAAGTCAGATGGGAGTTATAGGTTCATTTTTAACCTAAAAGAACTCAACGAGTTTATCACCTCTTATCATTTTAAAATGGAAAATGCCAAAATGGCAATCAATTTGTTACAACCCGATGATTTCATGTGTAAATTGGACCTCAAAGATGCATTTCTCACAGTACCTATGTGTCCTGAGCACAAAAAATATTTACGATTTATTCACAATAACAGACTATTACAGTTTACATGTCTTCCTTTTGGACTCTCTTCGTGCCCATATACCTTCACAAAAATCTTGAAACCTTTTATACAAATTTTAAGGACTATTGGCATTACAGTTATAATCTATTTAGACGATATACTAATTATTGCACGAAGTTATGTTAAATGTCTTACCCATACAAAAATAGCAAAAACATTACTGCAAGCAATTGGGTTCATTATAAATTATAAAAAAAGCATCATTTTACCAGTCAGACAATGCATTTTCTTGGGGTTCAATTTTGACTCTGTGCGAATGAGACTAAGCTTACCGGAAAATAAACGGACGCCAATAGAGGTAAAAACTGCTGGTAGATTAAAAAGATTCATAAACAATTGGCGAGCGATCACGAATGACAGCTTTATTTTAGAAAGCATTCAAGGCTACAAAATCCCATTTTTTGCTCAAGCCAAACAATTACGCGTACCGAATCTACCAAAATTCAACTCCGTGGAAACACGTGAGATTGATGCAGCCATCGAAAAATTAGTAACAATGGGGGCAATTGAAATTTGCCAGCCGATCGCGGGTCAGTTCATCTCTATATATTTCTTGACTTCCAAGTCAG
>dnaPipeTE_Braconidae_comp_TRINITY_DN73898_c1_g1_i2
AATTACTAACAATGGGGGCAATTGAAAAATGCCAGCCGATCGCTGGTCAGTTCATCTCTACATATTTCTTGACTTCCAAGTCAGATGGGAGTTATAGGTTCATTTTTAACCTAAAAGAACTCAACGAGTTTATCACCTCTTATCATTTTAAAATGGAAAATGCCAAAATGGCAATCAATTTGTTACAACCCGATGATTTCATGTGTAAATTGGACCTCAAAGATGCATTTCTCACAGTACCTATGTGTCCTGAGCACAACAAATATTTACGGTTTATCCACAATAACAGACTATGGAAACTAACGGAAAATAAACGGCACAAGATCATCGATTCCGTAGAGAAAATGCTTAGACGGAAAAATGTAAAATTGAAGAAATAGCGAGCTTGACTGGACTTCTGACCTCCGCCTGTTTAGCCATAAAATATGGTTGGCTTTATTATAAGAGCCTCGAAAGGGATAAATTTGTAGCACTGAAAGAATCCAACGGTAATATGAATGCTATAACGGCAATTTCGGAACAGTCTATTAAAGACTTACTCTGGTGGAAAAATAAAATCCCTTATACTTATAACCCGATTAGAACCTTTTCGTTTAAAAAGGAAATTTTCTCAGACGCTTCAACTACTGGGTGGGGCGGTGCATGCCAAGGCAATAGAGCACACGGTTTTTGGGATACAAAGGAAAAAGGAAAACACATAAATTACTTGGAAATACTGGCTGCCTTCCTTACATTAAAATGTTTTTGTACAAAGGACAAGGACTGCCAAATCTTATTACGCATTGACAATAGCACTGCATTAGCATACGTGAATAAAATGGGTGGCGTGAAATACCCGTTATTAAATAACTTGACAAGACAATTGTGGCAATGGTGTGAGGCTCGAAATATCTGGGTATTTGCAGAATATATCGCATCAAAAGAAAATGTAATAGCTGATGAAGAGTCACGTATTTCCAATATAGACACAGAGTGGGAATTATCATGGGATGCCTTTAAACAGATCAAAAGAGAACTAGGAGAG
CCCACCATAGACCTTTTTGCCACAAGAATTAATAAGAAGTGTCAAAAATACTGTTCTTGGAAATACG
>dnaPipeTE_Braconidae_comp_TRINITY_DN73823_c1_g1_i6
TGGATTTCCAGGTTATTTCAGATGGATTACCAGGTCAATCCAGTTGAATTACCAGGTCAACCCAGGTGGATTTCCAGGTGGATATCCAGGTGGTTTCCCTGGTGAATCTCCAAGTCAAACCAGTTAAATCTCGAGGTGTATTCCCACATTGGAATCATCGTGGAAATCCAGATTTTTTTTGCGACAGGGAATTTTCCCATCTCTTCACGGAGTCGTAG
>dnaPipeTE_Braconidae_comp_TRINITY_DN73823_c1_g1_i7
TGAATCCAGGTGGATTTCCAGGTGGATTTCCAGGTGGATTTCCAGGTGGATTTCCAGGTGAATCCAGGTGGATTTCCAGGTGGATTTCCAGGTGGATTTCCAGGTGAATCCAGGTGGATTTCCAAGTGAATCCAGGTGGATTTCCAGGTCAATCCAGGTAGATTTCCAGGTCAATCCAGGTGGATTTCCTGGTCAATCCAGGTGGATTTCTAGGTAGATTTCCAGGTGGATTTCCAGGTCAATCCAGG
>dnaPipeTE_Braconidae_comp_TRINITY_DN39024_c0_g1_i1
AGAAAAAAAAAAATTAAAAAATAATATTATAATACCCACATAATTCAGTTATAATATTATTTTATTGGGGTTTCGTCTAGCTCACAAGACGAATCCTCAAGCTTAGGGCTGAGTCTCAACACATCGCAGCGTAGTAACTGCTCTACCAAGTACAACACCCCGCCAGGTACCTACACTTCTAAGTCGTCTACAAACGATTCTGAGTCT
>dnaPipeTE_Braconidae_comp_TRINITY_DN39053_c0_g1_i1
TTTGTATCTTTCTCTATGGTTTCCGTCGAACGTCTACATCGTTTTTGAGCGTTTCCATGTTATCCTGTGTACATGGGATAATTATGCCGAGAATAGCTATCCAGATAACACCTCAATTTCTGAATAGACCAGATTACGGCTAGGAATTCTTTTTCAGTCACTGAATAACGCGTCTCAGTTTCTGTCATAGTCCTACTAGCATATGCAATTACTTTTTTTCCATCAGCAATAGTTTGTGTTAAAACTGCGCCAAGACCAAGCATCCGTTAAAAAAAAGAACGGAGCTGCGAAATTTGAACAAGCCAAAGTTGGTGCAGTGGTGAGTCTGAGTTTCACTTCACGGAAGCTATTGATTTGAGTTTCACCCCAGGTCCAAGAAACATCTTTTTTTGTTAACCTGGTTCGGGACTCGGCTATCGAAGAAAAGTTTGGTATGAACCTGCGATACCATGGGGCCATTCCCAGAAAACAACGAAGTTGCTCGATATCTTGTGGTGCCGGATATTCCATAACTGCCACAGTTTTCTCCGGGTTAACTTGGAGACCGTACTGGTTTACCAAAAAGCCTAGATACTGGACTTCAGCACAACAAAAAAGACTTTTTTATAGTTAATTGTG
>dnaPipeTE_Braconidae_comp_TRINITY_DN29138_c0_g1_i1
AGGATCTCATAATCCCAATGTTCCATTTCTAATGCCCAACGTGCCAGCCGACCCGTAGGATCCTTTAAATTTTGGAGCCATTTAAGCGCACTATGATCAGTTATAATCGTGAATCTATATCCTTCTAAATATGGCCTAAATTTCTTTACCGCCCAAAATGCTGCCAGACATTCTTTTTCCGTTGTCGTATAATTTCTTTCTGCCGAGGATAGAGTGCGACT
>dnaPipeTE_Braconidae_comp_TRINITY_DN29110_c0_g1_i1
CATACATCTCCTTCATGAAGTACTTGAAGACGACACCTATTTTCCAGATAAAGAAGAGATCAGACAGAATATGCCAATACACTTTGAGCAATACCAAAACACCTGTATAGTACTGGATTGTACTGAAATAGCAGTAGAAAGTCCTAAATGTCTTCACTGTCGTTTGAGAATGTATTCGCATTACAAAGGGAGACAGACTGAAAATTCTCATCAGGACAGCTCCTTCAGGTTTGATTATCTATTGTAGTAAATGCTATGAAGGAAAAGCATCGGATAAAGCTATTTTTCTAAAAAGTGTCTTTTTTGACAAGATGATCCCAGGACAAGATGCAATTATGGCTGATAAGGGTTTTCTCATCAACAAATAATGTGAAGAACATCATGTAAAATTGATCAGACCACCATTCGCTTGCCAGAAACACCAAATGTCTTCTGAAGACAGTTTGAAAACTTAAAGCATAGCATCAGCTAGAGTTTATATTGAAAGGGTCATGGAGACTGAAAAATTTTGGAATCATGAAGTCAACAATAG
>dnaPipeTE_Braconidae_comp_TRINITY_DN29199_c0_g1_i1
AATCCAGCCCGGGGAGCGTGGAATTTTTTTCTCGCAATGTCACCTAGGGATAGTCCACCATACAATTGCGATCAGAATTTGAGCAATTCGGAACTCACGCCCACTGTATTTGATTTCTTCCGATCCCAGCGACTTTATCGCACTCACATCAGTGCATATTCTAGTTGGCCACTCCCCCACGATGCTACCCAAGGACAATCATGCTTCTGTTCCAGAAAATTGACTCTCCACAGGTGGTTTCTATCCAGGATGTGCCGAGATTCCTGGAAGAAATGTCACTTGGAAAATCTAAGCAAACTTCGGAACGCCAGAAGTAGAACATTGGCAAAGATGGACTCAATTTTATCTCTGTCATCATCGTCATTCACGAAATTGAACCCTGCATGCGGTGGCAACTGGAAGTTATTGTTAAGATACATGCAGGAAGCAACGGGATTATCAGAGTCGCAACGATCAAAACCTTTCAGGGTACATGAAAAAAAAACATTACCCAACAATGCCTTATTCCAAGAGACGCCTAATTAAAATGGTATCTGTATGTATGTTTATACGACTCATATCATCATATCGACGTGTCTTACGAAGAAAGACAAATAACTGAATCTGTCCACGAAGAAAGACATAACTCGCGTCTGGCC
>dnaPipeTE_Braconidae_comp_TRINITY_DN86235_c0_g1_i1
GTAGCAAAGGGATACAGTCAACGACCCGGCATTGATTACGATGAGACGTACTCTCCAGTAGTGCGATTCACAGTCCTCAGAACGCTATTTGCTTTGGCTGCCAAACTGAAATTACAAATACATCATATGGACGTCGAGACTGCTTTCCTACACGGTAAGATAAAAGAAGCTGTATACGTCCAGCAACCTGAGGGTTATGTAATCCAAGGAAGTGAACATCTGGTTTGTTTACTCGACAAGGCCATTTATGGTCTGAAACAGGGATCATCGGTCTGGAATGAAAACATCCATAACTTCTTCGTTTCAAATCAAATGATTCGTTCCAAGACCGATACTTGTGTTTATTATTATATAAATGGAAAGGAAATCGTAATCATTGCATTATACGTTGATGATATATATATATTCACTAATGAGGATCGTCATTTGCTTGCTATTAAGGCTGAACTCAAGAAGAATTATCCAGTCAAGGACTTTGGCGTCGTCAAAACAGTGCTGGGTATCAATGTTACATTCAATGAGGAAAATGGAAACATACAGCTGGACCAGACAGAGTACAT
>dnaPipeTE_Braconidae_comp_TRINITY_DN86216_c0_g1_i1
CAGATAATAATTGATAAGTATCCTTTGCATACTATTGATGATATACTTGCAAAATTGCAAGGAGGTAATTGGACTTAACGCATGCGTACATGCAATTCTCAGTGATTCTCAGGGATTATTTAAATATACTAAAATATCAGAAGGTGTTTGACCTGCACTCGCAGACGTGCAAAGAAAGATGGATGAGTGTTTGAGAGGGATTGATGGTGCAATAGCCTACTTAGATAATATCTACGTTACGGGCAAAACAACTGAAGAACACTTAGCAAATCTAAACAAATTTGCAG
>dnaPipeTE_Braconidae_comp_TRINITY_DN90057_c0_g1_i1
ATTATTTTTGGCCTAATATCCGAGAACAAGTAAATAATTACGTGCGAACGTGCATGGAATGCCAACGACGAAAATTGGTGAGGGTAAGGACGAAGCTCCCGATGGTAATAACCACTACCCCAAAATTCGGATTTGAGGTAGTGGAAATCGACATAGTTGGGCCACTCCCCGTTACCGAGCAAGGAAATCGATATATACTCACGATGCAGTGTACATTGACAAAATTCTCGAACGCGGTGCCGCTTGAAAGGATAACATCGGACACGGTGGCGGAGGCATTGATCTCGGAGTTCATAACGCGTTTTGGATGCCCGGTATATTTCAAACACGACTTGGGTTCGAATTTCGTAAGCAGGCTTTTTAAGAAAATTTGCGA
>dnaPipeTE_Braconidae_comp_TRINITY_DN11579_c0_g1_i1
TGTATATATTTAATACACAAGGGAGAAATCGTAGAAAAAAAAGAAAAAAAATGCTAGTGAATTTGTCTCACTTGCACATTTGTGTGTACGAATTATAATGTATTAGTGTATTTATCGGTATTTATGTACACACACACACACACACATATATATATATTTATTTATAATAAATATATATATATATATGTATTCATTTATTTGTATAA
>dnaPipeTE_Braconidae_comp_TRINITY_DN62419_c2_g1_i1
AGTTCAGAGAGTGGTCAGGAGAGTCAAGATGGCATGGGAACAACATCAACATCAACAACAACCACAACAACAGGCAAGTTATTTAAAAAACAATATTAAATTTGTATATTAATTTTGTTTCTTTTATTATATTTTCATTTGTATTATCATGTTTATCATCATCATTATCATTATCAGATGAATTTTTATTAATAATATTATTTGAAAGACTTTG
>dnaPipeTE_Braconidae_comp_TRINITY_DN59627_c0_g1_i3
AACCGTGAGGAGCAAAATGACGACGGCGGCGGCGGCGGCGGTTCAGCTTTTAATATAGTGAGATAAAAAAGACATTATGATTTTTGAAAGGTGTAACTAATACTTGTTCTATTTTTGGCTTCTTTTCTTTCAAAGCGGCCATCGATATTGCTCCGATTCCAATTTTGTCGTTTCTCCAATTACCTCACAATCTTTCGATATAAAGTGTACTATATTGTCTCTCTTATACGTGAGACATGCTCTAGACGTCATCACATTACTTTTCAAGGGTAATGTATAATTATCTTGCGGTGGAGGCTGTAACTCACCACTGGTTCATG
>dnaPipeTE_Braconidae_comp_TRINITY_DN39500_c0_g1_i1
ATAGTGTTTTAAAAGCATCTATCGTTGAAAGATTCAATAGAACATTGAAGGATAAATTGTTTAAGATATTTTCATTGACTGGAAATTATATTTGGATTGACCATTTATCAAAAATGATGAGAGAATATAACTCTAGTGAACATAGAATAATAGGTATGAAACCAAAAGATGTACATGAGAAAAATGTTAAAATTCTATTGTCTACAGTATTTAAAGATAATGGGAAGAGGAAAATAAG
>dnaPipeTE_Braconidae_comp_TRINITY_DN39500_c1_g1_i2
GAAAAATGTTAAAATTCTATTGTCCACAGTATTTAAAGATAATGTGGAGAGGAAAATAAGAGAAAAATTCAAAATAGGAGATAGTGTGAGAATTTCTAAGTATAAACATCTTTTTGAAAAATCATACACACCAAATTGGGCAACGGAAGTTTTCAAAATAGTTAAAGTTAAAAAAACAACACCGACGACTTATTTGATAGTAGACTCGAATGGAAAATCAATTTTAGGAGGATTTTATGAGAAAGAATTGCAAAAGGTTTTGAATCCGAATATATTTTTCGTTGAAAAAGTGATTAAGAAACAGGGAGGAAAACTTCTAGTCAAATGGTTGAGATTAAGTGAAGAAAATAATTCTTGGATACAAGAGAAAAATATACTTTAAAGATAGCGTGAATGAATAAGATTCAACGGAGTGAAAATAGTTTTTACAATCTCAAAAACGTTTTAGAAAAACGTAAAAGTGAAGTAAAGTTTAGAATTGTATAGAAGGTTGGAGAGAAGGTAGTTGAAAGGGAGATAATAAGTATCACTTCCATTAAAGGATAAGTGTTA
>dnaPipeTE_Braconidae_comp_TRINITY_DN34265_c1_g1_i1
AGCATTGCTCCGGGTTTAAGTTAGTCCGATTTTCGCCGATTTTGCCTGCAATAATCCAACCTAACTTCGTTTTCTGTAGCTTGGCCTTATGTCCCGTAATCGCTATTTGTCCAACGCATAGCAAATCGTAGAACAATTCTGCTCCTAATAAAGCATCTATTGTATTGGGCTTGTGGAACTCTGGATCGGCTAATTTAAGATTTGGTGGTAAAGATAGGTCCCGTTGATCCAAAAACTGATTCGGCAGACGATCGCATATTCTGTCAATAACCAGAAATTCTGCTTGATTTTTATAATTCTCGCACCTTGAAATTAACTCCGCGCA
>dnaPipeTE_Braconidae_comp_TRINITY_DN25966_c0_g1_i1
CGGGAATCTGGAAATACGCTTGCCGCAAATCTATCTTAGAAATATACCGCGCTTTCCGCAATTTATCCAAGATTGAATCCAGCGAAGGCATCGGATATGCATCCTTTCGAGTGACCTTGTTTAAGTCTCGGTAATCGATGCAGAATCTGTACGTTCCGTCGGGCTTCCTCACCATCACTGGGGCGCTACTATAGTCGCTCGCCGAACGCTCAATCACTTCCTCGTTAAACAGCCGCTCGCATTCTTCCGTCGCTTCCTGCAATAAACGCGGTGACATCCGACG
>dnaPipeTE_Braconidae_comp_TRINITY_DN25905_c0_g1_i1
ATTGATTGTTAACCCGTTTGCTGCTGACCAAGCCAGGATATTTTTTAGATCCTCATTGACTTTCCTGACAATATCGTTCAGTTCAGCAACTCTGCCCATCGCGAACATTGCGAAGTCATCAGCATAGAGATGATACGAGCAGTACTTATAAGAACTGTGGACAGATCATTCGCATAATAGGAATAACACGGCGGACCGAGGCCGGTTCCCTGGGGAATTCCCACAGGTTTTCTCCGAGAGGAAGAAAGCCGGCCATCAGCAAACGTAACAG
>dnaPipeTE_Braconidae_comp_TRINITY_DN4141_c0_g1_i1
CGGAAATAAATTTATCAACACTATCGGGAGTAGTCATTTTATGATTTTGTTTTAACGTAACTAATAAATGAACATGAGGTAAACCACGTTTTTGATACTCTACTACATATACGTATGCTATAATCTCACCTAAAAGTTTTTTTTTTTCTAATATATTCATTAGCTCATTTTTTTTTATATCGAATACGCGTGAAACAATGTCAGGTCTATCTGATGCCGTTAGACCCGGTAGTAAGTTTTCTTTGATTTCAAGCCAATTGGGATTGCATGTCATTGTTATAAAAAGGTCAGGTTTACCAAATTTTCGTACAATTGCCATTGCATCTTGATAATGTTGGAGCATATTACGGGGAGAGCCAGTAAACGATGATGGTAAAATTACCAGTTTTCCAACGTGTCTATTAGTATTATTTGCTGTTTGTTGCAAATGATCAATTAGTCCTTGATAACTATCAGCACGAATAGTTTTTTGGTTTTGTCTAGCAAATGTCATTCTGTCTTTCTCAACTTTAACATAATTATCAACAACCCATTGCTGAAACAATCTTCCACCCATTAAAATAACATTATCATCGCGAACAGCCATTCTATACTTAATGTAAGCAGATCGTGTTACACGTTTTTGAGAGTTAGTACATTGTATTCCATCATGCCAACCTCTTGTACCGTGAGGTAAATACATTGGGTAAATCCATGGTTCAACGTTAGGATTCATAGAACTGACATATTCAAGATTCTGAGTTCG
>dnaPipeTE_Braconidae_comp_TRINITY_DN78190_c0_g1_i5
GCAAACCTCGTGGCGTAATCAAATGACCAAGAAAAATGACCGCTTGCTTGTAAAACTGACACTTTCTCGGATTGAGTCGCATATTCACAGCTACTAGCTCGTCCGCCAATATTATAAATACTTCCTCTAGTTCTTCGAGCAGGCTCCTTGCCATGTATATGTCGTCGATATAGCCGAAAATATTTCCTCTCGTTCGTTCGTCAAGTTTCTTCATTCGTCTCAAAATATTTGTGACCCGTCTAATAATTACGTTAGTGTTTTCTTGGAATGCACTGGCAGCATTTCGCATGCCAAATGCTAGTCTTGTGAATTGGAAGTGCCCGTAAAGGGGTCGTAAATGCGGTTTCTTTCGCGATTTTCTATTTTCAACGAAATTTGATGAAAGCCGGAAATCATGTTAACTACCATGAAATGTTCAGTGCTGCCCATATCTTCGGTAACACTCTTAATATTTGGTAACGGAAAAGAGAATCTGATCGTTTTCTCGTTCAATTTTCGAAAGTCTACGACCACTCTGTATTGTTTTGAACCATCAGGGGCATCGTCCTTCTTCACTACCCAAAGCGGCGAGTTGTACGGGCTCGTGCTTGGTTCAACGACTCCCGTGGCTAACAGCTGATTGACTTGGTTTTGCACAACGTCTTGATGTGCT
>dnaPipeTE_Braconidae_comp_TRINITY_DN78117_c0_g1_i1
CTATCACAGTGACTCTTCCAATTAAATTTTCTGTAGTTGCAATCTCTTTTATCAAGAAATGCGCATCATATCCTGTAAGGTTGTGAAAAACTACAGGGATGACGCGAGAATCTTTATAATTCATATTACATCCTTGATGTGCTGCTCCACGATATCTAGAACAAGAATATGAGATGATATTATTTCACGATCAAATATTACACGATCAAATATTACTACTTACTTGCCAGTCAAGTGACAATGATCGGCTACTCTCATTTGACCATTCTTGAACACTTTTCTGCAAATGTGATTCATCATGAGTGAGGATCATAGGTACTGGATTGTTATACAACTTTTCTAATTCATGAGCAATTTCTTGCAATTCTTGTATAAACCATTCAGCTGGTGTATCAGTATTTTCATGGGTCTGTCTATAACTTTCATAT
>dnaPipeTE_Braconidae_comp_TRINITY_DN78147_c0_g1_i1
AGCACGTATGACAGGGAACTACTGGCTATGTTTGCTGCAATAAAATAATAAAATAATAATAAAAGCACTTACTGGAATGTCGTCCATTTAAAATTAAAACAGATCACAAGCCACTCACACATATGTTTACAAAGAAACTCGATAAAGCATCAGAGCGACAAATCAGACAAATAGATTATAACAATTCACCAACGACATAGTCTACGTGAAGGGTGAAGAAAGCGTAGTAGCTGATGTCTTATCAAGAATCAACACAATAACCATGCCAACACAGTTAGATGCAAATACAATTCATGATGCACAGGCTACTGACGATGAACTACAAGAACTTATTCAAGACACGTCTTCATCGTTAAAACTGCAAAAGATTAACATAGAAAAAGACATTGAAATATATTGTGATGTTAAAAACAACGTAGTGAGACCATATTTACCAAAAATACTAAGAAGAACTGTTTTTAATGTGATACACAACAATGTAACCCAAGCATAAGAAACACCTCGAAATCCATTAGAGAGAAATTTATTTGGCCATCAATACACCAAAACATTACCAAATGGGCCAGAGAGTGTATCAAATGCCAAACAGCAAAAACACAACGTCACAACAAACCATTTATACAACAAATACCAGTACCAGACGAACGTTTTAGTCATCTTCATATCGACATAATAATGCTGCCAAACGTCAACAATTATCAATATTGTCTGACAATAATTGATAGGTTCACCAGATGGCCAGTTGCTGTACCACTTACGAATATCACAGCTGAAACAATAACAACAGCATTATTCGACAACTGGATAAGTCAATTTGGTACTCCAATCACCATAACATTTGACCAAGGAACCCAGTTTGAATCTGCTCTATTCCAAGCTCTATCTAAATTCATTGGTGCTTAGTAATTAATCACTTTCTTTGAATCACATTTTTTATCAATGATCGCTTGTATAAGAAAAAAAACATAAAATAATATTAAAAATAAAACTAACAATTTTTAATTTAATCTCTTCAATGATGAAG
AATAAT
>dnaPipeTE_Braconidae_comp_TRINITY_DN78147_c0_g2_i1
ACATTGAGGAAGAAAGCATTTAAAGTTGTACACAATGCATCACATCCAAGCATCAGAAGTACTTCTAGATCAATGAGAGAAAAATTTATATGGCCATCCATGTGCAAAGACGTAACCAAATGGGCCAAAGAGTGTGTTGAATGCCAAAGGGCCAAAGTACAACGTCACAATAAACCAAAAATTAACCAAATACCAATGCCAGATGAGCGGTTTAGCCACATTCACATTGATATAATTGTAATGCCAAATATAAATAACTACCAATATTGTCTGACAATAATTGATAGATTTACCAGATGGCCAGTAGCTGTACCACTTACAAACATAACAGCTGAAACAATAACAACAGCATTATTCGATCATTGGATAACACAATTTGGTACACCAGTTACAATTACATCAGATCAAGGTACTCAATTTGAATCAACGTTATTCCAAGCACTAGCTAAATTTATTGGTGCACGTAAAAACAGAACCACACCGTATCATCCTCAAACAAGTGGTATAGTGGAAAGATGGCATCGTACTTTAAAGGCAGCTTTAATGTGCTCAAGAAAACCTTGGTTGGAAACTTTATCCACAGTGATGCTTGGACTAAGAATGAGCTTCAAGGAAGACATCCAAGCCACACCAGCTGAACTTGTATATGGTATAGGTTTGAGAATGCCAGGCGAGTTTTTTATTGACAATGTGTTATCAACTAATCCACAGTTCTTCATGGAGAAGCATCGTGAAATTATGAGAGAGATAAAACCAACCTCAACAGCTCTTCATGCTAGAAACAAGATGTTCATATTAAAAGATATGAATACATGTACACATGTTTTTATAAGATCAGACCATGTGAAGGCACCATTAGAAACACCATATACTGGACCATTTAAAAAAATAGAGCGAACATCTGATTCAGTATATAAAATTAACGTAAATGGTACACATAAAAATATTTCAGTTCACAGAATTAAACCAGCATACATCAACAAAACAGATGATCGCGCAGACGCAGACGCACTGTCATACACAA
TCATACTTACATACATATTAGTTTTAAATTTAAATATAAAGTGTAAATCATTATTATTATTTCTAACATA
>dnaPipeTE_Braconidae_comp_TRINITY_DN20033_c0_g1_i1
ACACATAAGGGTCTTTTCCGCTATCGAAAAATCCCAGAGGGTGTCTCACCTGCGCCCGCAGACGTCCAACGGAAGATGGATGAATGCCTGTTGGGTATCGAAGGAACAATAGCGTATCTAGACAATATTTACGTTACGGGACGTACGGATCTCGATCATAAATACAATTTGGAAAAGGTTTGTGAAAGGTTGCAGGAATGTAACTTGCGATTGAATCTAACGAAATGCCAATTTATGCAAGAACGGATAGAAGTCCTGGGTTTTGTTATTGACAAGGAAGGGTTGCACAAATCGGCGTCAAAGATTAAAGCAATGTCAGAAGCTCCGAGGCCGACTAATGGTAAAGAGTTGGAATCTTTTTTGGGGTTAGTTACTTTTTACTCGAGATTTCTGAGAAATCGAGCGATAAAGTCGAAACCTTTGTATG
>dnaPipeTE_Braconidae_comp_TRINITY_DN20016_c0_g1_i1
ACCACCCTGCAGTTTGAATATGAAACCTGTGACTGATTTTGGATCACATGGGTCTGGAGCGTAGCTCGCATCACTGTATCCAACAAGCTGTTGCACGTTCGCGTTTCCAGTGTATGTCAATCGATAGCCTTTTGTAGCCTGTAGATACCTTAGCACCCTTTTTATTGCCATCCAATGGTCTTCATTATAACTATTATTGAAACGACTAAGATAACTTACTGGGTACGCTAGATCAGGTCTGGTACATTGAAATAAATACATTAGTGATCCTATGGCGCTCTGATATGGTATGCGATTCATCTCTGACGTATCA
>dnaPipeTE_Braconidae_comp_TRINITY_DN11321_c0_g1_i1
AATAAAACACATTTTCTCACCCGCATATCATCCGGCGACAAATGGCACAGCTGAAAATTTAGTCCGTACAGTGAAAGACAAAGTAGGTAAAATGTTACGCGACGGACACTCATTGGCATTTTCGTTAAATAGATTCTTAAGCGACTATAGAAACACAGAGCATTGCACAACAAAACAAACGCCGGCGTACCTAATGTTCAAACGAAATCTCCGTACCAGATTTGATCTGCTGAAACCAAATATCAAACATACTGTAGAAACAAATCAATTTGATCAAATTCGATTTCGG
>dnaPipeTE_Braconidae_comp_TRINITY_DN11328_c0_g1_i1
GAGGTTACCCCTAATATTAGGCAGTGGTACTACCACATTTTAGTGTGCGTCACGTCAGTAAGCCAGGGAAGTTGAGGTTGGTATTCGATGCAGCCGCTAAGAGTTCAGGAGTAAGTTTAAACGATCAATTACTGAAGGGCCCTGATCTACTTAAACCTTTGATAGGAGTACTAATGCGATTCAGACAGCGGCCATACGCGGTTAAGGGAGACATCAAAGATATGTTTC
>dnaPipeTE_Braconidae_comp_TRINITY_DN33612_c0_g1_i1
ATATTCAACTATGAACCGCATGCTCATTAATCATTTGGATCTAACAGTTTTGATAATAGGGATGAAATAATAATATCAATACAAAATCAAGATTTGATTGTTTTACCAAATCAAAAAGTTATATACATATAAGTGGAAAGGTGACACAACAAATTGCTGCTCCTACACCTGGAGATGATGCAGATACAATTCATGCAATAACGCTAGTAAACAATGCTATTTATTTTTTGTTTCATCAAATGCGTTATGAATTGAATGGAGTTATAGTTGATAAATCAAAAAATGTTGTTATAACATTTTCAATGGAAAACTATTTATCA
>dnaPipeTE_Braconidae_comp_TRINITY_DN33699_c0_g1_i1
ATATCGAGACTTGCACAACTCGTAGACACCGAGTTAGTTTAAATTTGATTGAATAGTTCATTTCAGAGCATGAACAAATAGCACAAGTTGATAAAATATTGTATAATATCAAACTAATGTCTCTTTCACAATCTTAAGAATTGCAATTTGTAATGCAAAAAAATGTCATATTTGTAAGAAAAATTTTACAAAAGAAGATTTAAAAGTACGGGATTATTTGCACTTCATTTTAGAGTTAAAGTTGCACATCAACTATGCAAAATAAATTATCAAGAATCATGTATGTTCCCGGTAGTATTTCATAATCTTACAGGATACGATGCTTATTTTATCACAAAAAAATTGAATATCG
>dnaPipeTE_Braconidae_comp_TRINITY_DN33601_c0_g1_i1
CTCCAGAGAATACGAAAGTTCTTCCACCTGAAGGTTTGTTATTAGATTTTAAATCTCGTAAAGTACGATCAAGAGCTTCAATATGTGAACGGTGACTCATAGTACATCCATCTCATACTATAAGAGAAGTTTTCTTGATAATTTTGCCTAAAGGATTATTTTCTCTTATTGAACATATTGTACCTTGGCTAATGAAATTATATCTCCCCCTATATTGATTGACTGGGAGTCTATCAGCATGAATAAACAGTTTTAAATTGTAGGGTGGAGTTCCAGACTCAGTTTCGAGAATGTAGATCAAACTTCGGATATAATTATTGTTTTCTTTTAAAAATCTTTTTAGTATCTCTACAAGAGT
>dnaPipeTE_Braconidae_comp_TRINITY_DN37310_c0_g1_i1
GATGCGAGTGATTTCGCGATGGGTGCAACATTGTGTCAATACGATGATAATGAAGAACTGGTAGTAGTAAATTTTGCGAGTAAGACATTTAAAGCAGCCCAATTGAACTATTATACAACGGAAAAAGAATTATTGGCCATAGTTTGGGCATTGACTAAGTTTAAAAACTATATTTTAGGCGGAAAGGTTATAATAAGAACAGATCATAAAGCACTGACGTTTTTGAAAACTTGTAAGTTCATAAATAAT
>dnaPipeTE_Braconidae_comp_TRINITY_DN37345_c0_g1_i1
TATACTACAGAGAAATGGAAAGATTTATTACAAATGGTTACGCGGAAAAGTTATCTGAAGATGAAATTTTTCTAAGAAAGAATGAGCTTTCAAATGCGCGAATTTGGTATTTACTACACTTTGGAGTACAAAATATAAACAAGCCAAACAAATTACGTATAGTTATGGATGCTGCAGCCAAAAGTAACGGGGTTAGTCTAAACGATCTTCTTTTGAGAAGCCCACCGTTGTTAAGATCTTTACTCGGAATTTTAATGAAATTTAGACAAGGTAAATTTGCAGTAATGGGTGACATTAAAGATATGTTTTTGAAAATTAAGATGAATATCGTAGATAGACAAAGTCAACGATTTTTTTGGCGAGGTAGGAGACGTTCTGATTATTCTGATGTATTCGCAATTAATGCCGTTTTATTTGGCGCGAATTCTTCCCCGAGTACAGCACTTTTCATTAAAGATGAAAACGCATCGGAATTTTCGAATTCAAAACCAAAAGCCGCGAAAAGTATACAAGAGGAGTGTTATATGGATGATTACGTAGTCAGTAGAGATATGGAGGAAGAATTGATCAATTTGGTTCAAGACGTAATCGAGATAAATGCCGCGGCAGATTTCGTAATGCATGGCTGGGCAAGCAATAACTCAAAAGTAGTAAAGGTCGCGCTGGGCCAGATGGATGAGATTTCTTCCGTAGATTTGAGTTTTGATCCGGATAATATGAGGATTGAA
>dnaPipeTE_Braconidae_comp_TRINITY_DN53050_c0_g1_i2
AAACTCCGAGCGACCCCAAAAGGAAATTGTCAACATCACCCCACCATCCTCAAACAAATGGATCCCTTGAACGTAGTATCCCTTAAAGGACTTCGTAAAGACCTATTCAGAAAAATATGATAATTGGGAATTATTAGAATCATTCGCGACCTTTTCCTACAACACAACCGTACACAATTCCACAAATTTCACACCTTATAGATTAGTTTTCGGTAGAGTACGTAGGTTACCAATTGAAGGACCTCGTGACGAAAAGTTGAGAACGTACAATGTTTATCTAAGGAACTTAATCCATAGACTGAGCGAAATAACGTTAATAGCCGCGGAGAATCAAATTTGAAGTAAAGCAAAATCGAAAGAGAGGTCTGATCTCAAGGCAAAGGAATTCAAAGGGAAGGTGAATAATCATTTTCGCATATTAAAGGAACCACGTAGCA
>dnaPipeTE_Braconidae_comp_TRINITY_DN25191_c0_g1_i1
GTCGTTCGATCACGGCCTTGGCCGAACCATTTGACCAAGATCTCACATTCAAAACAAGTTCTAGGTGGAGATTGATTCAAAGAATGCGCAACGATTTTTGGCTTCGCTGGAGAACCGAGGTACTCCACCATTACCAGCAGCGTGGCAAGTGGCTGACAACGCAGCCGTCCCTCAAGGTCAACGACATGGTTCTCGTCATGGATGAACTCACGCCACCTACGAAATGGCCGCTGGGACGAGTCATGGCTACGTA
>dnaPipeTE_Braconidae_comp_TRINITY_DN20568_c0_g1_i1
ATTTCATTGTGCAATATGTATTTTTCCTTATTTTTTTTTTTCAAATAAAAAAATAAACACATAACATGCAAAGAAAAAAAAAATTTAAATAAACAACCCGGAAAACATGAATATATCATGTTTTATATTAAAATAAATAAAATATTTATCATCAATATTAAATTGAATATTGATTAAATCTTAATCAATCAAAAAAATATTGATTATCTTCAAATAATTAATAATTAATTATATAAATAAAAAATATGATATAATATTTTGTTAAATTAATAACTAATTAAATAATAATTTATCAATTATTATTTAATAAAAATTATTTAATTAATTTAACATGATGGTATATTA
>dnaPipeTE_Braconidae_comp_TRINITY_DN82021_c2_g1_i4
AGCTAACCCCCGTGGAACGCTGCAACAGAACGATAAAGACAATGTTGGCTATGTTCGTGGGCAAGGACCATCGGGACTGAGATAAATACCTTTGCGAGCTACGGCACGCATACAACACGGAGAGAAAAGAGTATCGCCGGCGTTCTGGAACTCCGGACGACACACGGTCTCAATTAACAGCGTGAGACGGGAAGTCGAAGAATGTTGAGGGGTTACATAAACCTTAAAATTAATAATTCTTAAACAACAGAAAAAAATAACTATTTTGAAGTTTTTTTCCAAACAAATTTTTTTTCAAGAATCTGTCCACTAATTTGAAACTTTTCTACAAAAAATATATCCCAAAAGTGCATTGGAATATTTTATATAGCTATATAT
>dnaPipeTE_Braconidae_comp_TRINITY_DN82029_c0_g2_i1
CATGAGCTACACAAGCCTGCTCGTAGATATTATCAACGTCGGCACGTTGATATTCGAGCTCTTGCTGAAACATGGCAATGTGACATTGTTGATATAAGTGAATTTAAGAATCTCATGAAAGAATATAAAATAAATTTGTATTCAACATATAGCACTGTGAAAGCAAGTATAGTTGAAAGATTTAATAGAACCCTGAAAAATCAAATGTGGGAAAGGTTTACTTTTCAAGGTTATAAATGGTTAACTATAGTTCC
>dnaPipeTE_Braconidae_comp_TRINITY_DN82029_c0_g1_i4
ATTTTCAGTATTAATTTTTAGTATTAATATTTAAAGATAAAAATAGAAATAAGCGTGATGACAGCATTGAAACGCTATACTAGTTTATAGAAAGATCTGTGTTTATGAAAAATTCTCCCGGCAATCTTAGTCCAATTCCGTAAACCAATTCTGCCGGTGTTGCTTGGATATCTTCATTAAAGCTCATTCTCAATCCAAGTAGCACTGCTGACAGTATGTCCGTCCATGGCTTCGGTAAACACATTAATGCTGCTTTTAAAGTTCGATGTAACCTTTCGACAATTCCATTAGACTGTGGGTGATATGTTGTTGTCCGGTTTTTAGTTGCATCAATGAATTTTGTGAGTGCTTGAAACAATGAGGATTCAAATTGAGACCCTTGGTCCGACGTGATTGTAATTGGAGTGCCAAAATGGGCAATCCAATGGTCAAAGAGTGCTGTGACAACTGTTTCAGCTGACATGTTCTTCAATGGAATCGCGACTGGCAATCTCGTGAACCTGTCGATTATTGTCAAACAGTACTGGTATCCATTGATGTTTGGCAACGTGATCAGATCAATATGTATGTGTCTGAATCTCGTGCCAGGTACATCAATGTGCATTGGACTAAATTTGTTGTGTCGTGTTACTTTGGCTCGTT
>dnaPipeTE_Braconidae_comp_TRINITY_DN82029_c0_g1_i14
GCAATGTGACCTTGTTGATATGAGTGCATATGCATCTGTAAATGATAACTACAAATTTATACTGACAATAATTGATAATTTTTCTGAATTTGCATTTGCTGTACCACTCAAGACAAAAAGTGCAAAAGATGTTACTGCAGCAATGTAATCTGTTTTCCTCAAAGGTCGATATTCGAAAAAATAATGCTGCTTTTAAAGTTCGATGTAACCTTTCGACAATTCCATTAGACTGTGGGTGATATGTTGTTGTCCGGTTTTTGGTTGCACCAATGAATTTTGTGAGTGCTTGAAACAATGAGGATTCAAATTGAGACCCTTGGTCCGACGTGATTGTAATTGGAGTGCCAAAATGGGCAATCCAATGGTCAAAGAGTGCTGTGACAACTGTTTCAGCTGACATGTTCTTCAATGGAATCGCGACTGGCAATCTCGTGAACCTGTCGATTATTGTCAAACAGTACTGGTATCCATTGATGTTTGGCAACGTGATCAGATCAATATGTATGTGTCTGAATCTCGTGCCAGGTACATCAATGTGCATTGGACTAAATTTGTTGTGTCGTGTTACTTTGGCTCGTT
>dnaPipeTE_Braconidae_comp_TRINITY_DN82099_c1_g1_i2
GACGTAGTGGGAAGAGTAGGATATTCGAAAAGCTCCCATGATCGAAAACTCATGGTAATGGGTTTGCCCCTTTGTAATTGGTCGAGGAATCGAATTTTATGTTCGTTGGAGAGCATTACATAGGGCATTAGCCATTCAATTTTTGATAGCTCAATCTTCCACTCTTCCCATTTATCTGCAGCACCTTCTTTGTAGGACGATAGAAGTACTGCATTGAGATCGGTATTGGATCTTCGAAGTATTAACTCATGTTTCGTATTGACTACGATCTTGCGATAATCTTCTGCGAAACCAAGAATCATACTGAGTGGGATAAATATATCGAAGTAACCTTGATTATTAATCAAGCTTTTTTGCTCACCAACATCTATCCATCCAGCGTTCTCGGTACTCTGCCTAGGGTTAAAGGATGCGTAGCCTTTCATGAGACTAGTGAGACCGACGTTTTTGCATCTATCAATCTCAATAGCATTCATCTCATACCGGATCTCTTCAAACAGATGGCAGATACCATTGTTGACGAGCTTAGTGTGTGCTAAAGCTGTACCATCTCGTTTGGTTAGTCGACCGCATATATGCAGCGAACTCTT
>dnaPipeTE_Braconidae_comp_TRINITY_DN82099_c1_g3_i3
CTCTGTCTAGGATTGAAAGAAATCCATCCTTCCAGGAGAGTACTGAGACATATATTTTTACATCGATCAATTTCTATAGCATTTATCTCGTATCGAATTTCTTCAAATAAATGACAGATACCATTATTCACAAGTTTGGTATATGTTAAAGCTGAATTATCTGGTTTAACTAGTTGTCCATGAATATGGAGCGAGCTTCGTGATGGTAGGAGGCATAAGTCTTGATGTTGGATTGAAATACGTATTTCATCGCTGTTATTGAAATTAAACCCTGTATATGGTTGATGAGCATGCACCTCATAGTGAGAAATACTCTCATCGAACACGATGGGTGTTTGAATACTTAG
>dnaPipeTE_Braconidae_comp_TRINITY_DN82065_c0_g1_i4
GATGACACCATTGCATGGAAAACTCACAAACAGAATTATGTGGCTTCATCTACATGCCAAGCCGAGTATGTTGCAACAAGTGAAGCTTGCAAAGAACTAATCGCACTACACATTACAATCTTGGAGATTTTAAACGTGTCTATGTTTTTATGCTAGAGAGTGTGTAGAAAAAAATTTAGTTAGAGTAGAATGAATATCATCCAAAGAGCAGATAGATGATATATTTACAAAACCTCTAT
>dnaPipeTE_Braconidae_comp_TRINITY_DN82014_c2_g1_i7
ATTTGAGGAACCTCCAGAACCTCATAAAAGTATAATTTCGGAATTCCATCCACTATCAGAAAATTTTCTCAACAATTCCAGGAGATATAATACTTTTTTGCCAATGACTTCTTTCGGTGCGAATCGAATCGTGAAAGAAAATTTCATGCCAACGTTCAAGATTCCAGGACAAGTTTGTCATCGTATTGGAACTCTATTGCATACTATTCTCCATAAAAGTTTCTTTTCCTGTTACGATCAACAAAACACAAGGCC
>dnaPipeTE_Braconidae_comp_TRINITY_DN82014_c2_g1_i8
CTCAACGATCACAGGAAATAAAATACTTTATTCCCAATGACTTCTTTCGGTGCAAAACAAATCGTGGAAGGGAATTTTATGCCAACGTTCAAGATTCCAGGACAAGTTTGTCATCGTATTGGAACTCTATTGCCTGACCAGTTTTCGCTTTGTTCTAATATCATCCCAGATTTGAACAGAAATCTGGTGAAAACTTTGCAAAACTG
>dnaPipeTE_Braconidae_comp_TRINITY_DN82014_c2_g2_i1
TCAAGATCCCAGGACAAGTTTATCATCGTATTGGAACTCTATTGCTTACTTCGGGCGAGAATCTGCAATTTTTAAAAATTTATTTTCTTTCTGAAGCTGACCAGCTCTCGCTCTAATATCATTCCAGATTTGAACAGAAGCCTGGTAAAAACTTTGCGAAACTAAAGTATAATTTAGAAAATACACCAATACCATTCCCTATGGGAATTTCTTTTGCTATCACAATCAACAGAACTCAAGGC
>dnaPipeTE_Braconidae_comp_TRINITY_DN82087_c1_g1_i2
TAGATGATGAATGGTACTTTTTCCTTGTTCTTGAAGTTTTTGAATTGGAGTAAATCATCCCCTTCAGCTGGTAAGTTTATTTTACATTTGTTCAATAGCATACAGTCTGTCATATGCTTATTTAACTGATCTTTCTTTTGAAAGCAATGAAGACATCGATCACAAATGTGCACTCTAGCTTTATGATTAGTTAGTTGTGTGCTAACTAATCGTGATAGATCTCTGATCCACACATAATGGAATTTGGGGATTGATTCAGTCAATGAGTCAAATTTTTTCAGTGCACCATCTATTTTTTCTTCGAACAACACTTGAGCATCATCTAAGCAACCTTCGACATCTCGATGACCCAGATGCGTGATAACTCCAGACTGGATACGTTTCTCAAACGCAGAAGCTA
>dnaPipeTE_Braconidae_comp_TRINITY_DN82006_c0_g1_i3
GACAAGGTACAATTGATAACTTGATCAACCTATCTTTGAGTATAGAAGAATCTTTTTGTAAAAAAAAAGATCTCCTTGCTGCATTCTTAGATATAACTGGAGCGTTTGATAATGTGAATATAGATATTCTCTTACAACAATTGGCAACAATTGGATGCCCAATCAAACTAATCAAGTTTATCAAGTTTATTTCATCCGAGCGTCTAGTCTGCACAAGCACTACTG
>dnaPipeTE_Braconidae_comp_TRINITY_DN82077_c2_g1_i4
AGGTACAATAGCCGGCACACTTAACCTGGACGGAAAGCGTACAGAAGCACAATGGAGCGACGCATACGGGTCGTTCAACGAAGTAGTAGTTCAAGCAACAGTGAAAATTTTGATAACGTTACAATGGGCAAGAACAAATCCAGATAACGACAAAATCTTCATGAGTTCAGGAACAACATGCGTCCTTTCAGAAGGATCCTGTATCGATTCGATGTACGGCTACAGCTATTGGAGAAACTTCCCAGACGACAGAAGAATATGCCAGACCAAGATTATACCAAGGAAACATTGACGTCATCACGACAGTAGGAAACACAGTTTACTCAATAGCAACAGACAAATTCACAATGACTCTAGCGAAGAAATCGACAAAAAAATTCTGCACGATCGATATACATCAAACGGAACACACACAAGAGTACATAACCTTCCACACGGCATTCCAGTTAGCAAAGATGACAGAAGATGAATTTGACCCATTCACTTACATAAACACGAAATTCGTATACATAGAAAGACACACAAGGAAAAACATAGAAAATTCATACAAAGACTTTATGGTACATAAATGCCGCCTAGAAAAACAAATATTAGAGAACAGGCGAGCCCTGACAGCAACAATGCCAGACGAATTCGCATACAGACATATGGGCAGCCCAGGTCACATGGCAATAACAGCCGGGGAAGTAGTACACATCATGAAGTGTATACCCATCAACTCAAACTTTAGGCAAACAGACGAATGCTATAACGCACTTCCAGTATGGAAGGGCAACGCAACATACTTTTTAACACCAAAAACGCATATACTAGTAAAAAAAGCAGAAAGGATTCCATGCAACGCACCACTGCCACAAATATTCTTTTATAACAACGCATGGTTCAAAATGACACCGAAACCGACACCAACATGCACACCACAGAACCTGAAACCAATGACAAAGGAGACGTGGACCTACATAGGAATCAACGACCTCGCAGAGACCGGGATATACACGAAAGAAGATCTCGAGAACACGAGAGA
GAGAATTATGTTCCCTATAGAGAAAGCAGTAATCTTAGATGATATGGCAGCTAGAGCAGCCGAGAGAGTCACGCAAAGCCACGAGAGAACTTTCATGAATCTATTCGGAGAAGACGAACTAAACCAACTAGTCGACAGTTTCAGGATGAGAAGATGGTCCCAATTTA
>dnaPipeTE_Braconidae_comp_TRINITY_DN82009_c9_g1_i1
TAGAACATCAAGTTATCTCCTAAGCCAGAACTCGTATAAACTCAAAAAAGAAGATAATCAATCGATTTTCACTTATGTATGGGAAATCCAAGACTTTGCCAACAGAATGTCAGAACCGAGTGACAAGGTATCTGAATCAATCGTGATGACAAAAATTCTGCTAACATTACCAGATAACTATAATCACTTTTTCACTGCTTGAGAATCAACGGTTGCTGCTGAACGTATATCGACAAATCTGGTTTCACGTCTTGTTATGGAAGAGACAAGAAAAGATATTCAAGTAGGTAAAGAAAGTGATACAAT
>dnaPipeTE_Braconidae_comp_TRINITY_DN82067_c1_g1_i1
GATGTAAAATTTGTTGATTTTGAGACAGGTCTGTGATAAAATTGCGCGAACACGCTGGATTTTTCAGACCATCCTGCTGTCTTGCGGATCGTTTCGATGTTTACTCCTTTACGTACAGCTGCCGAGGTGGACGCATGCCGTGTGCTATGAGCTGTATATATATCGGTGTCGATGCCACTTTCCTTCAGTATCTCTCTGATCCACCTGCTGATTGTCTGAGTAGATGCTTCGTGATAAGGTTTCTTGGTTGTTATAAAAAGTTTTTCATTCTTGCCTCTTATAGCTGATGTGCGATCCAAATACGCTTTCAACGAACTGCCAATGCAGATGTTGGGTTGTTCTTCAAAAAATGGGATGTTAAAGAAAGGCTGACTTCTGTTCCGTCTCGAGGTTTTTATACGGTCGGGAACTTTGATTTGTAAGCTCTTCTTAAGCCACGTTATGTTTTCGGTCGAAATCAGTGAGAGTGTTTGGACTCTTTGCGCCGTGCCTAACGCGAGAAGTGTGGCTAGCTTCTTGGTTAGTTGTTCAAGCGAAATGTCTGTATTTGACCCAAGTTCTCCGAGATATTTTATCACCTGTTCTGGGTCCCAAGTTGTGTCGTATTTGGCCTTTTGGGGCTTCTGTACAGAGAGCCCTTTGAAAAATCTTGAGAGACCTGGGTCCTTGCCAAGGTCGTTCAGGCTCAACAATGATACAGCAGATCTATAAATATTCAGTGTGCTGTACGACAGTTTTTCCATGTCTCTCTGGGTGAAAAATTGTGTGACGGCTTTCGCCGAAACAGTGAACGGGAATATTTTTGATTTTTTACAGAAGTTCCACCATAAGCGAAGAGGTTTTTCGTACTGTCTCAGCGTTCTATTCTGGATTGAGAGTATCATAATTTCTGAGGCTTCCTCTGGGTATCCTTTTCTTATAAATGCTTGCCTGACAATTTCACGGCTGCCAGGGAAAGTTTCTGCGACAGTGGGTGTTTGTCTCTGAAAGGAGATACAAGTAGGTCATGGTTAGGCTTGAATAT
CAAAGGTTCGCATTTCGACATTTCCATGAAAAGGGGAAACCATGGTTGAGTAGGCCACCATGGTATAATGACTACTCCTTCGGCTTGATCCGTGAAAATTTTTTGCAAAACCCGAGCAACTATGGCGAACGGAGGAAACGCATAAAAGTTTAAATTTTTCCAGGACAGTGTGAAGGCGTCGATTGTCAGCGAATCGGGATCTCTCTTCCAAGAGATATATTTTTTGCACTTCGTATTTGCTTTTGACGCGAAAAGGTCTATTTCGAATGGGCCAAATTTATCGAGTATTTTATTAAAGGCCCATGCTGCTAACTCCCACTCGGTTTCTTTGAAACTTATTCGAGATTCTCGATCGGCTATAACATTTTCTTTAGTATTAATATATGACGCGAAAATCCAGAGATCCCGTGCCTCACACCAAGTCCAAATTTCGCGGCTTAGATTTAGCAGTGTTTCGTTCTGGATTCCTCCCATTTTATTCAGATAAGCGATGGCTGTCGTATTGTCAACTCGCAAAAGAACTTCAGAGTGTGTCTGCTCCGAAACGAAGCATTTCAAACTATAAAAAGCAGCTTTCAGCTCTAGTATGTTTATATGATCGTTGCACTCATCGGCATTCCACCAGCCGTTTACGCGTTGGCCTCGACAAGCAGCACCCCAGCCTGATAAGGAAGCGTCGCTGAAGATTTCGACTATATACTCGTTTTTGCGTATGGGGTTTTTAGTTAGCATAATGTTATTCATCCACCACTCCATATCGGCACGCATTTTCTTCGTTATTGTAATTTTTTGATCAAAACTGCCATTGGCCTTTTCCAGAGCTAGGTATTTTTCTCTTTCCAAGGATCTGGTATACATAAAACCGTATTTGGATCCCGGACATGACGAAATTAATGTTCCTATCACTTTGGCTAGATCTCGAATCGTACATGATTTTTTACTGAATAGTTTCGTGACTATTTTTAAATTTTTTGTTCTCTTTTCTTTTGTCAAGTAAATGCTGTATTCTTCACTGTCAACTGTA
AATCCTAGAAAAGTGCATTGCTTCTCTGGTTCTAGTTGACACTTTTTCTCGTTTATGACAAATCCTAGGCTAGTAAGTAAATTTATTGTTGTAATAACGTTAAAAAGACAGTCGGATTTTGTTTTACTGATCAACAGAAAGTCGTCTATGTAAGCTACGGATTTTAATCCTCTGAGCCTCAAATTCTCTATTATTGGTTTGATGATCTTAGTGAAAACGTAGGGAGCGAGTGATAAGCCGAATGGAAGACAATTAAATTCATAGCGCTGTCCTTGAAACGAGAAACGCAAATATTTCTTGCACTCATCACTGATTGGAACTAAGAAGTATGAGTCTTTAATGTCAATTGAAGCTAGATAGTCCTTTTTTCTTAACAATCGTATTACGTTTTTTATGTTTTCCATCTTAAAGTGAGGTGCGACTATAAAGCGGTTGAGCTTTTTTAAATTAAGTATAAATCTGAAATCACCCGAAGATTTCTTACGTAAAAAATAAGACGATAAAAACTCTCCTTCTATTTTTTCACAAGGAGAAATCGCTCCTTTTATCAGGAGTTCTTGTATTGCGCTTTTGCAATCAGCATGCTCTTGTCGGGAGAATTTCGGTTCAGGTGGAGGTGCTCTTTGTTGAGGCTTTTTTGTAAATGGGATTTTATATCCCTCAATACAAGATAAGACAAACTTGTCTTCTGTTATTTCCGACCATTTGTCCGCATAAAATTTTAGTCTGCCTGCGTAAGTGCTTACCTCCGAGTTTACTTCTTCAGTGTGTCTTGTTTCTGACTGTTGTATTGGCGAGGCCCTCCCTTCGATCGCGGGCCTTGGTAGCTCGACTGACTCCTCTTGGAAGGGCCCTTCCAGTTTAAACGGGGGTTTGTCTGCGCCTTGGCAGGGGTCTTGAAGTCTTTCTTGAACCCCGATGAGCTGGATTCTCTGTTATAGCTTTTATTTGAGCTATAATCTTTGCTTTTAGCAATAGTTTTCGCCGATTTTTCGACTTCATTGGCCAGTTTCAGTTTTTCGGC
AAAGTTTTCTCCGAAGAGGAGAGAATCGATTGGAGCTTCCTCCGCAATGTTTTTTGCATTAAGCCCAAGGCTTGGTAGTGCGAAGAGCCGTCGTGTCATTGAAATGGTGTGATGCATATCCGCAAGTAGTCTACTGGCATCGCTCACTATCTCAAAGATGTTAGCTATTTCGGGTGATTTTTCGAGCGTTGCTATGTCAGTTAAAGCTTTCCCAAGCATGCCAGTCGCTACCCCGATTTGTTGTTGCCACGCTGCTTGGTACGCATCTTTTTTACGTCCAACAGTCAGCAGTGATTTTACTTCCGCATTTAGTGTCGGAGCATTGAGAGTGGCGCAGTTTTTGGGTACTGGGTGTTTTTTGACAATTTTTTCCCTTATATCTTTGGGCAGGCCAAGTTTCAATATTTTTGCCCATTTCTCTGCCAAGACCTGGTCAATCGGGGTGCCTTCAATGATATCGTCAAGATTATCGTCACCCAATAAATCAATAAAGTCATCCATTTTGCTACTCTCATTGTTTTGACTGTCGTCTCCAGGCCCGTTGACCGTTTCCATATTAGTTTGGTCGTTTTTATCAGATGAACGTGTCGTGTCTCGCGGACTACGATCTCCGTTTCTTTTGTCGCCGGCATCGCTATTGTGGGGCGAGCTTCCCGAGACACGCTCGCCACGGCGATTCTGGTCGTTAGTTTTATTTGTGCATGACGCGCCTCTCGGGCTACGTTCCGCACTGCGTTTTCGGAAAGACGAGCTCTGTGAGTCCCGCTTGGTGTGTTGTTTACGGGAGGTGGCGCTGCTGTCCGACGCCCGAGAGCGAGAGTCAGAGCGAGAGCGAGAACGTCTCAGCGAATTTTCGTGACTCGTGCTACGCGACCTTGGACGCCTCTCGCTACTGCGGATTGGACTCCTGCTGCGGCTTCTCTCACTACGTGAGCTTGATCGACCGCTCGTGGAGGACCGATCCGATGAGCTCGATGATGACGAGCGACGTCGGCGTCGGTGCGAGCGTGAGCTCCGTTTAACC
TTTTTTTTCAGCTTCCGGAGTTTTTTCAATACTTCCCTGTTTTCACGATCTCTGCGATGACGCTTTCTTGAAGACATCGCTGTCGGCACCTCCTGCTCTGCGGTTTCAGCAATGTGCGTGTGCAAACGGGCGATAGCTAAAGAGCCCTGTGGTCGTTAACGCACAAAAAAGCGTAATGGCGGTCTCCTGGCGCGGCCT
>dnaPipeTE_Braconidae_comp_TRINITY_DN82061_c2_g1_i9
GTGAACGTTCCATCCTCGCGCTTGACACACTGCTCCCTTCCCGTCAGATATGAAGCGATCCATTTTAGCGATGAATAAGAGAAACCAAGCTTTGACAGCTTGCGCAGCAGTGTTGAATGGCAGACCGTATCAAAAGCCTTACTAAAATCAAACAGGAGTAGAGCCGTTAGTTTCTGCACGTCCTTGGCCCGACGAACGTCATCTGTAAGTCGGAGAAGTGCCGTTTGAGTGCTGTGTCCGCATCTGAAACCTGTCATTGGCAATCTGAGCAAAGTGGGAGTTGATTTCCGCCTCATCAAACCCTCCAAGGTTGTTAGTGGACTC
>dnaPipeTE_Braconidae_comp_TRINITY_DN82061_c2_g1_i10
GTGAACGTTCCATCCTCGCGCTTGACACACTGCTCCCTTCCCGTCAGATATGAAGCGATCCATTTTAGCGATGAATAAGAGAAACCAAGCTTTGACAGCTTGCGCAGCAGTGTTGAATGGCAGACCGTATCAAAAGCCTTACTAAAATCAAACAGGAGTAGAGCCGTTAGTTTCTGCACGTCCTTGGCCCGACGAACGTCGTCTGTGAGTCGGAGAAGTGCCGTTTGAGTGCTGTGTCCGCGTCTGAAACCTGTCTGACGCCCATCGAGTAAGCCTTCCGATTCTACGTAAGCACTAATTTGGTTGAAGACGAGTCTCTCAAGGACTTTTGAGAGGAAGTTGAGCAGGGAGATAGGGCGGAAATCACTCAGAGAGCCCGGAGAGGGGATCTTGTTAAGGGCAAGTACTACAGCTTTTTTCCAGGGAGAGGGGAACTGTGACTGGTCAAGAGAGGAATTGAAGATATTCACAAGGATGGGAGTGATAACAGGTAGAGCCTTGGCGATGAGGTTCTGGGGCAGGCCGTCAACCCCCACAGATTGCGAGAGAGCCTGACCAATGGCATGCTTCACTTCACTCGCCGTAACGCTGACAAAGTGGAACCTGGGGTCGCCAGGCAGCTCATCCCGCAGAAGCTCGAGCGTGTCGTTAGGGTTAGGGGCCAAAGGGTCATTGGCAATCTGAGCAAAGTGGGAGTTGATTTCCGCCTCATCAAACCCTCCAAGGTTGTTAGTGGACTCAGGAACCAATCCAAGATGTCTGAGCTCTCTCCATATCTCCCTGCTGTCAGACAGGCCAACAAGTCTGCACTTGAAGAAGTCAAATTTTGCATTCTTGAT
>dnaPipeTE_Braconidae_comp_TRINITY_DN82026_c0_g1_i11
GTCTGATTCTACTACAGTCGTACAGTGGATTCGGTCAGATCCAATCAGTAGGCAAATGTATGTTGCGAATCGACTCGGGGAAATTAGCGATTTGACGCGAATTTCCGAATGGCATTGGGTGCCAACTAATTTAAATCCAGCCGATGATGCAACAAGACTATCTGACGAGCCTTTACGCGAAAATGATCGATGGTTTATCGGCCCAAGCTTTTTGCAAGAAAGCTCCGAAAATTGGCCGAAAGAAAAGAAAATTGACGATACCGAAAAGAAATCGATTGACGCGTTGGAAAAACGAAAATCTTTTATTGCAACCTGTATAGTAAAATATACGATGACACCACTCGCATTAAGGCTTTTAGGATGGAACGGACTACTAATCATAGCCAGACGTTTGAGGAAATTTCGCGATAAGTGTTTCGGTCATATACGAGAATATTCGCCTGTCGACGAGATAGAATTGAGCGAAAGATTCTGGTTTCGCGTTGTTCAAGCCGAATGCTTCCCGGCTGAATTAGAAACGATTAAAGAAAGTCAAAAATACGGAAAAAACATTGTTCTGAAAAGAAGCAGCAAATTGATCAATTTCATTCCATTCATCGATCAAGAAGGTATATTACGTGCGCGCGGTCGCGTTGTGAAATTCGGTGATGCTACGTTCGAAAATCAACCAATCGTTTTAGACGCGAAGCATTATGCAACAAAATTGTTGATAAAAGATTATCATACGCGTTTTTATCACGGGAATGCGGAAACAATAGTAAATGAATTGAGACAACGGTTTCTCATTATTGGCCTTCGCGCGCGATTGCGCTGGCTTTCAAAAACATGTCTTATGTGCCGAGTTCGCCGCGCAAAAATGATGAATCCACCTATGGCTCCGTTACCTGCATGTCGTCTTGCGTTTAAACAAACACCTTTCACACATTGTGGCATAGATTATTTCGGGCCTATGCTTGTAAAAATAGGTCGGAGGCGAGAAAAAAGATGGGGTGTAATTTTCACATGCCTCACAACGAGAGCGATT
CATCTAGAGATCGCGTCGAATTTGAGCGCCGGATCGACTATTTTGGCGTTACGGCGAATGGCGAGCCGACGAGGAACACCGCGATTTATCTACAGCGATAACGGTACGAATTTTGTTAGAGCTAACAAAGAATTGCGCAATTCAGTAGCGGAACTTGATAGTTCAAACCAAGAAAATCTGACCGCGAGAACAAGAATCAAATGGCGATTCAATCCTCCCGATGCCGCTCACATGGGGGGAGCGTGGGAAAGGTTAATACGTTCCGTAAAATCAGCTCTAGATTACATTCTTCTCGAAAAAGTTCCGAGCGAAGAGGTATTATACACTCTATTGGTAGAGATCGAACATTCGGTTAACACGCGACCTCTTACACACGTCGCGACAGATCCCTCAACTGATGATGCGTTGACTCCAAATCATTTTCTTATTGGAAAATCATCAGGTGCATTGAACGTAGACCCGATCGACCCAGTTAATGTAAATCCACGGAAACAACACGAATACGCGCAACATTTGACTGAGATTTTCTGGGAAAAATGGCTACGCGAATATTTGCCTACTATTTCACCGCGAAAGAAATGGCATACTTCAGAAACGCCACTGCAGATCGGCGATATGGTTATAATTTCAGATTATCAAACACCTCGGAATGAATGGAAGAAAGGTCGGATAACTGAGGTAATCGCGGGAAAAGACGGAGTCATTAGAGTTGCAAAAGTTCGTACGACCGAAAAAGAATATTTGAGGCCCGTGCGAAAGTTAGTGCGGATACTCGGAACTGATGAGGTCCAAGATTGATTCTTGGACGGGGGGAGCTTTGTTCCGGTTACCGCACGTATCGAAGTCAAAATTATCGGTGCGCGTATGGAAAAAGTAGTCGCGGTTGATATGTTACGATGAAGTCAGAGGTGATCATCTAACACTTGCGCAACGTCTCAAAAATGTCAGGCTATCAGTTTGTCGCTGG
>dnaPipeTE_Braconidae_comp_TRINITY_DN82019_c3_g2_i4
ATAATTTTAATAACAAATGTTATTCAAAATCATCAATTTAAATTGAAAACTAAAATAAATTAGAAAAACTCAACGAGCAGTAATTTTTTTACTTTAAAGGAAAAAAAAATCATTTCCTTGCATGAAGTTTTAGATTTATTTTAGCTTTTGCAAATCAAAATAATTTATTGGTTCATTTTATGGACGTTAAAACTGCATTTTTAAACGGTGAATTAAAAGAAGACATTTTTATGAAAGTACCGGATGGGATAATATCAAATAATAATCAAGTTTGTAAATTAAATAAAGCACTGTACGGTTTAAAACAAGCAGCTAGATGTTGGT
>dnaPipeTE_Braconidae_comp_TRINITY_DN82069_c0_g1_i1
AAAAAGACTCTTCTTCCTTAGGATTATATTCATTTCCCATATATCGATTATTTGCTTTTCCATATCGATTTGTCACTTCTGGTAAGTGACCTCTAATACCTTGTTCAATGAACAACATCATTTCAGGATTTGTTATCAATTTTATTTCAATTTGAGAATTTCTTAACATTGCACTACAGCCATGTGCTGGATCTAACGTATATGTTTTCAAACAATCAGCTCTGAAGCTTTCAAAAACATCAGCGAAGAGAGCAACATCAGTGTGTAAGTATAAGTCTGAATAATCACCGGGGGTTTTTATATTAAACTTATTCCAAACGTTCAGAGCATCTGCATAAGCTTCATCTAAAATATTTTCTTCATTTAACTTTGAATAGGATTGATCTTTCGATGGAAGTATTGTCATCAAATTTTTCCTATTTATCAGAATAATCATATGCAAATACTCCTTACTTTGTAATTAATTCAAACTCATCATCATTTTTACATAGATTTTTTGTTATTGTCTTTTTGCTATCA
>dnaPipeTE_Braconidae_comp_TRINITY_DN82069_c0_g2_i2
GGATTGAAAAAACAGAAACTTGGAAAAAACAAGAAGTTCCCCCGCCGGGAATCGAACCCGGGTGCATGAGCTTCATCTCATCCAACCGTCTCCACTATAAATTTTCTTCATTTAACTTTGAATAAAATTGATCTTTCGATGGAAGTATTGTATCATCAAATTTTCCCATTTATCAAGATAATCATATGGAAATACTCCTTTCCTTGTAATTATAATT
>dnaPipeTE_Braconidae_comp_TRINITY_DN82069_c0_g4_i2
AACAACATCATTTCAGAATCTGTTAATAATTCCAGTTCAATCTGAGCTCAACATTGCACTAAAGCTAAGTCCTGGTAACGTATAATGACGTGCTGGATTTGACTTATATGTTTCCAAACAATCAGCTCTGAAGCGTTCAAAAACATCAGCCAAAAGAGCAACATTAGACTGCAAGTAAAGGTCAGAATATTCACTAAGAGTTTCCAAACATTTAGAGCATGCGCATGAGCTTCTTCGTGAATATTTTCTTCATTTAATTCTAAATAAAATTGATCTTCCGATGGAAGTATTGTATCATTAAATTTTTCTCATTTATCAAGATAATCATATGGAAATACTGGAAATATTCCTTTCTTCGTGATTAAATTGAACTCATCATGATTTTCACAAAAACTTTTTGTTATTAATTTCATATTGTCATCCAAATTATTCGATAATCAATCATTTATTGCAGTTGGTAATATCATTGCACTCTTACATTTTTTACTACATAGTTTTCCATGATTATCGCAAGCTTTTTAAAACTAAAAATAGCGTAAGCAAGGATCACACATTACTTTTCTTTTATCATGTTTAGAAATTTGAGCACTTACAAATCTTGATAAGTTTTTGATCCATGCGAAATGATATTGTGATAAATTTTTTTGAAAATTTAAGACATCATCATCATTATTTTCTACAATT
>dnaPipeTE_Braconidae_comp_TRINITY_DN46118_c0_g1_i1
GGGGATTTGAAGCCTCCACAAGGGCTGATCAATTATTTTGGTGTTGGTAGCATTAAATATAATTATAAAAAATATCAAAATTATAATATAATTATTTGTGGCCATCTATGTTTCAAATTTTTGGCTGACATGAGACTATGAATAATCATTAGTCATAGATGATTTATTTACATTGACATTGTCAGATTGGTCATTGACTCTTGAAACACAATACTTTCCACCAATAGGGTTGTCAGCAAATCAAAATTATGTTGGTGGGCTTGTCTAGTTGACAACATTTAATTCTATACCGAATATTGATATCAGTAATATTGAAGTCTACATTGAAGGGAATTAAGCGATTACAATTCCACCAGGAAGTTACAATATTGCGGATATTGAAAGTTATTTAAGAAAAACGTTACTCCATAGTTTCACCGCTATTAGTATTCAACTAAATAATAATGAGCTACATGGTAAGATAAAATGTAACAGACGTATCCATATTAAAGTAAAAGACTCTATTGGAAGATTGTTGAGCTTTACAAAATTAATTCTTGAAGCTGATGTTCTGCACAAATCTGACTTGCCTGTTGCTATATTGAAGGTCAATACACTCCAAATTCAGTGTAACATAA
>dnaPipeTE_Braconidae_comp_TRINITY_DN22172_c0_g1_i1
GCGTGAAAATAAAATTCATCCCATCTTAATGTGAATGCGTCTATGGCTTCCGATTCCGGATCCTGTTTCCATGATATATAACGATCACATTTTTTATTGGATCGGCTAGCAAAAATATCTATTTCTGGCAATCCAAATTTATGAATAATTTTTTCAAATGCTCTGTCTGATAGTTCGAATTCGGTCTCTGGTTCTAATCGACGTGATTCAAAATCAGCTTCGAAGTTTTCTTTTGAACTGATGTAAGACGCGAAAACCCAAATATTTCTATTTTCACACCATTGCCAGATTCATTTCAAAATACTGTTTAAATCAGAGAACTGAATGCCTCCCAT
>dnaPipeTE_Braconidae_comp_TRINITY_DN22151_c0_g1_i1
TCCGATAAGGAAGTGATTTGGGGTCAAAGCTTCCTCGTCACGAGGATCTACAGAAACATGCGTAAGCGGTCGCGAGTTTACCGCGTGTTCGATTTCGATCAATACAGTCAATAATACCTCAAATTTTGGAGCGTGATCTTTGAGAACTATAGATAACGCTGATTTTACAGAACGGATTAAACGCTCCCATACTCCTCCCATATGTGACGCCGTAGGTGGGTTAAAATGCCAATCGATATTACGTTTCATAGCATATTCGTATATTTTC
>dnaPipeTE_Braconidae_comp_TRINITY_DN22171_c0_g1_i1
ATGGCTTTTACTGGAATCGCAGCTATTTTGCTTCCTGAAGGTAAAACAGTTCATAAAACATTTGGACTGCCTGTTCCTCTGTATCCCGATTCAACATCAAACATAAAACCACAATCCGAAGAGGGTCAATACTTGAAAAAAATTGATATATTCATTTGGGATGAAGCTCCTATGGCTCCTCGTTATGCATTAGAAATAGTAAACAATACTGTGCAAGATGTAATGGGAAATAATTTACCCTTTGGAGGAA
>dnaPipeTE_Braconidae_comp_TRINITY_DN8041_c0_g1_i1
AAGCCCAAATGTCAGTGGTATCTTTCGATGGAATAGCTACTTCTATTAGACTCATAAGTAGCGTTTCTTAGCTCATAGTTAATTCTTATATAGGCATGTAGATAGCTAAATGTTAGGTATTTACGATTTTACATGTGGGTTTAATAATAATAATAAAAATAATAATAATGATTTTCATTTTATTATTATAGTTGTACAAATTTACAGA
>dnaPipeTE_Braconidae_comp_TRINITY_DN40280_c0_g1_i1
GATCCTGTTAAGTTAGAGAAATTCAGGAAATTCCTGGAAAAGCTGTTGAGCAAAGAGATTGAAAAAATCCTGATTCTGAAAACAGTAATTTTTGAAATAAATCAAAGTGAAATAGAGGAAGTAAAAATGTCAAAGGAAGAAGAAATTAAGTTTCAAATGTTTAACGGCAAAGACTATAGTATCTGGAAGAAGAGAATCCTGTTATATTTAAAATGGAAAAAGTGTGACGAGCCAGCTACACGAGAAAAAAATGATACCGAAAATCAGGCCACGTGGGATGAAAAAAATCTCAAAGCAATGAATTATATCTATGGAAGTATAAGTAACGAGCAACTAGAATTTGTACAAGAAAAAGAAACGGCATTAGGAATTATGAAAAAGTTTGACCAGTTATACCTGAAAGAATCATCCGCATTACAGATATGCGTGAGAAATAAGTTAGATCGTCTAAAATTGAGAGATTA
>dnaPipeTE_Braconidae_comp_TRINITY_DN42060_c0_g1_i1
ACGCTACTGCTTTGGGTACTTTCAGGACCCGTCTTGAAACACGGACCAAGGAGTCTAACATGTGCGCGAGTCATTGGGACTTGTTAAGCCTAAAGGCGCAATGAAAGTGAAGGTCGGCCTTAGCGTCGACCTAGGGAGGATGGTTCGCGTCACGATGCGAGCTCGCACTCCCGGGGCGTCTCGTGCTCATTTCGAGCAGAGGCGCACCTAGAGCGTACACGTTGGGACCCGAAAGATGGTGAACTATGCCTGGTCAGGACGAAGTCAGG
>dnaPipeTE_Braconidae_comp_TRINITY_DN75807_c0_g1_i1
ATGGTAGCGCAACGAACGAGGAAAGAGTGTGTGGATAGAGTGTCGAAGTACGCGACTTAATTCTACTTAATCTTGATCTTCTGGAGACTTCTGGACGTCGGTTCGGGCCGGGCCATCAACGTGATCGACAGGTTCCATGGGCAGCGCAATGAGCTTAGTGACAGCTCGCCGATACTGAGATGCTGCGGTTTTGACATCCGCCACTCGTACCAGCCCATCGTTGCCGGGGTAAACGGCGGTGACTCGACCAAGAGGCCACTTAGTGGGCGGCGTCAGCTCGTCGACCACGAGCACCATGTCGTTGACGCTGAGTTGCCGTTGTGACGTCAGCCATTTGCCACGTTGCTGGTAGTGGTGCAATACTTCTTTCCTCCATCGCAACCAAAAGTCATTCTTCATTCGTTGAATGAGGATCCATCTGGAACTAGTTTTATGAGTGAGATCTTGATCAAATGGTTCTGGGATCGCCGCAATGGAGCGGCCAATGAGGAAATGGGCGGGAGTGAGCGCAGCCAGATCTGAACCCTCTGAAGACTGAGGGCATATGGGACGTGAATTCAAGCACGCTTCAATCTGTGTTGTGAGTGTTCTCAGCTCTTCAGAGGTCAGGGTTGCATCGCCAATGACTCTGCACAGATGATGTTTAAAACTCCGAACCGCTCTCTCCCATAACCCACCAAAATGTGGCGCACGAGGTGGCGAAAAGTGCCACTTGATTTTATCATTGGCCAACATCTCAGCGATTTCCGCAGAAAACGACGATGCTTGACTGAACAATCTAGCGAGCTCTTTACTAGCTCCAGTGAAGTTTCGACCATTATCACTGTAGAGATCCGCACACTGACCTCGGCGCGAAACAAAGCGTCGAAACGCAGCGAGAAATGCCTCAGTCGTCAGATCCGAAACGAGTTCGATATGAATGCCCCTGGAAACCATACAAATGAATATTGCGAAGTAACCCTTTGTTGTTTTCGAGCCTCGAGCTCTGGTAGACAAATTTGAGATAGGTCCTGCGTAGTCGACA
CCGGCGGCTTGAAAAGCCATGGCGGGTGTGACTCTAACTTCAGGCAACGGAGCCATTTGTTGCACAGCAGGTCGCGCTGTGTGTCGAAGACAACGCACGCATTGACGGCAGACGCCTTGTACTATTCGCGTGACCCGTGGGATCCAAAAACGCTGATGCAATTGACTCAACATCAGCTGCGTTCCTCCGTGCAACGTGACGATGTGGAGTAAGGCTACCATGCGTTTAACGAAAGGGTTATTCGGCGGCAATATGATTGGATGGGCCACTAACACGCAGCAAGCCTTTCGGACAAATGAA
>dnaPipeTE_Braconidae_comp_TRINITY_DN75849_c4_g1_i1
TTGAGCCGGGTAATCAGGCTTGTGCCCGTCGTCAACTTCTACCTGGGATAGGTCAAAGAATAAATTTTATTCAGGTAGGAGACCCGGCAAGACTCGCGAGACGAGACCGAGACTGAGACCTTCATTTTTAAAATACCGAGACCGAGACTGAGTCCGAGACCTGGTGCAAACAAGCAAGACCGATACCGAGACTCATGAATCTTG
>dnaPipeTE_Braconidae_comp_TRINITY_DN75892_c0_g1_i1
AAACTCGACATCGATTTATCTTGTTTGGCTAGATATTTTATAAAACCTGTTACTGTAGAATAGGGTATTTTTCTAACGATTTCTTTTTGCAGGTCCATATTGAATAAATAGCCAAAACCATTTAAATTTTCAATCGCTAAAACTGCATTAAATAGTTTAGTGGCAAATTCGATGAAATTACTCGATCCCGGTAAGACGTTGGGAAGTTTTTTAATACCCAAAACGATTTTTTCTAAAATCACTTTCTTGTTGCCGAATCTCAACTCCAGCATATTCATGATCGCTGTCGTATCGTCTCCACTAGTAGCAAGTAGATCTTCAACTGACGCGCGAGCTTCGCCCTTCAAGGCCTCAGATAACCTCAAAACGTTTTCTCTCCCGCTGTACTCGCCTAATTCGGACGAGAGGTCAAAAGCTTGCTTAAAACGAAGCCACTCCAACGGATCCCCAGAAAATACGGGCAGGTTTTTTGCAGTAGTTAATCTGTTCAGTAAACGCGGATTGTTCAAAGATGAAGCATCTCTCACCGAATTCAAA
>dnaPipeTE_Braconidae_comp_TRINITY_DN75836_c1_g1_i2
CCCCATTAACCTTCGAAATAAAAGCTACCTGACAAAAAAAAAAACCAAAATTTCTCTCCAACTTTCGAGAAAATATAAAATAATAAAACGAAATATCATCAAGTATTGAAATAAATAATTGAAACATCAGATAAAAAATACACTATATTAAAAAATAAATAAATAAAAAATTAATAATAAAAATATTTCAACGTTATATCGAG
>dnaPipeTE_Braconidae_comp_TRINITY_DN75880_c0_g1_i3
AATTTTACAAACAAGTCTTAGGTTCCCCTATGGGTTCACCAATCTCACCTACTTTAGCCAATTTAGTTTTAGAAGATTTAGAAACCTTTTGCTTGAGTAAATTGAATTACATTCCAATTATATTCAAACGATATATGGATGATATTTTCAGCATCATTCCACTTAATGAAATACAAAATACTTTAGATACTTTTAATCAATATGATAGTAATTTGAAATTTACAATTGAATTGGAACAATCTAAGAAAATTTCATTCTTGGATATCGAAATCACTAGAGAGGGTAATAAATTAATCACAAATTGGTACCAAAAACCAATTTCAAATAACATATATCTAAACTATCTTTCACACAATCCTATATCACAAAAACGTGCAGTTGTATATATGTTAGTAGACAGGGCTATTAAACTTTCCCATAAAAAATTCCATTCTCAGAAATTGATTAA
>dnaPipeTE_Braconidae_comp_TRINITY_DN51862_c0_g1_i1
GACTTAGCTTTAGTGCAATGTTGTGATATACTCAAATGGAACTGGAATTAATAACAGATCCTGAAATGATGTTGTTTATTGAGCAGGGTATAAGCAGTGGTTCATCACAAGTGTCGAGTCGATATAGAAAAGCAAATATTCGATAATCCTGAGGAAGGAGAGTCATCCTTAATGTACTTTAATATAAATAATATGTATGTAGCTGCAATAAGAAAATACCTTCCAGCTCGTGAATTTGAATGGATTGATACCTTTGATATATCAATATTGCATTTAATTGCTGATAGCGTTAAATATGGTTATATTCTTGAGATTGCACATTGACATTATCATCATAAAGATTTTCAATTAGCACCAGTACCTGAAAAACTACCTACAGAAACCAGAAAAACTCCAAAATTATTGGCAACTTTTAACAATCAAAAAAATTATGTTGTTTATTATAGGAATTTGAAACAATACTGTTCCTTGGGAATGGATATTACTCAAGTTTATCGAATATTAAAATTTAAACAAAGTCCATGGCCTCAACCCTACATTGATCTTAATACAGAGTTACGAAAAAAACCACGTAAGGAT
>dnaPipeTE_Braconidae_comp_TRINITY_DN51872_c0_g1_i1
TTATGCAATCGGAGCCGTATTAAGTCAAGGGGAATTTGAGAAAAATTTGGATAGACCAATATCATATATTTCTAGAGTATTGAAAGGACCCGAATTAAGATAACCAGATTAAGAACCATTGAAGCATTTTAATACTACAAGGAAACCCGATGTAAAGTTTGGCTGAATGAAAGCAAATCTATTGAAATACGACTTTAAAATAA
>dnaPipeTE_Braconidae_comp_TRINITY_DN44367_c1_g1_i1
TAATTATCAATAAAAATTCTACAAGTGAACCAATGATATCAATCGCATCATTACAAAATAATAATAAAAATGATAATAATAGTAAAAAAATAAGAAGAAATTATAATAATGATAATAATTATTGTTTTATCAAAAATGATAATACTCATAAAATTAATAATAATAATAAAAAAAATAATAATGGTAAAAAAAGATGTAATGATG
>dnaPipeTE_Braconidae_comp_TRINITY_DN44305_c1_g1_i1
GAGGAAAAAGAAATAAAAATTGTTGAAACAAATAATGATGATAATGATGATGATGATGATAATATCAATGACAGTGACATGGAATTTGATAATTGTAAAAATCATAATCTGATGCAAAGTGCATATGATGAACTCCCAGTAGAAGTCAAACATTCGAGTGATGATGATGATGATAATGATGATGATAAACCAAGAATTAAATCAAGCACTGGTTCATTCGAAGTTTTTAGCAAAAAAATTCT
>dnaPipeTE_Braconidae_comp_TRINITY_DN79680_c1_g2_i1
GTGAGGCGGAAAAGGAAAAATTCACAAAATCCACCTCATTTTGATATTGACGTAAATATTTACAGTCAGTTCAATATCCCAGTAAACATAGTCCATTCTCATCCCTTGTCGTAAATACTTGTATTTCGATAGAAGTCCTGATACATTAAATCTTTCTACATTAAACATAGGACCGATGATTTCTCAGAATTTATTACCATTAAAAACTTGAAGTAATTCATTTGGATCATGTCGTTTCTTGTGAGCACTCGTTGCTTCTAGGATTTCGCGGTAT
>dnaPipeTE_Braconidae_comp_TRINITY_DN79680_c1_g1_i3
TATACCCCGCTTCTCTGAGCTCTTCAATTATCGAATGGATCTCATTATCATGATTTCGATTACCAGCTGATCGTTCGGCGATGAGAAGTTGCAACCGATCGACTAACTCGTTAGGATCGTCCCAGTAAACATAGTCCATTCTCATACCCGGTCTTGCGTATTTATATCGTGGTAAAAAACCCGAACCTGAAGATTTTTTCTCCATAAACATGGGACTGATGATTTCGGTGAATTTTTTACTTGTAGAAGCTCGAAGCGTTTCATCTGAGCGATGACGTCGCTTATGAGCATTTGTCGCTATGAGAATTTGACGATAGTTCTCCTTATCATTTTCATTAATCAAATCTGAATCAGGTTGTTTCTTGAATAATAATTCTAATAAATCTGCAGTACTAAGATAGCTCATATCATTTATTCTCACACGATTACCATCAAAGTTGATTAGAGAATTACCAAGCATCAATTTATTCCCTTCTTCTCGTACTCCATATATTTTATCTTGATCACCTTTTCTTCTCAAAAGTGGAATTTTTAAATCCAT
>dnaPipeTE_Braconidae_comp_TRINITY_DN79657_c0_g2_i2
CAAAGACTGTGGCTTTGGTTTTCGAGGCATTCAGCATGAGGCCACTTGCGGATGCCCAGGATGAAATTGCAGTAGCGTTACGGTTGAGTTTGTGTAGTGTCTGTAGCAAGTCCTCAGGAAGGCAGTATATGTAGATTTGCAGGTCGTCAGCGTAAAGTAGGTAGTGAACATCAAGGTCAAGACACAGTTCCACATCTCCGAAGTAGAGTGCAAAGAAAAGCGGTCCAAGCACAAAGCCTTGCGGGAGACCTCGATTTAGTAGCCGGAAACCCGTGAAAGTCCCATCTTTCCTCCTCACACACTGCTCTCTATCCGACAGATATGATGCTATCCA
>dnaPipeTE_Braconidae_comp_TRINITY_DN79628_c0_g1_i1
TGCTCCTCAAATGTCTCGGTCGCGATTATTATATCGTCCATATACGCAAACACGTGCGGCTCGAATGCCGGACCGAAGAGAACATCAGATAGTCGCTGCATTGTGCGCGGCGCGTTCGTGAGCCCGAAAGGCATGCGCTTGAATTGCCATAGGCCCGAGCCCGGCAACGCAAACGCTGTATATTTCCGACTACCCGGAGACATCGCAATTTGATGGAATGCGTTTTTAAAATCGAGCTTCGAAATATAACGCGCGTTTCTCAATCGATCCAAGATCGTATCCATATTCGGAATTGGATGTCGATCTTTTCGCGTTACTCTATTGACATCGCGATAGTCGATACAGAAACGATATGTTCCATCTGGCTTGCGAATCATCACGGGCGCGCTACAATAATCGCTCGCTGATCTCTCAATTATTCCCTCATTGAACATTCTCTCCACGTGCTCCACGGCGATATCACGGATTTTTGGCGACATACGCCGGATTTTATGCTGAATCGGGGTTGGATCAGTGACTTCTATGTCATGCTCCGTCCACGATGTCAAACCTGGCCTTGTCGGAAATTTCGCGAACATCTTATCCACTAATTTCTCCGCTTTCGCTCGCTGCTCATTGTTAATCTCACTTATTCCCGCGCACTCGGCCATCACCGGAATTTTATTTTCGCCTGTTGCATTCGACTCAAACGCGTGCCACTTGCCTTCGTTGGCTCTCCAATATCCGCGTAGTAGCTTCACGTCAATGTCGAAAACTTTGAAAAATTCCATTCCGAGAATCATTTCGTGAGCAGAATCGGGAACGCATTTAAACTCCACCGGTGCAGCTAGGCCCTCTATATCGAACATAATTTTTAAAACTCCCGTCGTTTTACATAATCCCTTTTTCGAAAACGAGCCAATTACTCCGGCGCGTCCCTCAATGCGATCCTTGAAACGCTCCGCGATCGCGCGGCCGACGACGCACACCGTCGCGCCCGGGTCCACAAGAGCCCGATACGGCTGACCGGCCAGCGAGATCGACA
TGAAGTGCCGATTCTCCTCCACTATCCCCGCGACATCTCCTCCCTCTGGATTCTCACTCGATTTTTCGTCAATTTTTGCCCCAATTTCTCCACTCACACTCGCTTGCTCTTCTCCACTACCCGTCTCTCTT
>dnaPipeTE_Braconidae_comp_TRINITY_DN79675_c1_g2_i1
ATAATACGTTCCACTTATGGAAAAGCATAGGCGATGCGCAATATAGGACATTTTAACACACATTCTCATCAGTAACACCATCATCAGTAACACCATCATCAGTATCAACATCATCAGTATCAATATCATCAATATCAATATCAATATTATCAATATCACTATCATCAATATCACTATCATCAGTATCACTATCTTCATTACTA
[truncated: 7,143,964 more chars]
