# Supplementary material for: Drosophila parasitoid wasps bears a distinct DNA transposon profile
Source: Mob DNA. 2018 Jul 7;9:23. doi: 10.1186/s13100-018-0127-2 (PMC6035795; doi:10.1186/s13100-018-0127-2)
Supplement: Supplementary file 10 — Amino acid distance between TEs proteins used in the phylogenetic reconstruction. (XLSX 914 kb) [file 13100_2018_127_MOESM10_ESM.xlsx]

## Sheet: Legend
Blue squares	Amino acid distance between TE sequences from wasps studied here and TE sequences from other Hymenoptera
Red squares	Amino acid distance between TE sequences from wasps studied here and TE sequences from other Insect orders and/or moredivergent taxa

## Sheet: Helitron
		1	2	3	4	5	6	7	8	9	10	11	12	13	14	15	16	17	18	19	20	21	22	23	24	25	26	27	28	29	30	31	32	33	34	35	36	37	38	39	40	41	42	43	44	45	46	47	48
1	Helitron_CL26_Contig3_Braconidae
2	Helitron_CL40_Contig1_Braconidae	0.35
3	Helitron_CL26_Contig209_Braconidae	?	?
4	Helitron_CL40_Contig4_Braconidae	?	?	0.386
5	M_demolitor	0.543	0.552	0.43	0.456
6	A_rosae	0.534	0.545	0	?	0.072
7	Helitron-2_HMM_H_melpomene_melpomene	0.556	0.449	0.533	0.603	0.274	0.246
8	C_biroi	0.451	0.498	0.144	0	0.543	0.524	0.554
9	A_pisum	0.829	1.109	0.915	0.886	0.923	0.898	0.96	0.948
10	N_sylvestris	0.632	?	?	?	0.737	0.726	0.717	0.761	0.246
11	M_occidentalis	0.785	0.746	0.846	0.702	0.783	0.695	0.879	0.889	0.327	0.296
12	C_floridanus	0.868	1.124	1.103	1.461	0.905	0.926	0.937	0.93	0.472	0.378	0.432
13	C_vestalis_bracovirus	0.823	0.983	0.882	0.959	0.876	0.889	0.935	0.911	0.472	0.398	0.467	0.325
14	Ha_Da_A1_E_D_ananassae	0.788	0.641	0.789	0.737	0.763	0.796	0.811	0.691	0.412	0.394	0.428	0.28	0.019
15	Ha_Bm_NA1_B_mori	?	?	0.808	0.93	0.835	?	0.982	?	0.298	?	0.334	?	0.034	?
16	A_ceylanicum	0.872	1.03	0.741	0.815	0.879	0.842	0.94	0.93	0.508	0.419	0.494	0.55	0.594	0.56	0.411
17	A_duodenale	0.883	1.065	0.771	0.845	0.873	0.832	0.938	0.924	0.511	0.436	0.507	0.564	0.595	0.548	0.403	0.108
18	HgAi_Dy_A_D_yakuba	0.916	1.382	0.957	1.178	0.899	0	0.965	1.034	0.554	0	0.7	0.605	0.55	0	?	0.724	0.786
19	HgAi_Rp_A_R_prolixus	0.842	1.382	0.863	0.906	0.893	0.91	0.93	0.988	0.517	0.529	0.571	0.619	0.559	0.646	0.379	0.686	0.742	0.052
20	HgAi_Da_A_D_ananassae	0.913	?	?	?	1.015	0.961	1.022	1.07	0.648	0.589	0.693	0.723	0.701	0.669	?	0.801	0.869	0	0.057
21	HgAi_Bm_Afr_B_mori	6.557	?	0.677	0.735	2.106	6.862	2.186	4.383	1.452	5.47	1.335	5.079	1.391	4.491	0.398	1.745	1.762	0	0.812	3.982
22	Helitron-1_AC_A_carolinensis	0.879	1.147	0.732	0.769	0.9	0.874	0.96	1.001	0.552	0.433	0.55	0.599	0.628	0.534	0.438	0.377	0.384	0.823	0.654	0.719	1.713
23	B_dorsalis	0.921	1.362	0	?	0.986	0.958	1.083	1.096	0.713	0.554	0.627	0.704	0.726	0.571	?	0.722	0.742	0.434	0.457	0.546	4.93	0.815
24	Hs_Bm_A1fr_B_mori	0.88	1.622	?	?	0.858	0.796	0.992	1.026	0.651	0.556	0.643	0.636	0.652	0.565	?	0.687	0.718	0.48	0.475	0.555	4.938	0.752	0.013
25	Hs_Dw_A1_D_willistoni	0.776	?	?	?	0.742	0.784	0.885	0.813	0.524	0.487	0.565	0.536	0.585	0.57	?	0.639	0.674	0	0.511	0.548	4.504	0.682	0.152	0.152
26	Hs_Rp_Afr_R_prolixus	0.863	1.681	0	?	0.814	0.809	0.9	0.909	0.613	0.548	0.594	0.609	0.64	0.587	?	0.66	0.699	0	0.518	0.555	4.279	0.744	0.128	0.124	0.117
27	C_capitata	0.991	1.493	0	?	1.077	1.063	1.198	1.19	0.789	0.607	0.7	0.784	0.815	0.678	?	0.776	0.795	0.494	0.517	0.635	5.543	0.871	0.072	0.065	0.229	0.191
28	Hs_Da_A1_D_ananassae	0.853	1.463	0.919	0.921	0.85	0.735	0.949	1.042	0.612	0.56	0.633	0.633	0.611	0.56	0.368	0.664	0.697	0.504	0.454	0.577	1.566	0.724	0.03	0.026	0.16	0.132	0.08
29	Hs_CsMBV_A2fr_C_sesamiae_Mombasa_bracovirus	0.797	1.382	0.894	0.907	0.849	0	0.859	0.7	0.481	?	0.509	0.434	0.432	2.998	0.39	0.527	0.541	0.333	0.304	?	0.287	0.558	0.096	0.165	?	0	0.142	0.192
30	Hm_Ap_A_A_pisum	0.89	1.392	1.037	1.273	0.881	0.906	0.938	0.962	0.561	0.517	0.576	0.444	0.458	0.442	?	0.629	0.66	0.771	0.722	0.79	5.026	0.652	0.712	0.736	0.726	0.713	0.805	0.743	0.579
31	Hm_Bm_A1_B_mori	0.933	0.844	0.824	0.909	0.87	0.97	0.995	0.974	0.485	0.446	0.535	0.393	0.426	0.393	0.322	0.585	0.626	0.77	0.647	0.768	1.229	0.585	0.737	0.772	0.66	0.684	0.87	0.679	0.502	0.025
32	Hm_Dw_Afr_D_willistoni	?	?	1.006	1.053	0.91	?	1.122	?	0.685	?	0.986	0.679	0.624	?	?	1.043	1.03	0.533	0.783	?	0.947	0.914	?	?	?	?	?	0.677	0.671	0.128	0.108
33	Ha_Dw_AFr_D_willistoni	0.837	1.382	1.05	1.47	0.851	0.35	0.877	0.774	0.423	0.223	0.498	0.253	0.042	0.053	?	0.597	0.611	0.506	0.527	0.379	4.196	0.62	0.406	0.576	0.299	0.194	0.56	0.613	0.528	0.462	0.433	0.574
34	Hm_Da_Afr_D_ananassae	2.059	0.844	1.314	1.585	1.094	0	1.178	0.957	0.698	?	0.888	0.64	0.667	?	?	0.939	0.962	0.851	0.997	?	?	0.892	0	1.429	?	0	0	1.019	0.894	0.183	0.155	0.168	0.682
35	B_mori	0.912	1.198	1.045	1.66	0.922	0.886	0.994	0.949	0.823	0.676	0.742	0.78	0.794	0.68	?	0.678	0.681	0.902	0.938	0.962	5.036	0.757	0.852	0.764	0.776	0.76	0.92	0.846	0.91	0.788	0.791	1.42	0.85	0.995
36	A_carolinensis	0.844	0.924	0	?	0.92	0.892	0.966	0.902	0.495	0.375	0.435	0.536	0.527	0.44	?	0.576	0.594	0	0.569	0.624	4.873	0.68	0.659	0.575	0.558	0.58	0.761	0.541	0	0.556	0.464	?	0.265	0	0.792
37	A_transitella	0.867	1.049	0	?	0.86	0.876	0.894	0.896	0.611	0.547	0.563	0.593	0.658	0.652	?	0.544	0.548	0	0.532	0.586	6.345	0.46	0.652	0.62	0.665	0.655	0.768	0.65	0	0.684	0.618	?	0.185	0	0.808	0.62
38	D_citri	0.764	0.809	0.805	0.756	0.815	0.703	0.838	0.863	0.829	0.666	0.737	0.817	0.783	0.687	?	0.745	0.734	0.927	0.926	1.01	5.665	0.829	0.933	0.888	0.742	0.814	0.967	0.91	0.688	0.833	0.926	1.109	0.595	1.105	0.82	0.748	0.782
39	L_niger	0.68	0.961	?	?	0.715	0.676	0.705	0.798	0.871	0.651	0.716	0.801	0.794	0.704	?	0.752	0.727	0	0.868	0.936	5.824	0.778	0.891	0.785	0.713	0.734	0.935	0.817	?	0.902	0.999	?	0.193	?	0.753	0.785	0.776	0.429
40	L_polyphemus	0.829	0.844	1.209	2.091	0.828	0.677	0.894	0.986	0.429	0.368	0.497	0.51	0.579	0.411	1.216	0.589	0.614	0.718	0.654	0.705	6.872	0.585	0.711	0.726	0.516	0.615	0.759	0.749	0.544	0.639	0.647	?	0.487	0.265	0.821	0.267	0.491	0.78	0.782
41	Helitron_CL169_Contig2_Braconidae	1.914	2.35	1.463	1.37	1.627	1.702	1.661	1.995	1.738	1.623	1.6	1.745	1.613	1.529	1.212	1.723	1.782	1.708	1.58	1.825	2.563	1.8	1.731	1.642	1.549	1.471	1.872	1.639	1.512	1.808	1.864	1.656	1.441	1.855	1.833	1.791	1.708	1.754	1.801	1.808
42	Helitron_CL169_Contig3_Braconidae	1.808	2.16	1.977	2.179	1.656	1.569	1.656	1.79	1.664	1.681	1.672	1.58	1.625	1.519	?	1.633	1.682	1.559	1.632	1.815	7.344	1.754	1.555	1.531	1.461	1.418	1.631	1.659	1.618	1.672	1.977	1.89	1.329	1.95	1.677	1.6	1.606	1.662	1.552	1.671	0.285
43	Helitron_CL169_Contig47_Braconidae	?	?	0.901	1.094	1.046	?	1.128	3.493	0.989	?	0.962	?	1.067	3.094	1.075	1.114	1.091	?	1.025	?	1.072	0.992	?	?	?	?	?	0.717	1.139	?	1.138	?	?	?	?	?	?	?	?	2.379	0.13	?
44	Helitron-3_NVi_N_vitripennis	1.696	1.382	2.063	?	1.606	1.51	1.721	1.853	1.705	1.719	1.752	1.73	1.772	1.716	?	1.7	1.734	1.784	1.839	1.945	8.953	1.837	1.856	1.835	1.625	1.649	1.967	1.838	1.6	1.812	2.148	?	1.63	1.954	1.693	1.549	1.655	1.732	1.628	1.886	0.664	0.633	0.491
45	Helitron_CL245_Contig17_L_boulardi	2.873	2.981	0	?	2.772	2.623	2.555	2.635	2.785	?	2.164	2.524	2.659	2.056	?	2.525	2.57	?	?	?	?	2.71	2.715	2.064	1.63	2.133	2.811	1.551	0	2.017	?	?	0	0	2.906	2.468	2.234	2.4	2.319	?	1.059	0.814	?	1.297
46	Helitron_CL245_Contig15_L_boulardi	3.576	3.501	0	?	2.928	2.59	2.861	3.055	3.265	?	2.782	2.863	3.108	2.438	?	2.99	3.334	?	?	?	?	3.169	2.912	2.511	2.268	2.665	2.872	1.58	0	2.306	?	?	0	0	3.069	2.903	2.492	2.84	3.1	?	1.075	0.912	?	0.574	0.474
47	Helitron_CL41_Contig1_L_boulardi	2.017	2.143	0	?	1.812	1.824	1.832	2.096	1.898	1.815	1.686	1.812	1.812	1.685	?	1.745	1.865	?	1.891	2.001	9.31	1.953	1.798	1.7	1.628	1.651	1.839	1.71	0	1.824	2.209	?	1.594	0	2.017	1.853	1.788	1.909	1.873	1.848	1.094	1.109	?	1.093	1.03	0.985
48	Helitron_CL41_Contig129_L_boulardi	2.173	2.376	0	?	2.171	2.076	2.039	2.319	2.17	?	1.12	2.247	2.022	1.752	?	1.987	2.227	?	?	?	?	2.623	2.184	1.81	?	1.861	2.354	2.782	0	1.858	?	?	0	0	2.849	2.077	2.024	2.229	2.421	?	1.174	1.037	?	?	1.134	1.057	0.118
49	S_purpuratus	1.647	2.416	0	?	1.771	1.75	1.809	1.9	1.603	1.355	1.251	1.601	1.631	1.31	?	1.633	1.668	0	1.294	1.34	5.205	1.711	1.678	1.306	1.273	1.309	1.774	1.253	0	1.311	1.596	?	0.785	0	1.823	1.62	1.62	1.78	1.706	1.364	1.27	1.191	?	1.212	1.332	1.371	1.139	1.131
50	H_vulgaris	1.606	1.907	1.521	?	1.53	1.664	1.676	1.792	1.554	1.464	1.398	1.497	1.52	1.395	?	1.622	1.629	1.883	1.6	1.591	8.751	1.699	1.519	1.492	1.369	1.342	1.561	1.539	1.603	1.516	1.763	?	1.517	1.651	1.621	1.423	1.578	1.59	1.56	1.738	1.395	1.357	?	1.363	1.364	1.652	1.218	1.338
51	G_hirsutum	1.818	3	1.54	?	1.761	1.712	1.817	1.976	1.917	1.868	1.685	1.915	1.878	1.643	?	1.826	1.834	1.661	1.815	1.89	8.533	1.92	1.926	1.679	1.663	1.608	2.003	1.72	1.595	1.803	2.141	?	1.899	1.96	1.858	1.893	1.745	1.871	1.883	1.988	1.393	1.331	?	1.419	1.923	1.712	1.502	2.181
52	D_noxia	1.596	2.89	1.258	?	1.416	1.362	1.5	1.578	1.581	1.427	1.347	1.503	1.521	1.256	?	1.436	1.466	2.097	1.133	1.185	4.078	1.687	1.41	1.167	1.267	1.22	1.446	1.177	1.11	1.155	1.406	?	1.139	1.11	1.644	1.45	1.5	1.405	1.393	1.238	1.21	1.058	?	1.18	1.53	2.149	1.346	1.704
53	P_xuthus	1.891	2.852	1.323	1.287	1.721	1.791	1.774	2.007	1.758	1.608	1.503	1.947	1.77	1.612	1.126	1.688	1.695	2.091	1.705	1.836	2.639	1.833	1.963	1.671	1.428	1.524	2.069	1.678	1.647	1.778	1.807	1.577	2.033	1.999	1.984	1.858	1.985	1.87	1.789	1.874	1.402	1.417	0.602	1.408	1.379	1.868	1.331	1.774
54	R_irregularis	1.509	1.845	1.153	1.322	1.405	1.441	1.522	1.625	1.447	1.58	1.331	1.452	1.433	1.452	1.117	1.416	1.392	1.09	1.286	1.58	2.417	1.541	1.497	1.337	1.392	1.398	1.579	1.282	1.097	1.463	1.425	1.356	1.187	1.882	1.611	1.573	1.577	1.492	1.487	1.527	1.574	1.509	0.672	1.448	2.066	1.825	1.595	2.035
55	P_x_bretschneideri	1.567	2.349	1.449	1.855	1.573	1.629	1.685	1.715	1.733	1.52	1.52	1.634	1.567	1.356	2.987	1.69	1.683	1.507	1.598	1.759	6.165	1.785	1.835	1.597	1.625	1.523	2.011	1.707	1.21	1.587	1.927	1.195	1.242	1.501	1.699	1.667	1.674	1.715	1.74	1.56	1.681	1.513	7.418	1.53	2.315	2.145	1.712	2.152
56	F_vesca	1.407	2.311	0	?	1.293	1.295	1.317	1.443	1.391	1.383	1.284	1.299	1.283	1.181	?	1.426	1.435	0	1.307	1.451	7.326	1.456	1.425	1.357	1.538	1.47	1.518	1.456	0	1.22	2.097	?	0	0	1.55	1.355	1.364	1.46	1.385	1.339	1.459	1.063	?	1.121	1.831	2.04	1.65	2.085
57	M_acuminata	1.798	2.875	1.116	1.272	1.582	1.83	1.665	2.001	1.653	1.766	1.427	1.706	1.632	1.614	1.14	1.622	1.628	1.433	1.438	1.932	1.993	1.708	1.898	1.665	1.81	1.773	2.02	1.57	1.214	1.573	1.582	1.702	1.569	1.996	1.908	1.897	1.909	1.623	1.705	1.685	1.606	1.708	0.588	1.686	2.37	1.981	1.775	2.28
58	Z_mays	1.704	2.843	0.975	1.158	1.531	1.616	1.551	1.885	1.649	1.719	1.469	1.843	1.646	1.584	1.34	1.584	1.609	2.259	1.551	1.932	2.295	1.633	1.829	1.692	1.804	1.742	1.936	1.557	1.195	1.662	1.774	1.702	2.627	2.759	1.838	1.734	1.796	1.691	1.714	1.839	1.544	1.695	0.678	1.732	2.137	2.014	1.704	2.264
59	B_distachyon	1.859	2.48	1.101	1.255	1.617	1.712	1.667	2.069	1.658	1.685	1.431	1.757	1.691	1.624	1.307	1.618	1.601	1.488	1.542	1.855	3.08	1.739	1.936	1.716	1.665	1.714	2.075	1.608	1.283	1.705	1.827	1.736	1.48	1.905	1.788	1.832	1.904	1.672	1.829	1.589	1.692	1.672	0.886	1.715	2.219	2.279	1.838	2.271
60	S_italica	1.737	2.333	1.059	1.328	1.525	1.685	1.652	1.945	1.644	1.531	1.47	1.659	1.639	1.574	1.822	1.634	1.679	1.474	1.416	1.749	2.667	1.716	1.849	1.636	1.657	1.724	1.904	1.573	1.172	1.571	1.664	1.731	1.53	2.089	1.879	1.658	1.778	1.668	1.762	1.563	1.618	1.561	0.603	1.59	1.965	2.068	1.702	2.137
61	S_tuberosum	1.78	2.333	1.145	1.182	1.615	1.775	1.677	1.856	1.619	1.696	1.452	1.786	1.555	1.494	0.954	1.669	1.703	1.751	1.547	1.823	2.313	1.746	1.884	1.679	1.656	1.627	2.045	1.47	1.091	1.629	1.607	1.731	1.522	1.862	1.899	1.782	1.818	1.799	1.76	1.658	1.609	1.677	0.639	1.688	2.429	2.954	1.847	2.202
62	N_tabacum	1.792	2.11	0	0	1.476	1.461	1.661	1.882	1.619	1.52	1.666	1.664	1.525	1.547	0	1.777	1.795	0	1.411	1.554	4.79	1.742	1.691	1.725	1.694	1.786	1.766	1.524	0	1.624	1.412	?	1.453	0	1.708	1.616	1.64	1.836	1.582	1.476	1.544	1.449	3.09	1.517	1.75	2.505	1.705	2.483
63	E_guttata	1.756	2.391	0	?	1.794	1.729	1.832	2.015	1.81	1.767	1.552	1.811	1.886	1.599	?	1.757	1.809	1.699	1.752	1.912	6.747	1.968	1.951	1.743	1.683	1.663	2.076	1.808	1.013	1.67	2.067	?	1.406	0	1.877	1.734	1.821	1.718	1.749	1.705	1.728	1.552	?	1.671	2.039	1.982	1.709	1.871
64	B_vulgaris	1.61	2.351	1.262	1.362	1.589	1.826	1.695	1.761	1.637	1.78	1.521	1.752	1.625	1.729	1.367	1.603	1.602	1.366	1.51	1.823	2.763	1.655	1.772	1.648	1.448	1.556	1.863	1.478	1.203	1.648	1.575	1.207	1.37	1.722	1.805	1.883	1.676	1.586	1.602	1.696	1.784	1.729	0.582	1.777	2.602	3.713	1.945	2.898
65	O_sativa	1.647	2.604	1.185	1.183	1.611	1.866	1.645	1.837	1.633	1.627	1.511	1.763	1.675	1.738	1.263	1.704	1.65	1.427	1.576	2.035	2.869	1.724	2.02	1.747	1.656	1.687	2.182	1.572	1.273	1.782	1.641	1.493	1.379	1.847	1.919	1.94	1.86	1.62	1.745	1.607	1.679	1.624	0.614	1.843	2.351	2.63	1.854	2.437
66	S_lycopersicum	1.86	2.535	0	?	1.793	1.88	1.854	2.112	1.869	1.591	1.613	1.835	1.74	1.696	?	1.807	1.822	3.542	1.619	1.615	7.005	1.833	1.868	1.694	1.616	1.556	1.965	1.7	0	1.812	2.202	?	2.891	0	1.918	1.889	1.741	1.72	1.737	1.724	1.832	1.71	?	1.721	2.484	2.662	1.855	2.431
67	S_pennellii	1.795	2.509	1.28	1.425	1.576	1.9	1.616	1.957	1.701	1.763	1.621	1.74	1.635	1.763	1.716	1.645	1.699	1.425	1.535	1.753	3.278	1.73	1.815	1.63	1.735	1.578	1.896	1.518	1.241	1.719	1.662	1.441	1.422	1.841	1.868	1.921	1.764	1.625	1.719	1.746	1.733	1.683	0.881	1.727	2.671	2.658	1.865	2.666
68	D_carota	1.661	2.51	1.269	1.427	1.56	1.838	1.605	1.853	1.743	1.516	1.532	1.658	1.619	1.61	1.499	1.733	1.742	1.63	1.575	1.745	2.799	1.738	1.774	1.564	1.442	1.419	1.857	1.529	1.427	1.691	1.665	1.52	1.523	1.92	1.84	1.837	1.714	1.648	1.646	1.579	1.645	1.654	0.801	1.8	2.459	2.522	1.808	2.702
69	B_oleracea	1.725	2.67	1.301	1.503	1.724	1.878	1.713	1.961	1.714	1.786	1.567	1.772	1.601	1.715	1.123	1.639	1.636	1.429	1.584	1.873	2.831	1.725	1.8	1.667	1.713	1.706	1.848	1.652	1.401	1.748	1.679	1.65	1.463	1.979	1.803	1.943	1.91	1.73	1.802	1.714	1.86	1.874	0.528	2.085	2.618	3.005	2.232	3.117
70	B_rapa	1.761	2.491	1.339	1.43	1.777	1.894	1.779	1.918	1.776	1.908	1.566	1.745	1.686	1.696	2.141	1.691	1.692	1.391	1.585	1.826	3.693	1.8	1.822	1.668	1.726	1.757	1.872	1.678	1.416	1.691	1.702	1.515	1.463	1.895	1.785	1.916	1.884	1.739	1.838	1.736	2.037	1.877	26.448	2.011	2.756	2.875	2.229	3.102
71	T_hassleriana	1.748	2.341	1.263	1.166	1.556	1.802	1.58	1.91	1.586	1.842	1.491	1.749	1.541	1.603	1.242	1.633	1.609	1.443	1.572	1.882	2.861	1.707	1.756	1.618	1.728	1.597	1.833	1.66	1.364	1.712	1.681	1.941	1.329	1.886	1.776	1.814	1.729	1.568	1.709	1.726	1.714	1.86	0.607	1.984	2.479	2.702	1.914	2.284
72	M_domestica	1.736	2.44	1.225	1.034	1.752	1.885	1.827	1.951	1.82	1.899	1.625	1.758	1.749	1.791	?	1.747	1.777	1.526	1.727	2.095	5.205	1.828	1.94	1.722	1.7	1.729	1.984	1.73	1.314	1.629	1.676	1.37	1.461	1.816	1.905	1.947	1.808	1.663	1.694	1.838	1.92	1.807	?	1.975	2.883	3.233	2.132	2.771
73	P_mume	1.529	2.982	?	?	1.485	1.54	1.557	1.63	1.676	1.524	1.565	1.55	1.548	1.514	?	1.589	1.572	0	1.645	1.712	7.708	1.532	1.441	1.424	1.401	1.458	1.456	1.416	?	1.524	2.126	?	1.9	?	1.633	1.492	1.472	1.464	1.498	1.672	1.67	1.633	?	1.712	2.17	2.449	1.842	2.47
74	E_guttatus	1.835	2.223	1.382	1.357	1.618	1.78	1.726	1.993	1.796	1.736	1.513	1.857	1.723	1.713	1.319	1.697	1.681	1.472	1.619	1.923	2.783	1.753	1.686	1.47	1.499	1.461	1.741	1.463	1.37	1.698	1.842	2.281	1.456	2.322	1.859	1.688	1.749	1.669	1.674	1.76	1.807	1.823	0.599	1.933	2.812	3.173	2.047	2.469
75	A_ipaensis	1.608	2.133	1.182	1.343	1.54	1.72	1.65	1.835	1.641	1.612	1.526	1.637	1.684	1.766	1.316	1.566	1.573	1.501	1.604	1.897	2.97	1.649	1.667	1.562	1.581	1.571	1.748	1.52	1.354	1.741	1.715	1.915	1.475	1.692	1.853	1.793	1.693	1.532	1.605	1.656	1.803	1.645	0.756	1.985	2.514	3.412	1.959	2.882
76	C_arietinum	2.008	2.938	1.357	1.537	1.834	2.025	1.899	2.16	1.744	1.751	1.558	1.855	1.761	1.734	1.225	1.711	1.713	1.682	1.725	2.015	3.026	1.801	1.932	1.652	1.594	1.594	2.044	1.633	1.571	1.77	1.809	2.04	1.64	2.196	2.049	1.79	1.803	1.84	1.893	1.692	1.879	1.867	0.67	1.978	2.804	3.873	2.236	3.389
77	B_napus	1.591	2.378	1.341	1.598	1.547	1.739	1.641	1.785	1.57	1.284	1.405	1.551	1.543	1.459	1.467	1.508	1.533	1.449	1.508	1.601	2.832	1.616	1.598	1.456	1.363	1.43	1.681	1.465	1.488	1.537	1.585	1.584	1.547	1.897	1.84	1.618	1.508	1.479	1.478	1.459	1.77	1.784	0.647	1.664	2.598	3.231	1.915	2.844
78	A_thaliana	1.916	2.192	1.331	1.512	1.747	1.845	1.762	2.113	1.724	1.706	1.555	1.817	1.701	1.577	1.458	1.67	1.654	1.534	1.711	2.266	2.995	1.829	1.913	1.732	1.684	1.627	2.018	1.697	1.411	1.863	1.865	1.36	1.643	1.824	2.017	1.794	1.643	1.68	1.72	1.915	1.778	1.896	0.625	1.831	2.68	3.015	2.17	3.128
79	C_sativa	1.663	2.224	1.342	1.59	1.667	1.845	1.689	1.947	1.643	1.551	1.474	1.644	1.598	1.623	0.788	1.651	1.623	1.402	1.575	2.006	3.361	1.757	1.842	1.666	1.576	1.649	1.876	1.569	1.351	1.62	1.606	1.551	1.637	1.756	1.913	1.806	1.669	1.665	1.656	1.581	1.845	1.942	0.515	1.932	2.638	3.785	2.13	2.806
80	G_max	1.899	2.071	0	?	1.896	1.844	1.922	2.264	1.96	1.864	1.795	1.978	1.856	1.757	?	1.94	1.899	0	1.946	2.016	9.149	1.964	1.83	1.624	1.831	1.703	1.967	1.571	0	1.853	3.15	?	3.664	0	2.08	1.841	1.771	1.795	1.76	1.935	1.883	1.696	?	1.843	2.86	2.613	2.251	2.95
81	S_bicolor	1.799	2.558	1.242	1.151	1.699	1.916	1.767	2.03	1.791	1.842	1.617	1.849	1.744	1.836	1.442	1.697	1.736	1.395	1.627	2.001	3.691	1.687	1.851	1.708	1.479	1.602	1.942	1.599	1.373	1.811	1.853	1.503	1.696	1.774	1.877	1.903	1.7	1.748	1.822	1.846	1.765	1.709	0.749	1.776	2.713	3.139	2.064	2.639
82	D_magna	1.947	2.916	1.392	1.182	1.871	2.031	1.932	2.307	1.882	1.701	1.663	1.966	1.748	1.671	1.272	1.796	1.881	2.153	1.63	1.868	2.586	1.979	1.901	1.715	1.527	1.536	2.045	1.667	1.591	2.015	1.951	1.288	2.046	2.205	2.205	1.918	1.758	2.005	1.921	2.01	1.551	1.605	0.95	1.572	1.615	1.742	1.355	1.79
83	H_contortus	1.873	2.811	1.464	1.402	1.823	1.909	1.835	2.043	1.852	1.728	1.612	1.841	1.76	1.561	1.527	1.786	1.785	1.862	1.677	1.988	2.655	1.883	2.037	1.785	1.545	1.513	2.16	1.65	1.439	1.7	1.75	1.17	1.567	1.68	2.024	2.089	1.754	1.837	1.793	1.972	1.539	1.541	0.72	1.6	1.548	2.08	1.531	2.374
84	C_remanei	2.117	3.027	1.63	1.748	2.006	2.085	2.107	2.269	2.135	1.932	1.827	2.198	1.945	1.876	1.504	1.996	2.008	2.563	2.102	2.356	3.034	2.062	2.354	2.135	1.804	1.834	2.523	2.002	1.691	2.113	2.322	2.087	2.027	2.246	2.185	2.226	2.037	2.053	1.854	2.424	1.721	1.609	0.889	1.793	1.896	2.52	1.687	2.094
85	A_muscaria_Koide	1.679	2.058	1.245	1.385	1.528	1.78	1.615	1.911	1.63	1.482	1.452	1.634	1.606	1.457	1.294	1.641	1.647	1.758	1.584	1.73	2.552	1.665	1.879	1.633	1.661	1.621	1.99	1.599	1.442	1.595	1.582	1.374	1.526	1.906	1.86	1.769	1.824	1.625	1.759	1.538	1.784	1.779	0.771	1.75	2.724	2.415	1.878	2.965
86	C_cinerea_okayama	1.704	2.384	1.106	1.314	1.6	1.835	1.658	1.924	1.64	1.713	1.414	1.68	1.661	1.679	1.232	1.678	1.73	1.594	1.54	1.845	2.628	1.751	1.797	1.586	1.662	1.623	1.893	1.539	1.329	1.672	1.673	1.989	1.446	2.052	1.864	1.812	1.832	1.674	1.777	1.782	1.816	1.811	0.843	1.846	2.593	2.618	1.692	2.541
87	H_marmoreus	1.717	2.585	1.201	1.294	1.618	1.814	1.693	1.974	1.67	1.654	1.479	1.708	1.647	1.526	1.549	1.673	1.757	1.625	1.512	1.707	2.628	1.734	1.812	1.587	1.638	1.526	1.94	1.56	1.446	1.622	1.738	2.053	1.548	1.934	1.802	1.871	1.829	1.713	1.824	1.858	1.735	1.706	0.707	1.956	2.27	2.241	1.585	2.273
88	Termitomyces_sp	1.789	2.292	1.705	1.672	1.702	1.773	1.764	1.966	1.854	1.727	1.689	1.828	1.753	1.594	2.427	1.783	1.792	2.098	1.759	1.744	3.983	1.861	1.781	1.603	1.494	1.535	1.931	1.696	1.709	1.654	1.8	1.925	1.607	2.141	1.91	1.748	1.823	1.697	1.784	1.725	1.815	1.794	1.082	1.868	2.552	2.672	1.628	2.379
89	R_solani	1.692	2.984	1.31	1.645	1.67	1.93	1.749	1.916	1.654	1.637	1.463	1.707	1.689	1.612	1.054	1.672	1.632	1.485	1.544	1.875	2.892	1.786	1.81	1.574	1.478	1.536	1.95	1.524	1.365	1.664	1.691	2.269	1.486	1.92	1.935	2.049	1.823	1.786	1.895	1.638	1.738	1.765	0.635	1.819	2.313	2.303	1.715	2.338
90	O_bimaculoides	2.101	3.075	2.222	0	2.065	2.026	2.203	2.28	2.225	1.764	1.773	2.054	2.126	1.795	?	2.092	2.121	2.234	1.836	1.795	5.833	2.315	2.335	1.895	1.639	1.739	2.553	1.892	1.715	2.021	2.132	0	2.12	2.287	2.332	2.182	2.119	2.11	2.017	2.021	1.583	1.591	?	1.468	1.71	1.976	1.499	1.828
91	P_brassicae	1.611	2.368	1.225	1.332	1.573	1.665	1.597	1.752	1.593	1.623	1.481	1.59	1.506	1.428	1.131	1.591	1.602	1.497	1.54	1.885	2.801	1.701	1.674	1.553	1.327	1.425	1.795	1.504	1.285	1.602	1.698	1.557	1.55	1.727	1.702	1.748	1.602	1.608	1.602	1.733	1.611	1.587	0.786	1.656	2.74	3.039	1.811	2.631
92	P_infestans	1.604	2.547	1.248	1.36	1.625	1.795	1.614	1.899	1.577	1.348	1.414	1.672	1.546	1.552	0.972	1.534	1.572	1.285	1.362	1.578	2.233	1.629	1.769	1.508	1.443	1.484	1.913	1.451	1.197	1.547	1.498	1.807	1.197	1.739	1.68	1.721	1.749	1.739	1.769	1.528	1.637	1.532	0.911	1.657	2.973	3.463	1.822	3.157
93	P_parasitica	1.461	1.153	1.217	1.147	1.33	1.269	1.439	1.537	1.52	1.595	1.442	1.483	1.457	1.4	0.864	1.431	1.459	0.349	1.695	1.782	5.238	1.506	1.487	1.47	1.583	1.439	1.578	1.571	1.268	1.536	2.082	0.731	1.987	0	1.541	1.414	1.513	1.576	1.417	1.771	1.653	1.564	2.728	1.729	1.667	2.025	1.395	1.615
94	A_idahoensis	1.65	1.928	1.401	1.61	1.628	1.65	1.67	1.814	1.654	1.808	1.636	1.632	1.641	1.439	1.426	1.616	1.629	1.376	1.597	1.951	2.709	1.712	1.698	1.659	1.617	1.665	1.75	1.604	1.329	1.807	1.858	2.422	1.696	2.32	1.724	1.74	1.728	1.612	1.636	1.819	1.723	1.725	0.649	1.568	2.48	2.282	1.833	2.33
95	A_glauca	1.713	2.488	1.421	1.493	1.603	1.756	1.664	1.934	1.536	1.747	1.415	1.604	1.528	1.505	1.295	1.578	1.587	1.463	1.512	1.684	3.045	1.728	1.684	1.561	1.637	1.574	1.829	1.55	1.286	1.579	1.587	1.733	1.494	1.818	1.643	1.678	1.835	1.641	1.672	1.597	1.749	1.735	0.912	1.811	2.595	3.038	1.838	2.753
96	T_indica	1.767	2.576	1.141	1.24	1.556	1.74	1.634	1.972	1.735	1.719	1.555	1.831	1.674	1.496	1.281	1.676	1.648	1.346	1.603	2.103	2.519	1.752	1.891	1.654	1.495	1.671	1.962	1.587	1.344	1.768	1.738	2.117	1.547	2.086	1.865	1.86	1.753	1.633	1.83	1.846	1.942	1.897	1.039	1.86	2.943	2.889	1.901	2.928
97	T_controversa	1.805	2.625	1.171	1.254	1.615	1.748	1.709	2.073	1.787	1.745	1.534	1.831	1.793	1.582	1.264	1.763	1.736	1.413	1.586	2.004	2.589	1.797	1.979	1.699	1.624	1.73	2.074	1.589	1.231	1.736	1.713	1.969	1.515	1.948	1.822	1.958	1.759	1.706	1.892	1.911	1.887	1.894	1.031	1.958	2.924	2.958	1.984	2.961
98	T_caries	1.923	2.672	1.387	1.67	1.761	1.802	1.815	2.008	1.912	1.845	1.727	1.97	1.806	1.725	1.3	1.794	1.8	1.636	1.774	2.108	3.01	1.912	1.944	1.761	1.576	1.743	2.014	1.732	1.418	1.939	1.982	2.738	1.614	2.812	1.901	2.048	1.92	1.801	1.909	2.064	1.901	1.871	0.928	2.006	2.723	3.105	1.973	2.976
99	Helitron_CL141_Contig20_Braconidae	1.963	?	1.487	1.542	1.695	1.229	1.849	2.515	1.766	1.408	1.719	1.973	1.717	2.499	1.363	1.789	1.825	2.094	1.809	1.924	1.478	1.939	2.081	2.057	0.969	1.112	2.62	1.817	1.604	2.233	1.997	2.239	1.952	2.224	2.188	0.274	0.538	1.928	1.623	2.006	1.747	2.228	0.799	1.8	0	0	2.116	0
100	Helitron_CL158_Contig1_Braconidae	2.304	2.604	0	?	2.33	2.13	2.236	2.249	2.261	?	1.172	2.238	2.314	1.365	?	2.196	2.32	?	?	?	?	2.3	2.369	1.538	1.222	1.536	2.368	1.278	0	1.432	?	?	0	0	2.492	2.247	1.845	2.354	2.265	?	1.525	1.173	?	0.713	1.733	2.277	1.518	2.382
101	Helitron_CL158_Contig5_Braconidae	1.807	1.567	1.634	1.542	1.638	1.533	1.696	2.174	1.735	1.74	1.756	1.815	1.737	1.816	1.409	1.835	1.878	1.992	1.783	1.92	2.791	1.85	1.753	1.803	1.629	1.601	1.931	1.735	1.665	1.973	1.99	1.905	1.893	2.198	1.985	1.711	1.692	1.856	1.506	1.982	1.54	1.623	0.723	1.415	1.428	3.88	1.491	?
102	Helitron_CL323_Contig93_L_boulardi	1.844	3.354	0	?	1.683	1.711	1.739	2.046	1.741	1.654	1.503	1.846	1.784	1.608	?	1.785	1.818	1.654	1.582	1.684	7.506	1.792	1.662	1.488	1.359	1.367	1.739	1.527	0	1.562	1.969	?	2.334	0	1.834	1.719	1.749	1.67	1.693	1.813	1.456	1.357	?	1.334	1.712	2.091	1.539	2.382
103	D_alloeum	1.982	3.124	0	?	1.846	1.808	1.985	2.146	1.841	1.634	1.601	1.934	1.844	1.631	?	1.911	1.969	3.788	1.826	1.801	8.319	1.997	1.827	1.644	1.507	1.508	1.943	1.727	0	1.639	2.185	?	3.237	0	1.943	1.75	1.738	1.882	1.746	1.92	1.65	1.55	?	1.53	1.651	2.258	1.61	2.275
104	Helitron-2_SIn_S_invicta	1.926	2.993	1.387	1.404	1.78	1.901	1.893	2.248	1.836	1.572	1.557	1.874	1.817	1.536	1.36	1.843	1.905	2.085	1.766	1.917	2.909	1.91	1.923	1.678	1.436	1.397	2.105	1.663	1.516	1.778	2.011	2.114	1.876	2.116	2.021	1.93	1.678	1.973	1.778	1.945	1.531	1.531	0.605	1.526	1.81	2.438	1.603	2.567
105	C_costatus	1.952	3.007	1.465	1.412	1.755	1.897	1.878	2.217	1.844	1.539	1.592	1.862	1.818	1.526	1.437	1.868	1.924	2.276	1.798	1.841	2.763	1.921	1.964	1.698	1.398	1.382	2.139	1.685	1.627	1.825	2.028	1.94	1.965	2.203	2.091	1.959	1.743	1.986	1.747	1.919	1.541	1.575	0.769	1.532	1.766	2.239	1.587	2.331
106	T_cornetzi	1.913	3.15	1.409	1.406	1.791	1.953	1.924	2.25	1.839	1.568	1.581	1.891	1.816	1.561	1.362	1.847	1.924	2.146	1.79	1.969	2.814	1.931	1.934	1.678	1.379	1.384	2.126	1.646	1.571	1.803	2	1.86	1.919	1.985	2.092	1.97	1.768	2.016	1.806	1.921	1.566	1.589	0.743	1.609	1.862	2.444	1.633	2.371
107	V_emeryi	1.812	2.719	1.741	1.821	1.718	1.661	1.845	2.124	1.766	1.642	1.631	1.749	1.71	1.55	?	1.817	1.865	2.04	1.897	1.998	5.39	1.883	1.775	1.702	1.453	1.421	1.933	1.732	1.678	1.749	2.119	1.919	1.776	2.051	1.952	1.81	1.64	1.858	1.639	1.912	1.609	1.54	?	1.527	1.733	2.369	1.562	2.359
108	W_auropunctata	1.946	2.495	0.797	3.493	1.69	1.629	1.74	2.029	1.822	1.682	1.608	1.811	1.807	1.589	?	1.847	1.882	2.107	1.981	2.073	7.164	1.829	1.811	1.672	1.552	1.443	1.897	1.808	1.319	1.854	2.537	?	1.653	0	1.703	1.774	1.605	1.816	1.559	1.765	1.569	1.484	0	1.545	1.702	2.247	1.618	2.268
109	N_lecontei	1.935	2.865	0	?	1.699	1.77	1.774	1.933	1.847	1.446	1.407	1.67	1.591	1.264	?	1.635	1.717	0	1.379	1.66	7.327	1.821	1.767	1.463	1.438	1.495	1.838	1.449	0	1.442	?	?	0	0	1.942	1.876	1.669	1.748	1.596	1.812	1.728	1.375	?	1.478	1.956	2.74	1.706	2.497
110	F_arisanus	1.811	2.544	1.831	3.419	1.716	1.635	1.759	2.007	1.705	1.645	1.709	1.74	1.669	1.653	?	1.806	1.842	1.972	1.757	1.734	8.363	1.831	1.763	1.799	1.639	1.586	1.889	1.847	1.708	1.907	2.366	3.514	2.006	2.474	1.984	1.64	1.588	1.767	1.531	2.084	1.526	1.49	?	1.525	1.181	1.86	1.421	1.644
111	N_vitripennis	2.043	3.142	2.019	2.26	1.927	1.921	2.009	2.525	2.12	1.704	1.825	1.984	1.996	1.671	3.413	2.134	2.217	1.922	1.964	2.024	6.356	2.168	2.1	1.765	1.537	1.572	2.191	1.86	1.906	1.924	2.476	2.237	1.837	2.057	2.188	2.175	1.951	2.171	1.874	2.027	1.67	1.567	2.135	1.535	1.811	1.781	1.565	2.216
112	R_delemar	1.69	2.737	1.585	1.856	1.639	1.707	1.68	1.871	1.848	1.601	1.743	1.735	1.642	1.502	1.05	1.739	1.773	1.644	1.676	1.828	5.193	1.77	1.919	1.711	1.545	1.656	2.129	1.727	1.385	1.848	2.007	1.888	1.463	1.94	1.921	1.862	1.804	1.666	1.728	1.733	1.922	1.851	0.753	1.81	2.679	2.821	1.759	3.246
113	C_crispus	1.811	2.339	1.467	1.488	1.614	1.791	1.675	1.899	1.734	1.64	1.609	1.606	1.602	1.503	1.397	1.75	1.782	1.597	1.607	1.758	2.826	1.801	1.753	1.578	1.659	1.514	1.89	1.598	1.489	1.587	1.565	1.969	1.417	2.001	1.889	1.752	1.86	1.771	1.829	1.817	1.776	1.715	1.029	1.798	2.475	2.403	1.803	2.522
114	Z_marina	1.99	2.753	0.929	1.548	1.832	1.837	1.942	2.097	2.069	1.66	1.562	1.949	2.025	1.604	0.919	2.064	2.036	2.537	1.857	1.92	7.159	1.999	2.039	1.592	1.654	1.657	2.192	1.654	2.428	1.783	2.68	?	2.211	2.716	1.978	2	1.85	1.924	1.873	1.83	1.601	1.474	0.919	1.302	2.1	2.392	1.538	2.23
115	V_brassicaformis	1.519	2.15	1.836	1.737	1.675	1.625	1.729	1.74	1.763	1.501	1.411	1.655	1.601	1.312	?	1.686	1.718	1.591	1.636	1.712	6.029	1.844	1.72	1.533	1.397	1.379	1.825	1.58	1.434	1.655	1.805	1.531	1.355	2.134	1.805	1.631	1.71	1.699	1.605	1.634	2.088	1.843	5.626	1.983	2.431	3.24	1.956	2.966
116	M_chlorophos	1.83	2.261	?	?	1.889	1.844	1.983	2.075	1.856	1.734	1.589	1.749	1.908	1.742	?	1.896	1.944	0	1.8	1.85	10.732	2.009	1.97	1.684	1.704	1.733	2.097	1.602	?	1.733	2.482	?	3.009	?	2.094	1.988	1.88	1.918	1.932	1.813	2.048	1.931	?	1.858	3.092	2.911	1.964	2.682
117	T_oceanica	1.689	2.841	0	?	1.727	1.634	1.813	1.922	1.818	1.754	1.733	1.849	1.939	1.816	?	1.692	1.765	1.791	1.948	2.113	5.655	1.823	1.847	1.782	1.737	1.738	1.915	1.81	1.014	2.063	2.151	?	1.495	0	1.728	1.685	1.683	1.864	1.681	1.872	2.023	1.883	?	2.15	2.141	2.543	2.08	2.385
118	Helitron_CL230_Contig1_Braconidae	4.301	4.745	4.253	5.317	4.235	4.459	4.379	4.192	4.777	3.754	4.478	4.135	4.436	4.701	?	4.594	4.825	3.583	4.047	4.123	12.135	4.441	4.673	4.654	4.963	4.818	4.895	4.088	4.97	4.242	4.044	5.361	4.753	2.948	4.718	4.938	4.63	4.167	4.862	4.297	4.495	4.448	4.312	4.596	4.503	5.287	4.701	4.307
119	Helitron-1_NVi_N_vitripennis	4.293	4.42	4.811	5.468	4.437	4.601	4.315	4.61	4.687	3.881	4.818	4.224	4.652	5.108	3.744	4.588	4.775	3.617	4.015	4.221	7.725	4.52	4.6	4.689	5.058	5.087	4.937	3.887	4.356	4.485	4.189	7.309	5.656	3.098	4.52	4.86	4.629	4.3	4.902	4.299	4.65	4.609	1.983	4.494	4.269	4.29	4.804	4.129
	Table. Estimates of Evolutionary Divergence between Sequences
	The number of amino acid substitutions per site from between sequences are shown. Analyses were conducted using the JTT matrix-based model [1]. The rate variation among sites was modeled with a gamma distribution (shape parameter = 1). The analysis involved 119 amino acid sequences. All ambiguous positions were removed for each sequence pair. There were a total of 1183 positions in the final data…
	1. Jones D.T.	Taylor W.R.	and Thornton J.M. (1992). The rapid generation of mutation data matrices from protein sequences. Computer Applications in the Biosciences 8: 275-282.
	2. Kumar S.	Stecher G.	and Tamura K. (2016). MEGA7: Molecular Evolutionary Genetics Analysis version 7.0 for bigger datasets.Molecular Biology and Evolution 33:1870-1874.
	Disclaimer: Although utmost care has been taken to ensure the correctness of the caption	the caption text is provided "as is" without any warranty of any kind. Authors advise the user to carefully check the caption prior to its use for any purpose and report any errors or problems to the authors immediately (www.megasoftware.net). In no event shall the authors and their employers be liable for any damages	including but not limited to special	consequential	or other damages. Authors specifically disclaim all other warranties expressed or implied	including but not limited to the determination of suitability of this caption text for a specific purpose	use	or application.
[truncated: 146 more columns]

## Sheet: Polinton
		1	2	3	4	5	6	7	8	9	10	11	12	13	14	15	16	17	18	19	20	21	22	23	24	25	26	27	28	29	30	31	32	33	34	35	36	37	38	39	40	41	42	43	44	45	46	47	48
1	Polinton_CL2_Contig1_Leptopilina_boulardi
2	Polinton_CL2_Contig550_Leptopilina_boulardi	0.125
3	Polinton_CL2_Contig5_Leptoilina_boulardi	0.222	0.174
4	Polinton_CL2_Contig1494_Leptopilina_boulardi	0.267	0.201	0.12
5	Polinton_CL2_Contig28_Leptopilina_boulardi	0.237	0.202	0.151	0.169
6	Polinton_CL2_Contig33_Leptopilina_boulardi	0.285	0.321	0.337	0.366	0.342
7	Polinton_CL2_Contig61_2_Leptopilina_boulardi	0.281	0.265	0.284	0.272	0.303	0.195
8	Polinton_CL2_Contig2_Leptopilina_boulardi	0.273	0.27	0.308	0.334	0.654	0.236	0.077
9	Polinton_CL2_Contig46_Leptopilina_boulardi	0.365	0.354	0.35	0.336	0.405	0.332	0.288	0.428
10	Polinton_CL2_Contig8_Leptopilina_boulardi	0.383	0.464	0.492	0.5	0.496	0.483	0.466	0.525	0.451
11	Polinton_CL2_Contig36_Leptopilina_boulardi	0.336	0.54	0.501	0.493	0.515	0.51	0.498	0.762	0.458	0.217
12	Polinton_CL2_Contig1075_Leptopilina_boulardi	0.459	0.475	0.513	0.504	0.437	0.514	0.5	0.654	0.441	0.401	0.311
13	Polinton_CL2_Contig1028_Leptopilina_boulardi	0.615	0.571	0.582	0.565	0.551	0.561	0.644	0.932	0.526	0.458	0.438	0.214
14	Polinton_CL1_Contig13_Braconidae	0.31	0.452	0.462	0.455	0.436	0.472	0.458	0.445	0.483	0.476	0.36	0.375	0.46
15	Polinton_CL1_Contig17_Braconidae	0.362	0.427	0.432	0.448	0.542	0.438	0.572	0.49	0.492	0.475	0.656	0.549	0.614	0.106
16	Polinton_CL1_Contig56_Braconidae	0.518	0.525	0.485	0.453	0.446	0.441	0.391	0.877	0.457	0.408	0.331	0.329	0.418	0.121	0.259
17	Polinton_CL1_Contig443_Braconidae	0.543	0.492	0.437	0.429	0.457	0.497	0.455	0.815	0.462	0.426	0.3	0.392	0.473	0.183	0.146	0.099
18	Polinton_CL1_Contig271_Braconidae	0.822	0.526	0.431	0.4	0.446	0.523	0.469	1.297	0.483	0.503	0.372	0.321	0.41	0.151	0.189	0.123	0.131
19	Polinton_CL1_Contig101_Braconidae	0.455	0.485	0.384	0.41	0.4	0.483	0.403	1.03	0.464	0.501	0.408	0.31	0.427	0.088	0	0.112	0.156	0.171
20	Polinton_CL1_Contig20_Braconidae	0.346	0.45	0.47	0.438	0.421	0.411	0.432	0.418	0.464	0.506	0.436	0.364	0.486	0.168	0.177	0.206	0.2	0.215	0.193
21	Polinton-1_NVi_N_vitripennis	0.335	0.407	0.486	0.442	0.473	0.453	0.464	0.452	0.463	0.455	0.401	0.406	0.459	0.298	0.357	0.201	0.338	0.269	0.266	0.267
22	Polinton-6_NVi_N_vitripennis	0.303	0.376	0.443	0.438	0.476	0.441	0.442	0.434	0.441	0.465	0.4	0.44	0.51	0.366	0.368	0.323	0.475	0.4	0.402	0.357	0.308
23	G_flavicoxis	0.426	0.431	0.452	0.44	0.48	0.432	0.464	0.417	0.462	0.49	0.399	0.463	0.574	0.425	0.515	0.366	0.5	0.395	0.419	0.423	0.484	0.501
24	C_congregata_bracovirus	0.596	0.463	0.474	0.442	0.441	0.467	0.553	0.911	0.398	0.459	0.41	0.398	0.526	0.429	0.691	0.371	0.513	0.383	0.425	0.427	0.491	0.505	0.08
25	Polinton_CL1_Contig62_Braconidae	0.386	0.425	0.471	0.459	0.535	0.465	0.459	0.457	0.512	0.507	0.215	0.517	0.523	0.323	0.39	0.284	0.407	0.296	0.296	0.307	0.357	0.446	0.489	0.486
26	Polinton-3_NVi_N_vitripennis	0.403	0.462	0.49	0.43	0.477	0.461	0.472	0.442	0.476	0.481	0.401	0.47	0.594	0.392	0.409	0.377	0.457	0.48	0.409	0.348	0.382	0.354	0.491	0.499	0.418
27	M_demolitor	0.552	0.559	0.637	0.593	0.667	0.578	0.63	0.55	0.646	0.603	0.644	0.591	0.674	0.554	0.567	0.526	0.607	0.553	0.579	0.524	0.588	0.644	0.304	0.334	0.531	0.607
28	N_vitripennis	0.731	0.688	0.729	0.703	0.584	0.605	0.58	0.876	0.565	0.68	0.528	0.608	0.645	0.548	0.669	0.424	0.546	0.49	0.442	0.502	0.53	0.545	0.635	0.527	0.764	0.554	0.767
29	Polinton-7_NVi_N_vitripennis	0.625	0.614	0.632	0.604	0.537	0.55	0.522	0.644	0.528	0.642	0.501	0.575	0.626	0.484	0.565	0.393	0.556	0.464	0.426	0.456	0.475	0.449	0.584	0.522	0.658	0.537	0.728	0.077
30	Polinton_CL2_Contig20_Leptopilina_boulardi	0.398	0.403	0.43	0.461	0.712	0.535	0.572	0.496	0.599	0.322	0.773	0.504	0.663	0.519	0.47	1.111	0.806	1.447	0.868	0.511	0.515	0.565	0.575	0.659	0.548	0.554	0.529	0.993	0.769
31	O_abietinus	0.39	0.547	0.569	0.563	0.605	0.583	0.612	0.467	0.616	0.592	0.639	0.641	0.7	0.557	0.582	0.579	0.7	0.637	0.618	0.546	0.565	0.565	0.559	0.614	0.543	0.576	0.663	0.797	0.725	0.49
32	C_cinctus	0.367	0.397	0.357	0.401	0.184	0.377	0.439	0.451	0.381	0.377	0.342	0.548	0.595	0.472	0.424	0.439	0.675	0.303	0.163	0.442	0.453	0.503	0.488	0.669	0.493	0.423	0.487	0.789	0.657	0.389	0.269
33	D_alloeum	0.452	0.467	0.479	0.514	0.459	0.445	0.449	0.474	0.518	0.537	0.568	0.512	0.569	0.439	0.483	0.379	0.448	0.452	0.372	0.477	0.508	0.52	0.463	0.471	0.541	0.555	0.603	0.744	0.659	0.525	0.514	0.416
34	N_lecontei	0.763	0.623	0.589	0.623	0.499	0.518	0.562	0.735	0.562	0.663	0.453	0.653	0.627	0.651	0.875	0.446	0.546	0.413	0.397	0.653	0.686	0.73	0.486	0.43	0.702	0.653	0.618	0.898	0.814	0.919	0.675	0.661	0.584
35	Polinton_CL46_Contig6_Braconidae	0.509	0.544	0.495	0.478	0.596	0.48	0.503	0.501	0.593	0.503	0.592	0.64	0.759	0.663	0.632	0.566	0.651	0.646	0.553	0.668	0.641	0.732	0.465	0.546	0.709	0.649	0.549	0.808	0.731	0.646	0.742	0.495	0.561	0.545
36	Polinton_CL3_Contig3_Braconidae	0.685	0.619	0.614	0.654	0.672	0.71	0.624	0.575	0.72	0.682	0.761	0.615	0.732	0.671	0.694	0.724	0.705	0.784	0.664	0.683	0.651	0.754	0.654	0.72	0.719	0.769	0.791	0.907	0.824	0.622	0.882	0.68	0.644	0.82	0.689
37	Polinton_CL3_Contig1172_Braconidae	?	0.706	0.687	0.717	0.638	0.682	0.626	?	0.688	0.761	0.873	0.665	0.71	0.704	?	0.726	0.741	0.831	0.662	0.804	0.71	0.804	0.723	0.722	0.825	0.861	0.927	0.765	0.75	?	1.11	?	0.724	0.674	0.71	0.167
38	Polinton_CL46_Contig130_Braconidae	?	0.788	0.811	0.681	0.671	0.751	0.605	?	0.645	0.717	0.615	0.75	0.914	0.713	?	0.626	0.872	0.925	0.891	0.814	0.826	0.803	0.446	0.47	1.754	0.813	0.7	0.753	0.724	?	1.467	?	0.779	0.779	0.097	0.922	0.889
39	Polinton_CL1_Contig9_Braconidae	0.81	0.604	0.591	0.549	0.594	0.643	0.701	0.975	0.577	0.684	0.617	0.582	0.53	0.642	0.663	0.628	0.58	0.604	0.559	0.605	0.722	0.687	0.578	0.609	0.631	0.75	0.723	0.723	0.816	0.894	0.979	0.845	0.616	0.506	0.593	0.673	0.659	0.84
40	Mav-Da_D_ananassae	0.799	0.823	0.848	0.854	0.882	0.872	0.882	0.883	0.897	0.933	0.886	0.939	1.028	0.907	0.978	0.764	1.009	0.747	0.758	0.821	0.965	0.831	0.822	0.863	0.891	0.928	0.955	1.073	1.019	0.994	1.023	0.936	0.899	0.983	0.796	0.996	1.149	1.018	0.895
41	Mav-Dp_D_persimilis	0.957	0.833	0.849	0.878	0.844	0.865	0.827	1.003	0.89	0.9	0.813	0.943	0.882	0.901	1.013	0.676	0.837	0.663	0.761	0.828	0.891	0.864	0.93	0.895	0.955	0.967	1.046	0.976	0.981	1.098	1.152	0.962	0.966	1.016	0.846	0.981	1.153	1.013	0.895	0.347
42	F_arisanus	0.627	0.622	0.636	0.67	0.639	0.615	0.586	0.596	0.687	0.749	0.805	0.704	0.635	0.658	0.751	0.577	0.677	0.693	0.615	0.655	0.693	0.806	0.538	0.543	0.661	0.757	0.654	0.87	0.793	0.778	0.779	0.667	0.615	0.85	0.753	0.847	0.936	1.257	0.819	1.02	0.992
43	V_emeryi	0.653	0.774	0.744	0.794	0.945	0.774	0.796	0.794	0.849	0.847	0.776	0.919	1.18	0.803	0.845	0.718	0.943	0.88	0.829	0.726	0.772	0.735	0.877	1.011	0.856	0.768	1.014	0.945	0.869	0.91	1.051	0.745	0.836	1.104	1.038	0.983	0.996	1.211	1.105	1.092	1.047	0.98
44	C_costatus	0.558	0.635	0.644	0.701	1.253	0.574	0.761	0.738	0.719	0.86	1.52	0.936	1.554	0.673	0.718	0.881	1.576	0.847	0.798	0.567	0.749	0.754	0.769	1.081	0.691	0.665	1.003	1.001	0.908	0.853	0.83	0.653	0.768	1.193	1.01	1.076	?	?	1.651	0.994	0.944	0.891	0.189
45	L_niger	0.696	0.808	0.774	0.82	0.892	0.765	0.773	0.93	0.793	0.861	0.743	0.878	1.031	0.755	0.784	0.71	0.929	0.853	0.806	0.674	0.791	0.779	0.895	0.946	0.729	0.741	1.056	0.978	0.912	0.95	1.033	0.785	0.856	1.117	0.972	0.981	1.036	1.186	1.019	1.011	0.993	1.007	0.305	0.321
46	T_cornetzi	0.557	0.607	0.603	0.624	0.815	0.632	0.874	0.76	0.815	0.775	1.316	0.82	1.391	0.643	0.636	0.937	1.566	0.825	0.787	0.52	0.706	0.779	0.75	1.155	0.622	0.608	0.853	1.025	0.98	0.788	0.764	0.586	0.741	1.169	0.902	0.905	?	?	1.4	0.962	1.034	0.958	0.4	0.332	0.398
47	C_biroi	0.606	0.694	0.722	0.729	0.875	0.705	0.864	0.868	0.683	0.745	0.694	0.901	1.088	0.659	0.732	0.657	0.969	0.69	0.65	0.651	0.671	0.671	0.786	0.861	0.79	0.664	0.937	0.996	0.877	0.857	0.815	0.726	0.799	0.978	0.88	1.014	0.934	1.151	1.063	1.02	1.047	0.92	0.421	0.4	0.453	0.42
48	W_auropunctata	0.614	0.709	0.692	0.761	0.782	0.69	0.68	0.852	0.716	0.861	0.773	0.831	1.064	0.71	0.757	0.637	0.839	0.771	0.736	0.631	0.752	0.801	0.81	0.858	0.78	0.719	0.966	0.84	0.78	0.843	0.931	0.712	0.827	1.143	1.002	1.003	1.093	1.329	1.151	1.109	1.061	0.943	0.29	0.346	0.22	0.324	0.441
49	P_barbatus	0.749	0.896	0.855	0.879	1.002	0.758	0.964	1.09	0.926	0.953	0.825	0.939	1.241	0.843	0.966	0.709	0.993	0.94	0.913	0.69	0.852	0.841	0.929	0.982	0.935	0.796	1.075	0.952	0.92	1.085	1.094	0.99	1.011	1.195	1.21	1.08	1.008	1.36	1.126	1.138	1.192	1.183	0.422	0.483	0.302	0.494	0.508	0.239
50	D_quadriceps	0.585	0.812	0.79	0.844	0.961	0.796	0.829	0.74	0.854	0.971	1.163	0.929	1.265	0.847	0.763	1.013	1.098	1.178	0.986	0.734	0.859	0.893	0.914	1.078	0.897	0.841	1.045	0.927	0.836	0.805	1.002	0.702	0.876	1.257	1.109	0.935	1.1	1.441	1.336	1.253	1.208	1.029	0.377	0.287	0.274	0.311	0.47	0.259
51	S_invicta	0.663	0.75	0.702	0.674	0.933	0.762	0.972	0.866	0.893	0.827	0.915	0.897	1.554	0.779	0.8	0.768	1.263	0.817	0.729	0.643	0.855	0.86	0.814	0.957	0.798	0.663	0.931	1.221	1.103	0.867	0.852	0.792	0.902	1.232	1.078	0.997	0.84	1.622	1.105	1.082	1.072	1.004	0.453	0.491	0.518	0.581	0.506	0.528
52	A_echinatior	0.634	0.807	0.789	0.814	0.885	0.766	0.859	0.869	0.898	0.919	1.015	0.966	1.307	0.803	0.839	0.785	0.956	0.95	0.887	0.798	0.768	0.784	0.924	1.066	0.907	0.841	1.051	0.938	0.849	0.889	1.049	0.725	0.972	1.133	1.074	1.014	1.023	1.404	1.063	1.081	0.981	1.099	0.321	0.266	0.395	0.457	0.458	0.387
53	C_floridanus	0.915	0.876	0.906	0.963	1.052	0.964	1.019	1.126	0.878	0.918	0.997	1.011	1.22	0.873	0.934	0.936	0.863	0.904	0.939	0.915	0.901	0.865	1.068	1.038	0.936	0.971	1.238	1.119	1.138	1.05	1.122	0.905	0.981	1.094	1.125	1.188	1.285	1.494	1.056	1.161	1.113	1.281	0.582	0.539	0.505	0.512	0.487	0.506
54	T_castaneum	0.836	0.789	0.878	0.884	0.861	0.823	0.874	0.887	0.945	0.891	0.883	0.994	1.077	0.884	0.848	0.756	0.832	0.772	0.72	0.76	0.883	0.88	0.905	0.924	0.885	0.791	0.981	1.035	0.947	0.98	1.083	0.795	1.019	1.111	0.906	0.916	1.107	1.168	1.125	1.055	0.927	1.016	0.984	1.117	0.925	1.001	0.974	0.995
55	Mav-Tc_T_castaneum	1.009	1.065	1.068	1.054	1.122	0.974	1.099	1.268	0.991	0.991	0.929	1.02	1.186	1.023	1.094	0.971	1.098	0.995	0.98	0.91	0.972	0.985	1.031	1.039	1.071	0.938	1.206	1.177	1.076	1.037	1.161	0.991	1.192	1.233	1.101	1.115	1.036	1.225	1.202	1.147	1.137	1.214	1.055	1.117	1.011	1.167	1.095	1.131
56	H_saltator	0.839	0.895	0.857	0.917	0.94	0.831	0.91	1.224	0.875	0.947	0.858	1.029	1.183	0.958	1.074	0.797	1.055	0.978	0.901	0.835	0.912	0.842	0.981	0.968	0.977	0.876	1.092	1.074	1.024	1.109	1.134	0.894	0.96	1.08	1.023	1.052	0.945	1.16	1.036	1.235	1.225	1.13	0.331	0.346	0.301	0.368	0.415	0.289
57	A_cephalotes	0.962	1.048	0.93	0.97	0.995	0.951	0.991	1.609	1.011	0.995	0.96	1.125	1.235	0.925	1.362	0.838	0.909	0.945	0.916	0.866	0.882	0.824	1.077	1.122	1.294	1.011	1.175	1.06	0.928	1.793	1.295	0.899	1.144	1.061	1.136	1.206	1.083	1.254	1.086	1.175	1.153	1.313	0.27	0.191	0.34	0.287	0.519	0.312
58	M_pharaonis	0.871	1.038	1.066	1.048	1.041	0.989	0.991	1.142	1.162	1.125	1.127	1.128	1.247	0.978	0.92	0.944	1.031	1.147	1.079	0.976	0.94	0.888	1.187	1.241	1.086	1.056	1.364	1.131	1.091	1.146	1.344	0.963	1.192	1.463	1.28	1.403	1.44	1.516	1.183	1.34	1.11	1.238	0.438	0.554	0.526	0.656	0.628	0.523
59	Mav-Dg_D_grimshawi	1.2	0.978	0.924	0.878	0.811	0.776	0.922	1.505	0.737	0.958	0.922	0.996	1.036	1.038	1.258	0.888	1.074	0.972	0.993	0.89	1.099	1.006	0.922	0.814	1.261	1.005	1.033	1.075	1.086	1.157	1.265	1.254	1.049	0.93	0.919	1.072	1.045	1.198	1.114	0.934	1.057	1.128	1.073	1.354	0.966	1.248	0.946	0.933
60	A_pisum	0.914	0.978	1.008	1.018	1.035	1.103	0.98	0.879	1.153	1.068	1.088	1.134	1.204	1.004	1.087	0.977	1.095	0.911	0.927	1.037	1.039	1.012	0.924	0.975	0.853	1.077	1.305	1.302	1.148	1.037	1.148	1.104	1.004	1.165	1.015	1.114	1.079	1.412	1.025	1.344	1.364	1.134	1.102	1.117	1.066	1.109	1.039	1.076
61	Mav-Ap_A_pissum	1.076	1.133	1.178	1.119	1.156	1.247	1.084	1.093	1.253	1.172	1.09	1.169	1.181	1.085	1.3	0.987	1.162	0.972	0.974	1.086	1.051	1.09	0.928	0.913	1.099	1.266	1.291	1.39	1.272	1.306	1.325	1.311	1.093	1.132	1.204	1.041	0.932	1.329	0.982	1.495	1.423	1.333	1.124	1.284	1.111	1.091	0.989	1.264
62	D_noxia	0.897	0.873	0.96	1.048	0.913	0.906	0.854	0.868	1.1	1.063	1.079	0.942	1.026	0.993	0.963	1.021	1.119	0.632	0.741	0.923	1.029	0.89	0.943	0.844	0.85	1.005	1.164	1.092	0.997	1.009	1.26	1.125	1.034	1.33	1.009	0.995	1.018	1.053	1.278	0.988	1.101	1.257	1.152	0.98	1.025	0.972	1.058	1.029
63	C_remanei	1.312	1.023	1.136	1.048	0.903	1.123	1.019	1.457	1.165	1.191	0.984	1.185	1.138	1.205	1.331	0.947	0.969	0.859	0.897	1.154	1.119	1.242	1.1	0.9	1.338	1.128	1.254	1.267	1.309	1.479	1.495	1.258	1.133	1.317	1.072	1.306	1.235	1.255	1.083	1.283	1.217	1.252	1.284	1.412	1.245	1.319	1.283	1.218
64	C_brenneri	1.374	1.072	1.201	1.142	0.976	1.218	1.056	1.442	1.232	1.387	1.082	1.31	1.315	1.33	1.6	1.134	1.096	1.002	1.037	1.231	1.269	1.275	1.225	1.108	1.415	1.223	1.329	1.463	1.399	1.688	1.567	1.598	1.267	1.429	1.184	1.338	1.177	1.42	1.161	1.369	1.316	1.36	1.348	1.61	1.311	1.515	1.401	1.305
65	C_briggsae	1.387	1.112	1.216	1.132	0.951	1.251	1.131	1.734	1.213	1.359	1.044	1.339	1.274	1.322	1.521	0.967	1.152	0.855	0.937	1.137	1.173	1.283	1.195	1.034	1.488	1.225	1.327	1.423	1.385	1.817	1.579	1.525	1.278	1.512	1.22	1.412	1.269	1.305	1.263	1.414	1.409	1.423	1.329	1.707	1.307	1.559	1.326	1.317
66	X_maculatus	1.674	1.549	1.507	1.488	1.446	1.58	1.764	1.797	1.408	1.555	1.538	1.607	1.592	1.541	1.678	1.289	1.269	1.074	1.202	1.369	1.411	1.487	1.394	1.36	1.584	1.591	1.691	1.856	1.753	1.991	1.741	1.714	1.561	1.451	1.403	1.46	1.646	1.971	1.344	1.56	1.471	1.551	1.773	2.302	1.717	1.892	1.529	1.693
67	D_rerio	1.67	1.322	1.341	1.307	1.146	1.261	1.321	1.748	1.119	1.269	1.124	1.249	1.272	1.237	1.534	1.086	1.07	0.975	0.846	1.14	1.274	1.224	1.181	0.945	1.39	1.246	1.403	1.226	1.222	1.908	1.323	1.441	1.237	1.183	1.169	1.554	1.343	1.605	1.236	1.247	1.435	1.413	1.585	2.038	1.525	2.054	1.371	1.42
68	S_kowalevskii	1.205	1.224	1.241	1.24	0.573	1.152	1.209	1.329	1.251	1.479	0	1.262	1.083	1.183	1.23	1.27	1.052	0.254	?	1.239	1.292	1.438	1.175	1.004	1.078	1.318	1.159	1.632	1.445	1.349	1.277	1.227	1.226	1.504	1.184	1.133	0	1.841	1.767	1.384	1.398	1.42	1.627	1.538	1.613	1.416	1.678	1.499
69	E_pallida	1.339	1.46	1.473	1.459	1.539	1.472	1.558	1.563	1.482	1.487	1.563	1.566	1.498	1.436	1.191	1.57	1.31	1.202	1.418	1.359	1.378	1.479	1.44	1.444	1.28	1.546	1.582	1.756	1.67	1.498	1.385	1.349	1.47	1.455	1.391	1.643	1.901	2.242	1.548	1.484	1.356	1.545	1.65	1.689	1.658	1.459	1.514	1.576
70	P_tepidariorum	1.612	1.31	1.369	1.366	1.005	1.429	1.419	1.756	1.323	1.427	1.096	1.431	1.064	1.429	1.512	1.119	1.096	0.549	0.523	1.521	1.543	1.487	1.385	0.981	1.571	1.461	1.593	1.464	1.389	1.63	1.682	1.673	1.516	1.47	1.23	1.442	1.329	1.38	1.42	1.563	1.487	1.559	1.686	1.927	1.773	1.803	1.713	1.559
71	C_picta_bellii	1.336	1.307	1.326	1.306	1.259	1.323	1.408	1.721	1.26	1.452	1.241	1.317	1.408	1.424	1.744	1.135	1.375	1.075	1.178	1.305	1.378	1.314	1.355	1.224	1.436	1.325	1.502	1.543	1.501	1.736	1.559	1.517	1.432	1.37	1.342	1.314	1.26	1.64	1.486	1.601	1.524	1.512	1.333	1.486	1.453	1.592	1.288	1.285
72	Polinton_CL2_Contig2_Braconidae	1.932	1.944	2.045	2.067	2.264	1.872	2.067	2.194	1.88	2.028	2.073	2.071	2.186	1.855	1.786	1.805	2.246	1.916	2.009	1.834	1.882	1.93	1.853	1.771	2.012	1.882	1.935	2.023	1.867	2.246	2.365	2.011	1.832	2.391	2.109	2.108	1.805	2.463	2.537	2.131	2.163	2.024	2.131	2.348	2.136	2.152	2.129	2.014
73	Polinton_CL97_Contig29_Braconidae	1.978	2.106	2.055	2.181	2.483	2.069	2.107	2.288	2.061	2.139	2.338	2.191	2.178	1.961	1.906	1.978	2.4	2.14	2.226	1.922	1.923	2.153	1.907	1.874	2.058	2.011	2.018	2.114	1.979	2.21	2.205	2.069	1.985	2.172	2.23	2.185	2.438	2.782	2.347	2.336	2.165	2.204	2.025	2.234	2.2	2.262	2.058	1.903
74	Polinton_CL97_Contig4_Braconidae	1.81	1.742	1.849	1.658	?	1.549	1.808	1.902	1.978	1.961	?	2.404	2.14	1.905	1.861	0.551	3.506	?	?	1.858	2.014	1.989	1.843	1.632	1.926	1.964	1.87	2.261	1.952	2.18	1.981	1.932	2.059	2.5	2.233	1.956	?	?	4.453	2.337	2.355	2.242	2.167	2.178	2.432	2.291	2.591	2.283
75	Polinton-8_NVi_N_vitripennis	1.953	1.855	1.931	2.031	2.174	1.767	1.994	2.15	1.893	2.058	1.813	2.012	1.913	1.814	1.769	1.801	1.848	1.921	1.96	1.757	1.949	1.953	1.777	1.622	1.942	1.851	1.814	2.078	1.981	2.031	1.997	1.781	1.781	2.054	1.957	2.083	2.437	2.397	1.748	2.077	2.155	1.95	2.05	2.349	2.108	2.205	2.218	1.799
76	Polinton_CL97_Contig3_Braconidae	2.071	2.11	2.086	2.317	2.299	2.168	2.461	5.125	1.899	2.204	2.243	2.131	2.241	2.05	2.64	1.914	2.16	1.892	2.034	1.907	2.055	2.354	2.075	1.946	2.139	1.935	2.211	2.043	2.081	2.798	2.164	2.956	2.127	2.013	2.18	2.313	2.528	2.646	2.118	2.356	2.309	2.342	2.1	3.303	2.29	3.213	1.997	1.715
77	Polinton_CL_174_Contig2_Braconidae	2.019	1.772	1.672	1.766	1.654	1.729	1.842	2.276	1.672	1.811	1.851	1.76	1.717	1.749	1.942	1.549	1.654	1.57	1.66	1.665	1.718	1.876	1.792	1.669	2.013	1.74	1.861	1.866	1.777	2.102	2.091	2.056	1.874	2.084	1.835	1.811	1.746	2.122	2.117	2.02	1.887	1.991	1.953	2.007	1.855	2.284	1.838	1.702
78	Polinton-5_NVi_N_vitripennis	1.949	1.801	1.769	1.891	1.868	1.938	1.966	2.21	1.897	2.07	1.887	1.856	1.889	1.811	1.937	1.672	1.689	1.679	1.767	1.753	1.908	1.97	1.948	1.819	1.927	1.928	2.162	1.914	1.779	2.298	2.179	2.221	1.963	2.145	2.136	2.06	2.023	2.5	2.106	2.021	2.021	2.053	2.024	2.096	1.988	2.238	2.098	1.81
79	Polinton-5_N_NVi_vitripennis	1.949	1.801	1.769	1.891	1.868	1.938	1.966	2.21	1.897	2.07	1.887	1.856	1.889	1.811	1.937	1.672	1.689	1.679	1.767	1.753	1.908	1.97	1.948	1.819	1.927	1.928	2.162	1.914	1.779	2.298	2.179	2.221	1.963	2.145	2.136	2.06	2.023	2.5	2.106	2.021	2.021	2.053	2.024	2.096	1.988	2.238	2.098	1.81
80	Polinton_CL121_Contig1_Braconidae	1.678	1.68	1.802	1.845	1.976	1.725	1.838	1.633	1.821	1.97	1.943	1.992	2.008	1.712	1.681	1.779	2.02	1.947	2.057	1.618	1.816	1.7	1.727	1.773	2.047	1.652	1.847	1.857	1.706	1.914	1.892	1.689	1.762	1.972	1.848	2.038	2.022	2.177	2.25	2.065	2.129	2.014	1.86	1.989	1.937	1.904	1.741	1.736
81	Polinton-2_NVi_N_vitripennis	1.989	2.04	1.969	1.978	2.298	1.954	2.095	2.194	2.116	2.11	2.083	2.357	2.153	2.042	1.996	1.943	2.143	2.151	2.19	1.909	2.063	1.877	1.879	1.746	2.224	1.928	2.112	2.214	2.062	2.329	2.304	1.983	2.106	2.28	2.15	2.293	2.301	2.627	2.317	2.323	2.262	2.212	2.076	2.277	2.079	2.365	2.075	1.841
82	Polinton_CL152_Contig1_Braconidae	2.263	2.052	2.117	2.065	?	2.219	2.262	2.315	2.097	2.332	?	2.546	2.377	2.362	2.467	6.244	5.063	?	?	2.268	2.262	2.186	2.373	2.335	2.388	2.355	2.48	2.674	2.379	2.526	2.546	2.323	2.262	2.893	2.459	2.276	?	?	8.056	2.5	2.299	2.436	2.486	2.149	2.506	2.611	2.487	2.484
83	Polinton_CL204_Contig1_Braconidae	2.076	1.89	1.984	2.026	2.081	1.98	1.999	2.208	2	2.102	1.799	2.066	1.95	1.926	2.272	1.631	1.964	1.835	1.917	1.846	1.912	1.853	1.927	1.696	2.146	1.857	2.096	2.032	2.018	2.427	2.169	2.268	1.963	2.086	1.944	2.235	2.287	2.066	2.19	2.217	2.016	2.164	1.93	2.176	1.991	2.556	1.996	1.834
84	Polinton_CL152_Contig2_Braconidae	3.485	2.058	2.13	2.155	2.307	2.286	2.081	3.682	2.064	2.083	2.118	2.1	2.168	1.984	1.972	1.881	1.89	1.947	2.075	1.868	1.994	1.972	1.931	1.92	2.086	1.993	2.385	1.964	2.062	3.836	2.062	3.086	1.937	1.665	2.066	2.567	2.52	2.652	1.877	2.151	2.036	2.392	2.014	3.138	1.922	2.457	1.688	1.81
85	L_humile	1.992	1.759	1.801	1.874	1.902	1.816	1.735	1.986	1.823	1.864	1.692	1.892	1.838	1.857	2.017	1.715	1.863	1.745	1.968	1.689	1.836	1.827	1.828	1.58	1.742	1.833	1.895	1.934	1.781	2.212	2.091	2.101	1.916	1.883	1.876	2.207	2.188	2.082	1.973	1.959	1.962	1.971	1.958	2.189	1.962	2.101	1.928	1.69
86	A_rosae	2.2	1.845	1.853	1.913	1.867	2.038	2.085	2.854	1.846	2.105	1.704	2.207	1.922	1.731	2.095	1.698	1.795	1.628	1.683	1.784	1.934	1.958	2.1	1.9	2.066	1.99	2.204	2.134	1.886	2.89	2.449	2.591	2.061	2.123	2.39	2.254	2.306	2.314	2.418	2.344	2.029	2.283	1.954	2.112	2.044	2.575	1.632	1.809
87	M_zebra	1.932	1.692	1.656	1.589	1.428	1.574	1.432	1.974	1.415	1.553	1.52	1.554	1.236	1.595	1.92	1.338	1.289	1.251	1.331	1.563	1.569	1.614	1.516	1.212	1.597	1.676	1.785	1.475	1.552	2.033	1.701	1.95	1.444	1.6	1.616	1.629	1.392	2.082	1.279	1.443	1.509	1.567	1.798	2.012	1.706	1.905	1.816	1.729
88	O_niloticus	2.087	1.71	1.581	1.536	1.03	1.559	1.36	2.072	1.424	1.581	1.225	1.622	1.076	1.645	2.003	1.074	1.251	1.042	1.222	1.602	1.611	1.558	1.524	1.043	1.669	1.629	1.723	1.51	1.58	2.113	1.719	2.066	1.441	1.674	1.551	1.657	1.158	2.482	1.177	1.244	1.341	1.608	1.788	2.089	1.744	2.052	1.847	1.762
89	H_burtoni	2.121	1.616	1.417	1.347	0.872	1.489	1.2	2.008	1.282	1.526	0.997	1.554	0.979	1.543	1.906	0.867	1.1	0.888	0.971	1.475	1.432	1.424	1.445	0.899	1.63	1.626	1.783	1.444	1.467	1.987	1.64	2.021	1.368	1.553	1.518	1.522	1.1	2.057	1.015	1.219	1.323	1.542	1.702	2.056	1.678	1.963	1.725	1.675
90	S_velum_gill_symbiont	2.221	1.874	1.964	1.947	1.853	1.947	2.167	2.512	1.952	2.087	2.255	1.988	1.952	1.979	1.91	2.02	2.055	1.994	2.152	1.841	1.949	1.897	2	1.904	2.195	2.161	2.106	1.891	1.83	2.442	2.198	2.034	2.032	2.201	2.105	2.276	2.183	2.146	2.216	2.028	1.985	2.172	2.226	2.621	2.14	2.516	2.398	2.185
91	C_gigas	2.472	2.332	2.238	2.268	2.283	2.413	2.429	2.743	2.271	2.276	2.141	2.275	2.236	2.275	2.225	2.27	2.346	2.328	2.204	2.231	2.298	2.319	2.217	2.105	2.592	2.309	2.351	2.08	2.145	2.415	2.449	2.345	2.21	2.337	2.253	2.56	2.562	2.505	2.336	2.307	2.346	2.45	2.43	2.97	2.573	2.741	2.878	2.484
92	H_vulgaris	1.301	1.198	1.266	1.217	1.288	1.31	1.341	1.385	1.273	1.297	1.326	1.351	1.445	1.297	1.27	1.327	1.502	1.243	1.252	1.247	1.264	1.319	1.246	1.295	1.373	1.364	1.383	1.56	1.466	1.286	1.486	1.318	1.304	1.459	1.177	1.296	1.317	1.643	1.664	1.437	1.503	1.391	1.373	1.668	1.559	1.507	1.392	1.486
93	C_teleta	1.236	1.213	1.172	1.117	0.995	1.168	1.141	1.314	1.181	1.28	1.674	1.36	1.137	1.351	1.345	3.395	2.301	1.078	?	1.323	1.19	1.395	1.268	1.478	1.279	1.311	1.254	1.458	1.379	1.359	1.548	1.342	1.451	1.67	1.132	1.265	0.53	1.674	1.626	1.343	1.362	1.444	1.438	1.552	1.731	1.518	1.442	1.548
94	T_urticae	1.73	1.574	1.542	1.602	1.273	1.526	1.438	2.127	1.465	1.418	1.245	1.549	1.428	1.536	1.943	1.203	1.17	1.16	1.238	1.455	1.471	1.515	1.499	1.278	1.762	1.612	1.489	1.676	1.782	1.78	1.739	1.712	1.511	1.774	1.453	1.529	1.423	1.461	1.397	1.616	1.515	1.733	1.609	2.157	1.597	1.905	1.434	1.504
95	Mav-Es_E_stoutii	2.369	1.734	1.624	1.486	1.636	1.713	1.464	2.733	1.557	1.65	1.305	1.653	1.589	1.472	1.691	1.381	1.337	1.519	1.556	1.343	1.514	1.635	1.607	1.274	1.674	1.535	1.764	1.897	1.914	2.624	1.808	2.166	1.486	1.794	1.328	1.709	1.692	2	1.457	2.052	1.939	1.889	1.686	2.966	1.799	2.63	1.857	1.69
96	A_digitifera	0.71	1.148	1.199	1.214	1.29	1.287	1.285	1.424	1.211	1.284	1.39	1.558	1.705	1.541	1.45	1.317	1.314	1.45	1.517	1.368	1.331	1.263	1.494	1.554	1.526	1.312	1.669	1.405	1.358	1.347	1.32	0.986	1.485	1.592	1.744	1.698	1.673	2.096	1.948	1.981	1.741	1.59	1.396	1.936	1.41	2.232	1.207	1.262
97	T_nigroviridis	1.669	1.758	1.829	1.837	0.683	1.599	1.945	1.94	1.473	1.841	0.537	2.019	1.235	1.831	1.865	1.194	0.811	0	0	1.764	1.838	2.001	1.717	1.119	1.723	1.932	1.747	2.006	2.016	2.166	2.122	1.835	1.898	1.731	1.454	1.731	2.119	1.588	2.417	1.732	1.61	1.987	1.991	1.99	2.216	1.985	1.94	2.089
98	O_dioica	2.773	2.282	2.221	2.206	2.4	2.2	2.268	2.81	2.175	2.439	2.273	2.472	2.278	2.461	2.661	2.127	2.21	2.128	2.263	2.366	2.28	2.125	2.271	2.118	2.338	2.345	2.282	2.693	2.546	2.46	2.409	2.8	2.238	2.321	2.206	2.43	2.333	2.521	2.081	2.662	2.545	2.162	1.885	2.389	2.026	2.382	2.033	2.137
99	Mav-Od_Odioica	2.474	2.319	2.334	2.302	2.669	2.381	2.264	2.634	2.185	2.624	2.561	2.605	2.548	2.44	2.609	2.303	2.225	2.041	2.256	2.404	2.325	2.384	2.464	2.524	2.508	2.577	2.572	2.962	2.644	2.611	2.358	2.442	2.442	2.551	2.285	2.505	2.541	2.701	2.466	2.659	2.493	2.3	2.24	2.563	2.184	2.34	2.132	2.14
100	C_elegans	2.573	2.044	1.969	1.896	1.787	2.079	1.914	2.605	1.932	2.043	2.227	1.936	2.224	2.268	2.712	2.069	2.182	1.893	2.055	1.902	2.233	1.907	2.035	1.734	2.367	2.178	2.321	2.145	2.205	2.774	2.546	2.43	2.158	2.227	2.435	2.159	2.066	2.971	2.132	2.027	2.146	2.516	2.158	2.617	2.166	2.452	2.12	2.151
101	A_mississippiensis	2.001	2.295	2.218	2.279	3.742	2.315	3.032	2.174	2.612	2.584	3.433	2.572	2.714	2.451	2.061	3.038	3.994	3.749	4.088	2.544	2.411	2.402	2.673	3.317	2.095	2.341	2.786	2.902	2.825	2.371	2.654	2.235	2.629	2.811	2.442	2.69	4.077	3.7	3.767	2.771	2.581	2.89	2.586	2.348	2.609	2.212	2.669	2.773
102	T_thermophila	3.098	2.851	2.967	3.082	3.106	3.134	3.176	2.893	3.042	3.213	2.989	3.073	3.536	2.971	2.574	3.167	2.764	2.488	2.58	2.865	3.051	3.147	2.996	3.063	3.057	3.14	3.036	2.9	3.088	2.995	3.17	2.926	3.132	3.286	2.931	2.739	3.726	4.109	2.51	3.214	3.04	2.96	3.167	3.507	3.274	3.225	3.154	2.947
103	L_gigantea	2.437	2.75	2.772	2.662	3.181	2.651	2.976	2.627	2.901	2.805	3.109	2.803	3.596	2.655	2.61	2.738	3.064	2.715	2.616	2.501	2.7	2.847	2.593	3.511	2.265	2.925	2.778	3.336	3.086	2.737	2.743	2.49	2.606	2.967	2.744	2.985	3.754	2.774	3.249	2.764	2.536	2.839	3.294	3.343	3.054	3.217	3.452	3.285
104	Mav-Pi_P_infestans	4.261	3.275	3.503	3.093	2.517	3.702	3.072	4.81	3.41	3.879	3.015	3.579	3.571	3.582	4.167	2.888	3.048	2.818	2.734	2.967	3.441	3.345	3.772	2.952	3.921	3.225	3.676	3.537	3.573	4.232	3.383	4.599	3.463	4.538	3.775	3.889	4.247	2.858	2.931	3.163	3.293	3.922	3.307	4.417	2.928	4.618	3.794	3.39
105	Mav-He_H_echinata	3.922	2.87	2.684	2.529	2.696	2.62	2.58	11.63	2.512	2.832	3.104	2.903	2.821	2.86	5.519	2.749	2.991	2.847	3.061	2.943	3.089	3.018	2.726	2.959	3.45	3.165	3.464	2.534	2.707	6.82	3.089	3.435	3.091	2.728	2.826	2.927	2.74	3.313	2.832	2.824	3.18	3	3.049	10.064	2.897	6.875	3.158	2.73
106	Polinton-1RI_R_intraradices	3.486	3.54	3.593	3.4	3.913	3.657	3.921	4.598	3.454	3.954	3.643	4.108	4.334	3.742	3.991	3.458	3.558	3.386	3.539	3.751	3.655	3.699	3.627	3.916	4.51	3.589	4.221	4.185	3.995	4.832	3.687	4.409	3.697	3.886	3.7	3.787	3.696	4.062	4.013	3.846	3.703	3.535	3.905	4.949	3.875	4.701	3.4	3.674
107	Mav-Nv_N_vectensis	3.499	3.662	3.45	3.552	3.692	3.971	3.742	4.952	3.49	4.185	4.054	4.346	4.078	4.121	4.637	3.745	3.41	3.538	3.588	3.993	4.343	4.141	4.031	3.94	5.22	4.534	4.557	4.001	4.257	5.359	4.941	4.416	3.751	4.219	3.997	4.072	3.326	3.716	3.589	4.604	4.365	3.849	3.917	4.6	3.941	5.246	3.814	3.529
108	A_colombica	1.373	1.631	1.51	1.608	1.666	1.475	1.344	1.737	1.475	1.753	1.874	1.893	1.913	1.581	1.461	1.725	1.724	1.797	1.867	1.453	1.668	1.66	1.773	1.769	1.607	1.813	2.249	2.031	1.8	1.599	1.963	1.544	1.898	2.196	1.9	2.037	1.962	2.727	1.881	1.968	2.041	2.072	0.952	0.984	0.787	0.997	1.306	0.977
109	Copia1-I_DM_D_melanogaster	3.429	3.587	3.467	3.561	3.296	3.474	3.436	3.54	3.336	3.719	3.832	3.79	3.704	3.536	3.529	3.768	4.284	4.005	3.502	3.681	3.506	3.695	3.581	3.251	3.423	3.873	3.595	3.531	3.588	3.581	3.708	3.069	3.279	3.983	3.763	4.005	3.592	4.238	3.756	3.301	3.366	4.271	3.773	3.211	3.893	3.177	3.581	3.556
110	Mav-Tv_T_vaginalis	3.823	4.039	3.847	3.618	4.797	4.609	4.397	4.28	4.073	4.351	4.947	4.25	5.142	4.4	4.083	5.353	3.844	4.205	4.187	4.297	4.604	4.057	3.829	3.466	3.871	4.216	3.941	3.806	4.251	4.135	4.097	3.802	4.199	3.861	3.605	4.788	5.309	4.736	3.132	3.933	3.661	4.192	4.354	4.182	3.977	4.135	3.645	3.672
111	Mav-Dv_D_virilis	2.815	3.627	3.627	3.346	4.473	3.599	3.692	3.329	3.141	4.123	4.614	3.513	3.736	3.7	3.466	4.369	4.129	4.202	4.55	3.791	3.873	3.541	3.727	3.484	3.359	3.62	3.694	3.896	3.891	2.807	4.175	3.463	3.806	3.788	3.742	4.392	4.456	4.336	3.779	4.243	4.483	3.667	4.286	4.771	4.199	4.326	4.308	4.207
	Table. Estimates of Evolutionary Divergence between Sequences
	The number of amino acid substitutions per site from between sequences are shown. Analyses were conducted using the JTT matrix-based model [1]. The rate variation among sites was modeled with a gamma distribution (shape parameter = 1). The analysis involved 111 amino acid sequences. All ambiguous positions were removed for each sequence pair. There were a total of 286 positions in the final datas…
	1. Jones D.T.	Taylor W.R.	and Thornton J.M. (1992). The rapid generation of mutation data matrices from protein sequences. Computer Applications in the Biosciences 8: 275-282.
	2. Kumar S.	Stecher G.	and Tamura K. (2016). MEGA7: Molecular Evolutionary Genetics Analysis version 7.0 for bigger datasets.Molecular Biology and Evolution 33:1870-1874.
	Disclaimer: Although utmost care has been taken to ensure the correctness of the caption	the caption text is provided "as is" without any warranty of any kind. Authors advise the user to carefully check the caption prior to its use for any purpose and report any errors or problems to the authors immediately (www.megasoftware.net). In no event shall the authors and their employers be liable for any damages	including but not limited to special	consequential	or other damages. Authors specifically disclaim all other warranties expressed or implied	including but not limited to the determination of suitability of this caption text for a specific purpose	use	or application.
[truncated: 146 more columns]

## Sheet: Copia
		1	2	3	4	5	6	7	8	9	10	11	12	13	14	15	16	17	18	19	20	21	22	23	24	25	26	27	28	29	30	31	32	33	34	35	36	37	38	39	40	41	42	43	44	45	46	47	48
1	Copia_CL51_Contig6_Braconidae
2	Copia_CL51_Contig62_Braconidae	0.128
3	Copia-23_NVi-I_N_vitripennis	0.418	0.535
4	Copia_CL58_Contig16_Braconidae	0.76	0.698	0.732
5	Copia_CL135_Contig3_Braconidae	0.626	0.66	0.58	0.231
6	Copia_CL135_Contig6_Braconidae	0.762	0.811	0.913	0.369	0.256
7	Copia_CL135_Contig1_Braconidae	0.944	?	0.823	0.354	?	?
8	Copia_CL135_Contig5_Braconidae	1.397	?	1.109	0.519	?	?	0.422
9	Copia_CL165_Contig1_Braconidae	0.762	0.725	0.652	0.826	0.784	0.922	0.827	1.164
10	Copia_CL368_Contig1_Leptopilina_boulardi	0.875	0.456	0.774	0.924	0.692	?	0.856	1.21	0.733
11	Copia_CL144_Contig9_Braconidae	1.065	0.885	1.023	0.91	0.643	0.79	1.113	1.634	0.869	0.919
12	Copia21-NVi_N_vitripennis	1.181	0.194	1.175	1.116	0.553	?	1.206	1.454	1.067	1.017	0.428
13	N_vitripennis	1.002	1.329	1.024	1.154	1.152	1.384	0.894	1.186	1.059	1.099	1.302	1.33
14	D_alloeum	0.822	1.138	0.731	0.769	0.63	1.14	0.566	0	0.57	0.472	0.682	0.882	1.445
15	Copia-1_DTa_D_takahashii	2.073	2.014	2.065	2.368	2.01	2.392	2.698	2.977	2.283	2.253	2.419	2.098	2.479	1.454
16	T_zimbabwensis	2.302	1.667	2.361	2.469	2.272	2.149	2.586	2.76	2.219	2.09	2.005	2.123	2.562	2.733	0.831
17	T_britovi	2.375	1.717	2.325	2.483	2.471	2.133	2.436	2.584	2.278	2.213	1.972	2.057	2.722	2.538	0.858	0.063
18	P_machaon	2.336	1.679	2.305	2.409	2.292	1.547	2.418	2.465	2.115	2.128	2.035	2.006	2.553	2.538	1.451	1.454	1.305
19	T_murrelli	2.306	2.18	2.467	2.476	2.302	2.065	2.316	2.68	2.41	2.349	2.11	2.313	2.813	2.708	1.582	1.532	1.343	1.44
20	T_spiralis	2.322	2.214	2.485	2.486	2.33	2.166	2.318	2.562	2.399	2.354	2.179	2.337	2.81	2.793	1.654	1.55	1.342	1.443	0.035
21	T_pseudospiralis	2.348	2.286	2.413	2.471	2.357	2.247	2.293	2.461	2.433	2.354	2.189	2.337	2.783	2.536	1.651	1.382	1.344	1.4	0.043	0.013
22	1731_D_melanogaster	2.929	2.623	2.925	2.892	2.732	2.739	2.997	3.148	2.901	2.412	2.56	2.422	3.251	2.81	1.64	1.451	1.48	1.6	1.734	1.727	1.707
23	Copia_CL266_Contig3_Braconidae	2.726	1.706	2.665	2.905	3.022	2.383	?	?	2.664	?	1.805	?	3.021	3.259	1.481	1.223	1.2	1.74	1.469	1.481	1.467	1.594
24	O_australiensis	2.209	1.706	2.334	2.282	2.08	1.95	2.209	2.005	2.256	2.142	1.985	2.219	2.347	2.234	1.979	2.098	1.889	2.087	1.991	1.979	1.884	2.067	2.01
25	RIRE1_O_australiensis	2.209	1.706	2.334	2.282	2.08	1.95	2.209	2.005	2.256	2.142	1.985	2.219	2.347	2.234	1.979	2.098	1.889	2.087	1.991	1.979	1.884	2.067	2.01	0
26	P_edulis	2.123	1.635	2.307	2.276	1.982	2.129	2.24	1.735	2.185	2.136	2.01	2.191	2.267	2.216	1.916	2.021	1.786	2.053	2.039	2.006	1.932	2.029	2.004	0.216	0.216
27	BARE-1_H_vulgare	2.412	1.851	2.172	2.352	1.637	?	1.734	2.001	2.419	1.801	1.889	1.987	2.007	?	2.75	2.265	2.358	1.888	2.244	2.166	2.166	2.216	1.281	0.385	0.385	0.39
28	B_dioica	2.247	1.867	2.396	2.445	2.42	2.349	2.229	2.156	2.321	2.156	1.834	2.103	2.483	2.563	2.003	2.064	1.787	2.143	1.915	1.897	1.748	2.148	1.95	0.873	0.873	0.899	0.611
29	R_irregularis	2.214	1.617	2.55	2.523	2.241	1.847	2.096	1.767	2.332	2.392	1.988	2.032	2.308	2.648	1.848	2.128	1.879	2.147	2.144	2.099	1.986	2.206	2.098	0.69	0.69	0.683	0.569	1.061
30	B_divaricarpa	2.281	1.617	2.472	2.533	2.352	1.957	2.401	2.282	2.367	2.026	2.063	2.329	2.73	2.675	1.953	1.974	1.76	2.187	2.097	2.117	1.967	2.097	1.845	1.405	1.405	1.459	1.194	1.297	1.476
31	G_max	2.429	1.541	2.438	2.388	2.285	1.809	2.429	1.827	2.302	2.202	2.045	2.28	2.599	2.517	1.799	1.711	1.595	1.82	1.907	1.911	1.854	2.127	1.743	1.288	1.288	1.277	1.041	1.233	1.351	0.603
32	O_sativa_Japonica_Group	2.578	1.771	2.632	2.614	2.656	1.917	2.315	2.145	2.482	2.206	2.204	2.268	2.922	2.984	1.985	1.978	1.687	2.17	2.173	2.172	1.977	2.202	1.876	1.462	1.462	1.454	1.249	1.389	1.535	0.759	0.611
33	Z_mays	2.599	1.879	2.548	2.584	2.654	1.962	2.497	2.362	2.569	2.444	2.154	2.265	2.958	2.851	1.949	1.733	1.751	2.007	1.849	1.891	1.899	2.067	1.947	1.247	1.247	1.263	1.293	1.215	1.25	0.639	0.638	0.324
34	Sto-4_Z_mays	2.629	1.933	2.543	2.627	2.683	1.962	2.492	2.34	2.598	2.487	2.184	2.279	2.942	3.01	1.962	1.984	1.761	2.211	2.11	2.16	1.97	2.12	2.011	1.413	1.413	1.483	1.302	1.393	1.466	0.833	0.668	0.433	0.007
35	O_sativa	2.282	1.823	2.306	2.377	2.048	1.777	2.298	2.496	2.054	2.246	2.066	2.196	2.448	2.421	1.836	1.841	1.605	2.011	2.106	2.112	1.887	1.905	1.533	1.469	1.469	1.488	1.153	1.501	1.452	0.772	0.618	0.384	0.418	0.504
36	P_persica	2.622	1.619	2.645	2.668	2.518	2.011	2.56	2.212	2.642	2.453	2.599	2.757	2.733	2.749	1.959	2.18	1.863	2.294	2.308	2.29	2.052	2.143	1.916	1.6	1.6	1.582	1.33	1.534	1.466	0.925	0.819	0.899	0.772	0.915	0.824
37	V_vinifera	2.467	2.088	2.669	2.558	2.401	2.211	2.802	2.104	2.348	2.179	2.075	2.154	2.861	2.934	1.747	1.824	1.63	1.736	1.811	1.801	1.686	1.889	1.983	1.827	1.827	1.768	1.583	1.803	1.86	1.903	1.672	1.966	1.727	1.914	1.591	1.975
38	N_tabacum	2.388	1.757	2.587	2.492	2.384	2.145	2.323	2.481	2.304	2.067	1.843	2.157	2.682	2.499	1.748	1.735	1.593	1.625	1.791	1.776	1.679	1.9	1.938	1.809	1.809	1.807	1.568	1.761	1.813	1.852	1.644	1.773	1.676	1.774	1.646	1.86	0.955
39	Tto1_N_tabacum	2.388	1.757	2.587	2.492	2.384	2.145	2.323	2.481	2.304	2.067	1.843	2.157	2.682	2.499	1.748	1.735	1.593	1.625	1.791	1.776	1.679	1.9	1.938	1.809	1.809	1.807	1.568	1.761	1.813	1.852	1.644	1.773	1.676	1.774	1.646	1.86	0.955	0
40	P_vulgaris	2.393	1.693	2.487	2.461	2.357	2.03	2.32	2.356	2.233	2.162	1.864	2.261	2.717	2.62	1.621	1.518	1.474	1.55	1.613	1.641	1.574	1.928	1.832	1.718	1.718	1.765	1.496	1.639	1.699	1.722	1.55	1.712	1.593	1.693	1.478	1.801	0.936	0.413	0.413
41	TNT_1-94_N_tabacum	2.428	1.559	2.689	2.731	2.508	2.236	2.596	2.486	2.485	2.118	2.063	2.256	2.645	2.662	1.644	1.75	1.504	1.837	1.878	1.83	1.687	1.927	1.927	1.81	1.81	1.785	1.476	1.73	1.849	1.953	1.78	2.015	1.74	2.057	1.742	2.11	0.985	0.74	0.74	0.75
42	TLCI_L_chilense	2.611	1.567	2.902	2.943	2.502	2.328	3.064	2.311	2.635	2.583	2.188	2.607	2.939	2.869	1.935	1.949	1.682	2.069	2.082	2.022	1.879	2.069	1.967	2.035	2.035	2.011	1.689	1.941	2.082	2.112	1.981	2.232	1.978	2.275	1.995	2.345	1.123	0.864	0.864	0.862	0.146
43	C_sinensis	2.38	1.675	2.637	2.503	2.373	2.267	2.683	2.548	2.396	2.395	2.166	2.252	2.56	2.418	1.61	1.756	1.571	1.758	1.907	1.907	1.759	1.832	1.76	1.905	1.905	1.823	1.525	1.739	1.981	1.895	1.656	1.859	1.604	1.89	1.651	1.914	1.099	1.112	1.112	1.109	1.038	1.159
44	M_truncatula	2.383	1.695	2.644	2.554	2.364	2.301	2.707	2.48	2.459	2.322	2.138	2.243	2.654	2.599	1.613	1.71	1.57	1.71	1.86	1.849	1.706	1.799	1.741	1.846	1.846	1.822	1.598	1.742	1.986	1.885	1.677	1.893	1.619	1.911	1.643	2.013	1.062	1.097	1.097	1.069	1.041	1.152	0.208
45	L_japonicus	2.365	1.646	2.578	2.578	2.37	2.412	2.665	2.311	2.375	2.318	2.156	2.178	2.587	2.514	1.59	1.712	1.567	1.729	1.793	1.772	1.639	1.791	1.725	1.839	1.839	1.835	1.576	1.726	1.946	1.931	1.664	1.898	1.633	1.923	1.643	1.969	1.106	1.096	1.096	1.07	1.025	1.131	0.211	0.137
46	I_batatas	2.416	1.806	2.595	2.573	2.364	2.228	2.752	2.346	2.436	2.347	2.136	2.346	2.555	2.543	1.669	1.768	1.55	1.762	1.869	1.868	1.728	1.77	1.669	1.86	1.86	1.799	1.523	1.747	2.017	1.895	1.708	1.951	1.646	1.937	1.719	1.983	1.136	1.184	1.184	1.159	1.089	1.223	0.267	0.323	0.335
47	Rtsp-1_I_batatas	2.416	1.806	2.595	2.573	2.364	2.228	2.752	2.346	2.436	2.347	2.136	2.346	2.555	2.543	1.669	1.768	1.55	1.762	1.869	1.868	1.728	1.77	1.669	1.86	1.86	1.799	1.523	1.747	2.017	1.895	1.708	1.951	1.646	1.937	1.719	1.983	1.136	1.184	1.184	1.159	1.089	1.223	0.267	0.323	0.335	0
48	P_glauca	2.234	1.87	2.101	2.385	1.885	2.541	2.488	2.864	2.061	2.298	1.97	2.139	2.459	1.616	1.828	1.509	1.594	1.543	1.788	1.779	1.763	2.126	1.734	1.425	1.425	1.499	1.489	1.414	1.491	1.275	1.264	1.412	1.395	1.416	1.339	1.489	1.055	1.119	1.119	1.147	1.017	1.22	0.883	0.9	0.872	0.868	0.868
49	F_x_ananassa	2.418	1.841	2.883	2.817	2.462	2.129	2.839	2.464	2.435	2.384	2.243	2.387	2.799	3.088	1.789	1.894	1.641	1.786	1.95	1.912	1.815	1.903	1.897	1.769	1.769	1.787	1.702	1.857	1.782	1.972	1.78	1.97	1.709	1.967	1.763	2.069	1.234	1.259	1.259	1.199	1.17	1.298	1.012	1.052	1.059	1.128	1.128	1.046
50	S_lycopersicum	2.267	1.532	2.529	2.565	2.118	1.839	2.589	2.68	2.233	2.232	1.982	2.089	2.581	2.737	1.69	1.796	1.597	1.771	1.836	1.832	1.698	1.884	1.839	1.761	1.761	1.66	1.711	1.752	1.756	1.961	1.742	1.916	1.627	1.927	1.62	2.103	1.245	1.213	1.213	1.204	1.071	1.229	1.002	1	1.006	1.033	1.033	1.019
51	Beta_vulgaris	2.469	1.661	2.641	2.471	2.116	1.79	2.551	2.458	2.313	2.448	2.12	2.254	2.753	2.679	1.785	1.643	1.656	1.568	1.698	1.703	1.692	1.812	1.712	1.653	1.653	1.598	1.737	1.612	1.609	1.682	1.541	1.654	1.629	1.652	1.376	1.74	1.041	1.155	1.155	1.072	1.029	1.17	0.988	0.953	0.985	1.003	1.003	1.062
52	O_sativa_Indica_Group	2.449	1.781	2.684	2.569	2.388	2.202	2.482	2.768	2.389	2.167	1.999	2.062	2.799	2.823	1.684	1.801	1.581	1.892	1.91	1.869	1.746	1.917	1.84	1.878	1.878	1.825	1.62	1.816	1.786	1.971	1.767	1.972	1.698	2.018	1.617	2.098	1.205	1.195	1.195	1.099	1.09	1.229	1.155	1.111	1.149	1.222	1.222	0.996
53	A_thaliana	2.641	1.794	2.789	2.643	2.248	1.971	2.687	2.266	2.524	2.305	2.151	2.406	2.831	3.039	1.858	2.052	1.843	1.88	2.229	2.266	2.038	1.992	2.003	1.918	1.918	1.935	1.493	1.886	1.99	1.908	1.782	2.116	1.864	2.172	1.726	2.171	1.415	1.492	1.492	1.277	1.447	1.632	1.387	1.379	1.406	1.415	1.415	1.252
54	Tat1-3-A_thaliana	2.623	1.938	2.714	2.647	2.224	2.499	2.824	2.812	2.285	2.58	2.231	2.298	2.872	3.092	1.953	2.06	1.915	1.893	2.213	2.209	2.007	2.104	2.051	2.065	2.065	2.027	1.7	1.982	2	1.925	1.825	2.145	1.838	2.114	1.758	2.115	1.453	1.578	1.578	1.353	1.524	1.652	1.429	1.416	1.4	1.431	1.431	1.377
55	B_rapa	2.373	1.865	2.598	2.635	2.227	2.219	2.491	2.234	2.414	2.025	2.086	2.022	2.655	2.554	1.869	1.894	1.734	1.727	1.96	1.91	1.827	1.889	1.954	1.825	1.825	1.811	1.52	1.772	1.845	1.892	1.761	1.938	1.753	1.955	1.786	2.047	1.265	1.524	1.524	1.385	1.289	1.453	1.311	1.249	1.263	1.248	1.248	1.185
56	L_niger	2.149	1.776	2.189	2.323	2.09	2.109	2.101	1.775	2.08	2.036	1.949	2.133	2.41	2.771	1.956	1.916	1.762	1.835	1.994	1.943	1.797	1.975	2.023	2.254	2.254	2.272	1.737	2.198	2.364	2.122	2.017	2.25	2.063	2.337	2.161	2.386	1.915	1.962	1.962	1.959	1.927	2.132	1.799	1.843	1.832	1.767	1.767	1.756
57	T_castaneum	2.245	1.51	2.169	2.185	2.169	2.131	2.525	2.475	2.123	2.051	1.869	2.107	2.47	2.787	1.681	1.814	1.706	1.911	2.045	2.057	1.845	1.987	1.902	2.314	2.314	2.197	1.917	2.18	2.331	2.237	1.816	2.177	1.945	2.221	1.997	2.032	1.908	1.923	1.923	1.897	1.913	2.073	1.85	1.876	1.864	1.751	1.751	1.88
58	ZebedeeII_A_aegypti	1.942	1.657	1.959	2.148	1.465	1.735	2.577	2.139	1.872	2.258	1.754	1.575	1.965	0	1.767	1.711	1.764	1.565	1.921	1.944	1.86	1.731	0.947	1.569	1.569	1.566	1.84	1.614	1.378	1.786	1.699	1.761	1.684	1.764	1.518	1.757	1.3	1.263	1.263	1.218	1.356	1.475	1.392	1.454	1.369	1.364	1.364	1.464
59	Tar1_T_aestivum	1.922	1.503	1.968	2.245	1.772	2.335	2.199	3.147	1.865	1.989	1.752	1.994	2.387	1.736	2.134	1.591	1.682	1.571	1.954	2.009	2.001	2.17	1.54	1.711	1.711	1.668	1.61	1.589	1.72	1.467	1.535	1.805	1.827	1.827	1.53	1.636	1.495	1.722	1.722	1.637	1.664	1.872	1.597	1.563	1.564	1.587	1.587	1.362
60	S_bicolor	2.466	1.604	2.385	2.562	2.071	2.284	2.738	2.689	2.387	2.295	2.327	2.811	2.695	2.277	2.266	1.963	1.995	1.673	2.193	2.228	2.215	2.389	2.26	1.83	1.83	1.75	1.543	1.71	1.918	1.732	1.811	1.97	1.919	1.923	1.679	1.829	1.803	1.991	1.991	1.852	1.909	2.177	1.891	1.808	1.823	1.884	1.884	1.497
61	M_domestica	2.555	1.398	3.16	3.542	2.74	1.949	2.399	3.277	2.092	2.425	1.973	2.232	3.377	4.629	1.942	2.647	2.225	2.673	2.949	2.958	2.745	3.052	3.211	2.475	2.475	2.557	1.53	2.54	2.613	2.396	2.369	2.469	2.026	2.428	1.863	2.473	2.509	2.559	2.559	2.483	2.597	2.821	2.454	2.453	2.451	2.522	2.522	1.405
62	E_guttata	2.186	1.439	2.179	2.394	1.714	2.235	2.552	2.811	2.403	2.399	2.163	2.754	2.572	2.096	2.141	1.854	1.74	1.759	2.007	2.068	2.022	2.141	1.712	1.706	1.706	1.758	1.71	1.475	1.766	1.819	1.774	1.769	1.807	1.857	1.692	1.893	1.54	1.685	1.685	1.616	1.527	1.762	1.673	1.701	1.681	1.735	1.735	1.46
63	H_annuus	2.384	1.715	2.614	2.505	2.293	1.917	2.307	2.276	2.243	2.207	2.092	2.555	2.758	2.885	2.094	2.003	1.688	2.03	2.189	2.194	1.995	2.065	1.805	1.925	1.925	1.884	1.512	1.769	1.967	1.853	1.718	1.813	1.571	1.807	1.796	1.946	1.864	1.838	1.838	1.72	1.939	2.081	1.819	1.742	1.776	1.868	1.868	1.535
64	D_melanogaster	2.54	1.566	2.394	2.544	2.365	1.941	2.375	2.702	2.319	2.626	2.282	2.596	2.818	2.83	1.854	1.9	1.9	1.704	1.868	1.872	1.883	2.169	2.064	2.211	2.211	2.241	2.095	2.167	2.189	2.028	2.005	2.121	2.182	2.189	1.973	2.133	1.958	1.853	1.853	1.897	1.937	2.127	1.931	1.877	1.914	1.858	1.858	1.976
65	Drosophila_sp	2.54	1.566	2.48	2.582	2.365	1.941	2.391	2.757	2.307	2.626	2.282	2.596	2.736	2.982	1.844	2.096	1.9	2.014	2.173	2.178	1.943	2.224	2.189	2.587	2.587	2.553	2.095	2.413	2.489	2.385	2.221	2.445	2.182	2.558	2.214	2.419	2.154	2.036	2.036	2.022	1.975	2.179	2.051	1.987	2.001	1.973	1.973	1.964
66	Copia_D_melanogaster	2.54	1.566	2.48	2.582	2.365	1.941	2.391	2.757	2.307	2.626	2.282	2.596	2.736	2.982	1.844	2.096	1.9	2.014	2.173	2.178	1.943	2.224	2.189	2.587	2.587	2.553	2.095	2.413	2.489	2.385	2.221	2.445	2.182	2.558	2.214	2.419	2.154	2.036	2.036	2.022	1.975	2.179	2.051	1.987	2.001	1.973	1.973	1.964
67	D_simulans	2.539	1.6	2.485	2.587	2.399	1.941	2.38	2.752	2.307	2.643	2.295	2.59	2.724	2.974	1.838	2.09	1.899	2.008	2.159	2.164	1.929	2.23	2.179	2.576	2.576	2.544	2.062	2.4	2.481	2.388	2.229	2.455	2.188	2.563	2.228	2.415	2.156	2.033	2.033	2.013	1.972	2.175	2.044	1.977	1.99	1.976	1.976	1.983
68	Copia_D_simulans	2.539	1.6	2.485	2.587	2.399	1.941	2.38	2.752	2.307	2.643	2.295	2.59	2.724	2.974	1.838	2.09	1.899	2.008	2.159	2.164	1.929	2.23	2.179	2.576	2.576	2.544	2.062	2.4	2.481	2.388	2.229	2.455	2.188	2.563	2.228	2.415	2.156	2.033	2.033	2.013	1.972	2.175	2.044	1.977	1.99	1.976	1.976	1.983
69	Copia_D_koepferae	2.591	1.619	2.436	2.538	2.389	1.972	2.506	2.493	2.372	2.752	2.36	2.745	2.876	2.789	1.891	1.918	1.943	1.708	1.927	1.935	1.953	2.141	1.954	2.084	2.084	2.159	1.976	2.112	2.109	2.093	2.032	2.2	2.25	2.253	2.064	2.117	2.087	1.904	1.904	1.967	1.985	2.165	2.025	1.929	1.965	1.929	1.929	1.913
70	Copia_D_buzzatii	2.43	1.663	2.311	2.665	2.463	2.031	4.969	3.684	2.231	2.584	1.872	2.29	2.7	3.112	1.943	1.956	1.984	1.812	1.787	1.772	1.803	2.078	2.077	2.281	2.281	2.169	1.474	2.233	2.08	2.37	2.204	2.42	2.387	2.472	2.088	2.088	2.126	1.947	1.947	2.023	2.01	2.115	2.076	1.952	1.913	1.922	1.922	1.849
71	P_xuthus	2.535	1.675	2.575	2.621	2.494	1.948	2.417	2.331	2.403	2.683	2.268	2.548	2.76	2.947	1.874	1.849	1.925	1.771	2.008	2.025	2.016	2.145	2.12	2.408	2.408	2.266	2.304	2.048	2.178	2.203	2.153	2.214	2.169	2.26	1.863	2.156	2.036	2.02	2.02	2.046	2.007	2.158	1.972	1.93	1.981	1.921	1.921	1.972
72	K_flaccidum	2.536	1.951	2.515	2.5	2.373	2.32	2.751	2.221	2.5	2.405	2.264	2.349	2.853	2.501	1.789	1.875	1.901	1.8	2.02	2.029	2.035	2.115	2.612	2.045	2.045	2.04	2.105	2.077	2.104	1.938	1.834	2.102	2.07	2.128	1.789	2.196	1.937	1.774	1.774	1.975	1.905	2.112	1.799	1.717	1.701	1.782	1.782	1.602
73	R_solani	2.362	1.658	2.698	2.81	2.88	2.011	2.574	2.532	2.453	2.308	2.28	2.291	2.885	2.754	1.852	1.825	1.783	1.74	1.928	1.918	1.863	1.891	2.256	1.942	1.942	1.885	2.099	1.973	1.997	1.981	1.823	2.229	2.14	2.217	1.95	2.242	1.807	1.747	1.747	1.645	1.705	1.96	1.811	1.812	1.788	1.754	1.754	1.596
74	T_cinnabarina	2.072	1.726	2.258	2.483	2.022	2.444	2.271	2.318	2.116	2.139	2.044	2.419	2.326	2.846	1.492	1.745	1.557	1.68	1.824	1.823	1.671	1.798	2.013	2.06	2.06	2.032	1.93	2.163	2.002	2.109	1.959	2.294	1.988	2.272	1.941	2.339	1.839	1.705	1.705	1.624	1.711	1.917	1.739	1.812	1.74	1.8	1.8	1.426
75	A_bisporus	2.355	1.817	2.599	2.801	2.416	2.041	2.482	2.643	2.432	2.162	2.186	2.497	2.901	3.154	1.643	2.125	1.806	2.081	2.35	2.236	2.083	2.064	2.145	2.162	2.162	2.1	2.051	2.243	2.155	2.292	2.005	2.486	2.006	2.403	2.02	2.479	2.137	2.096	2.096	2.028	2.184	2.428	2.093	2.105	2.038	2.137	2.137	1.567
76	G_marginata	2.298	2.062	2.389	2.517	1.866	2.181	2.72	2.764	2.424	2.303	2.409	2.796	2.445	1.852	1.633	1.608	1.714	1.711	1.872	1.83	1.829	1.874	1.89	1.615	1.615	1.679	2.05	1.793	1.655	1.817	1.774	1.959	1.965	1.995	1.797	1.944	1.714	1.621	1.621	1.593	1.582	1.819	1.606	1.527	1.547	1.619	1.619	1.615
77	A_muscaria	2.147	1.701	2.088	2.28	1.731	1.856	2.537	2.282	2.234	2.224	2.344	2.517	2.561	1.208	1.555	1.47	1.604	1.58	1.668	1.689	1.704	1.812	1.28	1.659	1.659	1.715	1.741	1.629	1.656	1.725	1.615	1.699	1.744	1.768	1.638	1.846	1.748	1.619	1.619	1.602	1.6	1.949	1.584	1.542	1.564	1.542	1.542	1.691
78	S_stellatus	2.518	2.041	2.421	2.469	1.954	2.128	2.571	2.603	2.387	2.314	2.44	2.37	2.58	1.909	2.102	1.865	1.91	1.977	1.848	1.852	1.848	2.267	1.569	2.125	2.125	2.206	1.974	2.08	2.057	1.868	1.854	2.099	2.084	2.125	1.898	2.051	1.584	1.694	1.694	1.659	1.665	1.975	1.666	1.655	1.743	1.593	1.593	1.827
79	C_crispus	2.362	1.785	2.54	2.578	2.237	2.574	2.219	2.669	2.354	1.943	2.021	2.102	2.632	3.132	1.817	1.882	1.722	1.819	1.968	1.953	1.787	1.948	2.161	2.169	2.169	2.113	1.632	2.066	2.188	2.217	1.842	2.121	1.875	2.075	1.822	2.317	2.172	1.875	1.875	1.801	1.923	2.078	1.864	1.935	1.907	1.96	1.96	1.646
80	T_suis	2.194	2.006	2.341	2.431	2.627	2.289	2.697	2.827	2.337	2.198	2.347	2.469	2.561	2.484	1.95	1.84	1.768	1.717	1.871	1.854	1.787	1.926	1.944	2.301	2.301	2.104	1.796	2.241	2.348	2.258	2.024	2.366	2.172	2.323	2.363	2.354	2.081	1.808	1.808	1.945	1.919	2.071	1.823	1.943	1.877	1.849	1.849	2.038
81	T_nelsoni	2.34	2.013	2.413	2.417	2.567	2.262	2.864	3.431	2.473	2.31	2.506	2.52	2.578	2.439	2.107	1.88	1.757	1.816	1.879	1.886	1.808	1.909	1.875	2.319	2.319	2.251	1.898	2.14	2.451	2.191	1.976	2.323	2.154	2.404	2.25	2.392	2.166	1.896	1.896	1.932	1.935	2.088	1.909	1.97	1.935	1.947	1.947	2.044
82	A_aegypti	2.369	2.079	2.28	2.56	2.355	2.873	2.608	2.877	2.251	2.038	2.406	2.472	2.533	2.808	1.897	1.905	1.797	2.02	2.081	2.074	1.965	1.917	2.002	2.264	2.264	2.24	1.994	2.039	2.302	2.249	1.993	2.266	2.093	2.275	2.173	2.398	2.177	2.12	2.12	2.098	2.244	2.387	2.108	2.14	2.093	2.13	2.13	2.048
83	Mosqcopia-Aa2_A_aegypti	2.369	2.079	2.28	2.56	2.355	2.873	2.608	2.877	2.251	2.038	2.406	2.472	2.533	2.808	1.897	1.905	1.797	2.02	2.081	2.074	1.965	1.917	2.002	2.264	2.264	2.24	1.994	2.039	2.302	2.249	1.993	2.266	2.093	2.275	2.173	2.398	2.177	2.12	2.12	2.098	2.244	2.387	2.108	2.14	2.093	2.13	2.13	2.048
84	A_gambiae	2.313	1.831	2.445	2.44	2.521	1.839	2.279	2.76	2.232	2.165	2.188	2.211	2.497	2.693	1.882	1.8	1.793	1.664	1.797	1.806	1.769	1.732	1.953	1.911	1.911	1.995	2.371	1.944	1.993	2.038	1.885	2.151	2.125	2.185	2.038	2.182	2.079	1.864	1.864	1.949	1.89	2.096	1.864	1.859	1.872	1.854	1.854	1.925
85	mtanga_A_gambiae	2.32	1.831	2.447	2.429	2.521	1.839	2.26	2.672	2.222	2.165	2.188	2.211	2.414	2.553	1.873	1.756	1.828	1.626	1.752	1.761	1.775	1.707	1.873	1.924	1.924	2	2.371	1.898	1.986	2.012	1.839	2.033	2.084	2.084	1.998	2.036	1.91	1.799	1.799	1.886	1.806	2.011	1.716	1.722	1.734	1.724	1.724	1.914
86	Salto_A_gambiae	2.385	2.474	2.462	2.558	2.482	2.205	2.499	2.52	2.148	2.131	2.366	2.265	2.88	3.073	1.886	1.819	1.834	1.66	1.575	1.569	1.595	1.663	1.727	1.79	1.79	1.769	1.883	1.902	1.862	1.948	1.727	1.923	1.908	1.911	1.792	1.942	1.799	1.849	1.849	1.818	1.773	1.842	1.645	1.657	1.585	1.611	1.611	1.91
87	S_pennellii	2.511	2.164	2.71	2.636	2.545	3.108	2.813	3.512	2.467	2.392	2.34	2.413	2.86	3.1	1.913	2.281	1.818	2.299	2.372	2.334	2.066	2.07	2.096	2.579	2.579	2.662	2.104	2.579	2.582	2.541	2.348	2.749	2.154	2.559	2.362	2.845	2.182	2.053	2.053	2.099	2.12	2.388	2.19	2.113	2.126	2.229	2.229	1.928
88	PDRI_P_sativum	2.458	1.918	2.337	2.399	1.779	2.407	2.672	4.226	2.386	2.454	2.473	2.502	2.629	1.637	1.856	1.76	1.768	1.975	2.13	2.136	2.123	1.978	1.393	2.311	2.311	2.354	2.259	2.163	2.131	1.988	2.034	2.227	2.185	2.201	1.884	2.222	1.961	1.923	1.923	1.769	1.847	2.057	1.814	1.761	1.779	1.859	1.859	2.016
89	M_notabilis	2.586	1.841	2.674	2.645	2.368	2.362	2.731	3.117	2.367	2.165	2.11	2.255	2.637	2.949	1.738	2.116	1.762	2.238	2.325	2.343	2.051	2.078	1.878	2.611	2.611	2.57	1.819	2.547	2.553	2.478	2.246	2.664	2.223	2.524	2.362	2.62	2.265	2.122	2.122	2.113	2.175	2.37	2.216	2.154	2.2	2.252	2.252	1.732
90	Tst1_S_tuberosum	2.587	2.335	2.518	2.439	2.413	2.422	1.432	1.732	2.399	?	2.226	?	2.749	2.595	1.711	1.83	1.844	1.911	1.985	1.985	1.973	2.11	2.206	2.175	2.175	2.072	1.518	2.096	2.18	2.171	1.881	2.184	2.131	2.12	1.581	2.075	2.099	1.879	1.879	2.181	1.939	1.917	2.032	1.811	1.879	1.828	1.828	1.466
91	G_soja	2.727	2.06	2.74	2.733	2.696	2.341	2.945	3.749	2.59	2.576	2.516	2.447	3.067	3.021	2.099	2.26	1.89	2.428	2.389	2.384	2.162	2.128	2.41	2.711	2.711	2.731	1.986	2.456	2.66	2.34	2.148	2.717	2.24	2.57	2.419	2.599	2.455	2.435	2.435	2.349	2.429	2.735	2.249	2.243	2.259	2.337	2.337	2.064
92	AtRE1_A_thaliana	2.51	2.244	2.837	2.935	2.82	2.505	3.009	3.681	2.517	2.651	2.469	2.593	2.937	3.02	2.069	2.356	2.133	2.57	2.533	2.536	2.351	2.354	2.568	2.547	2.547	2.517	1.942	2.538	2.491	2.72	2.454	2.816	2.447	2.695	2.337	2.729	2.311	2.285	2.285	2.155	2.438	2.641	2.423	2.314	2.325	2.443	2.443	1.968
93	Hopscotch_Z_mays	2.671	2.231	2.652	2.886	2.556	1.884	2.771	2.843	2.677	2.86	2.469	2.339	2.984	2.952	1.823	2.103	1.934	2.252	2.211	2.209	2.048	2.072	2.251	2.356	2.356	2.322	2.009	2.488	2.311	2.453	2.32	2.572	2.288	2.518	2.236	2.514	2.351	2.242	2.242	2.13	2.247	2.538	2.147	2.186	2.16	2.117	2.117	1.974
94	MZECOPIAA_Z_mays	2.603	2.529	2.855	2.553	2.614	2.756	3.14	4.131	2.745	3.077	2.405	2.663	2.647	3.243	2.287	2.135	2.252	2.077	2.34	2.438	2.438	2.536	2.172	2.15	2.15	2.197	2.227	2.387	2.057	2.153	2.174	2.311	2.104	2.106	2.044	2.255	1.937	2.027	2.027	1.994	1.937	2.115	1.799	1.916	1.938	1.818	1.818	2.142
95	V_angularis	2.423	1.915	2.641	2.75	2.356	2.233	2.648	3.565	2.415	2.582	2.18	2.452	2.934	3.099	1.852	1.964	1.733	1.895	1.912	1.94	1.775	1.946	1.959	2.31	2.31	2.247	2.123	2.205	2.355	2.339	2.062	2.332	1.982	2.236	2.031	2.326	1.905	1.868	1.868	1.823	1.862	2.084	1.66	1.693	1.66	1.756	1.756	1.603
96	Copia-like_A_thaliana	2.479	1.929	2.65	2.72	2.599	2.276	2.498	2.795	2.402	2.573	2.293	2.648	2.973	2.547	1.72	1.795	1.51	1.819	1.858	1.859	1.772	1.622	1.715	2.188	2.188	2.225	2.21	1.979	2.151	2.204	1.904	2.157	1.778	2.096	2.106	2.152	1.788	1.781	1.781	1.741	1.767	1.976	1.642	1.69	1.688	1.676	1.676	1.636
97	Opie-2_Z_mays	2.685	1.955	2.699	2.824	2.596	2.408	2.778	3.694	2.587	2.565	2.505	2.687	3.062	2.767	2.048	1.894	1.863	2.199	2.171	2.154	2.154	2.147	1.935	2.395	2.395	2.43	2.45	2.257	2.465	2.274	2.185	2.376	2.417	2.461	2.143	2.418	2.364	2.195	2.195	2.257	2.375	2.479	2.115	2.099	2.077	2.136	2.136	2.175
98	PREM-2_Z_mays	2.563	1.905	2.66	2.748	2.53	2.305	2.657	3.29	2.561	2.607	2.436	2.654	2.877	2.637	2.084	1.811	1.778	2.159	2.118	2.101	2.099	2.146	1.961	2.352	2.352	2.362	2.453	2.271	2.447	2.269	2.202	2.426	2.523	2.542	2.249	2.46	2.334	2.118	2.118	2.259	2.408	2.476	2.001	2.016	1.967	2.073	2.073	2.124
99	Trichinella_sp	2.436	1.598	2.385	2.529	2.185	1.378	2.683	3.85	2.309	2.497	2.037	2.346	2.693	2.47	1.863	1.774	1.804	1.768	1.856	1.813	1.83	1.973	2.096	2.146	2.146	1.994	2.345	2.045	2.02	2.154	1.987	2.299	2.331	2.322	1.998	2.242	1.81	1.872	1.872	1.83	1.732	1.996	1.772	1.828	1.775	1.668	1.668	1.814
100	T_papuae	2.391	1.677	2.503	2.569	2.175	1.272	2.666	3.592	2.309	2.528	2.099	2.383	2.579	2.687	1.841	1.983	1.79	2.038	2.151	2.113	1.897	2.028	2.162	2.446	2.446	2.324	2.398	2.325	2.339	2.538	2.133	2.529	2.308	2.472	2.264	2.665	2.089	2.128	2.128	2.01	2.115	2.358	2.031	2.074	2.057	1.954	1.954	1.814
101	A_transitella	2.361	1.732	2.432	2.62	2.053	1.793	2.813	3.768	2.305	2.397	2.138	2.338	2.966	2.817	1.888	2.215	1.903	2.279	2.259	2.269	2.07	2.145	2.361	2.304	2.304	2.257	2.423	2.254	2.281	2.367	2.158	2.484	2.133	2.413	2.322	2.568	2.257	2.157	2.157	1.99	2.135	2.427	2.227	2.186	2.16	2.082	2.082	1.865
102	O_borbonicus	2.33	1.922	2.256	2.308	2.247	1.705	2.56	2.786	2.332	2.255	2.147	2.307	2.583	2.653	1.894	1.915	1.898	1.795	2.027	1.984	2.016	2.094	1.961	2.135	2.135	2.216	2.134	2.022	2.202	2.367	2.133	2.287	2.283	2.339	2.156	2.391	1.894	1.939	1.939	1.964	1.966	2.147	1.875	1.824	1.837	1.773	1.773	2.009
103	F_oxysporum	2.594	1.767	2.622	2.645	2.963	2.231	2.313	1.87	2.459	2.266	2.31	2.46	3.213	3.057	1.747	1.978	2.132	2.005	1.93	1.948	1.954	2.209	2.587	2.08	2.08	2.144	1.952	2.148	2.065	2.117	2.024	2.037	2.074	2.103	1.881	2.171	1.941	1.885	1.885	1.914	1.838	2.01	1.755	1.699	1.666	1.761	1.761	1.533
104	M_majus	2.416	1.646	2.609	2.669	2.773	2.702	2.277	1.664	2.45	2.182	2.247	2.232	2.931	3.224	1.832	2.339	2.136	2.284	2.354	2.318	2.166	2.208	3.114	2.251	2.251	2.271	2.152	2.482	2.235	2.366	2.272	2.616	2.143	2.439	2.301	2.577	2.166	2.104	2.104	1.881	2.066	2.261	1.931	1.884	1.935	1.964	1.964	1.514
105	Yokozuna_B_mori	2.484	2.021	2.511	2.559	2.31	2.247	2.576	2.806	2.3	2.258	2.036	2.167	2.67	2.752	1.981	2.227	1.94	2.133	2.267	2.284	2.022	2.311	2.29	2.686	2.686	2.699	2.075	2.496	2.844	2.689	2.341	2.824	2.388	2.806	2.571	2.803	2.25	2.219	2.219	2.203	2.285	2.449	2.105	2.094	2.125	2.093	2.093	2.027
106	Copia-like_Osser_V_carteri	2.453	2.108	3.239	2.957	2.416	2.542	10.613	2.257	2.364	?	3.138	?	3.048	2.79	2.133	2.78	2.197	2.257	2.34	2.314	1.984	2.355	2.359	2.916	2.916	2.846	6.01	2.742	2.752	2.81	2.213	2.818	2.05	2.648	2.474	2.822	2.745	2.664	2.664	2.453	2.849	2.88	2.642	2.558	2.63	2.6	2.6	2.268
107	Lueckenbuesser_V_carteri	2.778	2.508	3.742	3.334	2.936	2.474	4.597	2.113	2.801	5.924	3.37	4.447	3.273	3.715	2.194	2.75	2.3	2.726	2.574	2.534	2.219	2.692	2.535	3.053	3.053	3.047	6.756	2.976	3.008	2.978	2.591	3.072	2.561	3.08	2.542	3.101	3.094	2.608	2.608	2.524	2.709	2.886	2.509	2.394	2.374	2.583	2.583	2.079
108	Cico2_C_intestinalis	4.016	2.701	4.288	4.369	4.72	3.638	4.301	6.027	4.121	3.811	3.873	3.943	3.979	4.844	4.079	4.402	4.322	3.723	4.367	4.34	4.438	4.258	5.055	4.38	4.38	4.286	3.476	4.394	4.398	4.13	4.158	4.523	4.343	4.712	4.036	4.408	4.281	4.049	4.049	4.161	4.349	4.796	4.34	4.363	4.276	4.3	4.3	4.325
109	Zeco1_D_rerio	4.174	3.098	3.844	4.636	5.136	4.731	?	?	4.463	3.209	4.058	4.106	3.856	8.402	4.174	4.715	4.826	3.532	3.618	3.694	3.678	4.803	5.065	3.638	3.638	3.058	2.649	4.146	3.884	3.451	3.54	3.487	3.717	3.765	2.683	3.598	3.832	3.931	3.931	3.358	3.837	3.839	3.967	4.002	3.935	4.053	4.053	3.293
110	Olco1_O_latipes	5.333	1.15	4.873	5.648	5.625	0	1.873	2.226	7.683	4.153	3.815	6.445	3.307	5.432	6.539	5.994	7.118	5.175	5.73	5.893	5.151	6.712	5.636	5.473	5.473	5.205	4.738	5.246	5.287	4.959	5.117	6.362	5.798	6.21	6.006	6.355	5.749	5.568	5.568	5.082	5.868	6.709	6.318	6.313	6.067	6.034	6.034	2.7
111	T_pretiosum	5.565	7.772	3.095	3.064	5.182	6.079	4.369	3.988	5.106	4.957	5.627	5.593	4.304	2.574	5.019	4.998	5.302	4.779	4.748	4.845	4.649	4.875	4.441	4.441	4.441	4.728	7.139	4.934	4.527	4.946	4.785	4.955	5.324	4.894	5.667	5.332	4.723	3.995	3.995	4.111	4.248	4.48	4.41	4.339	4.262	4.678	4.678	5.847
112	TPA_S_mansoni	8.714	9	7.496	7.985	8.308	8.845	8.003	8.32	9.706	8.348	9.308	8.525	8.82	6.784	7.042	6.105	6.446	6.372	6.292	6.237	6.097	6.128	7.219	6.685	6.685	6.222	7.494	6.497	6.315	5.987	5.956	6.458	6.358	6.364	6.355	6.545	6.291	5.578	5.578	5.391	5.713	6.52	5.903	5.733	5.798	6.112	6.112	5.701
113	Bel/Pao_Retroelement_MAX_D_melanogaster	19.239	33.371	13.496	14.855	15.097	14.59	33.51	10.994	19.75	20.177	22.268	22.477	20.878	13.47	18.364	15.733	19.132	15.995	13.807	13.389	13.454	14.122	14.251	13.465	13.465	12.059	24.626	14.252	14.186	15.251	13.553	14.499	14.839	14.485	12.558	13.408	15.19	12.467	12.467	12.814	14.501	15.99	16.494	15.64	15.767	15.771	15.771	17.385
114	Bel/Pao_Retroelement_Pao_B_mori	21.677	?	28.38	22.243	15.014	?	18.402	39.194	42.957	27.574	14.008	18.774	48.459	23.739	35.659	32.011	25.764	27.676	16.609	15.321	15.242	29.89	23.278	25.248	25.248	26.156	40.556	24.193	21.703	18.646	19.288	17.123	20.315	21.42	21.402	25.506	27.921	22.203	22.203	20.594	21.702	27.714	32.015	30.91	28.841	41.132	41.132	12.182
	Table. Estimates of Evolutionary Divergence between Sequences
	The number of amino acid substitutions per site from between sequences are shown. Analyses were conducted using the JTT matrix-based model [1]. The rate variation among sites was modeled with a gamma distribution (shape parameter = 1). The analysis involved 114 amino acid sequences. All ambiguous positions were removed for each sequence pair. There were a total of 1083 positions in the final data…
	1. Jones D.T.	Taylor W.R.	and Thornton J.M. (1992). The rapid generation of mutation data matrices from protein sequences. Computer Applications in the Biosciences 8: 275-282.
	2. Kumar S.	Stecher G.	and Tamura K. (2016). MEGA7: Molecular Evolutionary Genetics Analysis version 7.0 for bigger datasets.Molecular Biology and Evolution 33:1870-1874.
	Disclaimer: Although utmost care has been taken to ensure the correctness of the caption	the caption text is provided "as is" without any warranty of any kind. Authors advise the user to carefully check the caption prior to its use for any purpose and report any errors or problems to the authors immediately (www.megasoftware.net). In no event shall the authors and their employers be liable for any damages	including but not limited to special	consequential	or other damages. Authors specifically disclaim all other warranties expressed or implied	including but not limited to the determination of suitability of this caption text for a specific purpose	use	or application.
[truncated: 65 more columns]

## Sheet: Gypsy
		1	2	3	4	5	6	7	8	9	10	11	12	13	14	15	16	17	18	19	20	21	22	23	24	25	26	27	28	29	30	31	32	33	34	35	36	37	38	39	40	41	42	43	44	45	46	47	48
1	Gypsy_CL22_Contig1_Braconidae
2	Gypsy_CL22_Contig6_Braconidae	0.062
3	Gypsy_CL171_Contig1_Braconidae	0.376	0.37
4	Gypsy_CL_109_Contig1_Braconidae	0.401	0.392	0.393
5	N_vitripennis	0.914	0.935	1.006	0.941
6	Gypsy-37_NVi-I_N_vitripennis	0.529	0.499	0.601	0.609	0.707
7	Gypsy_CL54_Contig2_Braconidae	1.439	1.447	1.437	1.531	1.518	1.309
8	Gypsy_CL54_Contig4_Braconidae	1.467	1.473	1.441	1.563	1.522	1.314	0.051
9	Gypsy_CL54_Contig6_Braconidae	1.431	1.44	1.455	1.543	1.483	1.29	0.058	0.032
10	Gypsy-26-I_NVi_N_vitripennis	1.577	1.597	1.62	1.693	1.598	1.42	0.684	0.683	0.671
11	Gypsy_CL59_Contig10_Braconidae	1.531	1.586	1.382	1.43	1.552	1.552	1.505	1.478	1.481	1.679
12	Gypsy5-NVi_I_N_vitripennis	1.278	1.27	1.197	1.353	1.68	1.087	1.032	1.023	1.005	1.367	0.766
13	Gypsy_CL367_Contig34_L_boulardi	1.216	1.271	1.224	1.333	1.514	1.083	1.019	0.997	1.024	1.255	1.079	0.752
14	Gypsy_CL39_Contig46_L_boulardi	1.495	1.497	1.594	1.593	1.608	1.422	1.217	1.202	1.164	1.241	1.109	1.048	1.14
15	Gypsy_CL99_Contig1_Braconidae	1.277	1.317	1.171	1.363	1.391	1.256	1.094	1.049	1.099	1.103	1.173	0.811	0.735	1.074
16	Gypsy_CL99_Contig86_Braconidae	1.266	1.256	0.899	1.479	1.511	1.377	0.716	0.735	0.729	0.938	1.184	0.749	0.61	0.717	0.07
17	M_demolitor	1.215	1.244	1.115	1.237	1.447	1.099	0.987	0.969	0.979	1.094	1.15	0.763	0.706	0.982	0.544	0.364
18	Gypsy_CL122_Contig7_L_boulardi	1.569	1.684	1.54	1.608	1.512	1.546	1.248	1.246	1.246	1.391	1.542	1.109	1.109	1.078	1.038	0.659	1.146
19	Gypsy_CL122_Contig21_L_boulardi	1.29	1.297	1.304	1.42	1.503	1.188	1.144	1.158	1.163	1.208	1.346	1.036	0.99	0.96	0.952	0.651	0.917	0.147
20	Gypsy_CL331_Contig1_L_boulardi	1.081	1.118	1.181	1.214	1.349	0.966	0.935	0.921	0.94	1.065	1.285	0.79	0.764	0.989	0.831	0.535	0.742	0.553	0.444
21	Gypsy_CL13_Contig1_L_boulardi	1.127	1.146	1.156	1.263	1.357	1.056	1.114	1.095	1.121	1.26	1.422	0.855	0.819	0.917	0.856	0.608	0.74	0.382	0.334	0.362
22	Gypsy_CL13_Contig2_L_boulardi	1.179	1.232	1.192	1.301	1.392	1.029	1.116	1.133	1.155	1.218	1.562	0.968	0.927	1.06	0.909	0.638	0.871	0.438	0.33	0.409	0.163
23	Gypsy_CL13_Contig4_L_boulardi	1.123	1.183	1.175	1.27	1.401	1.086	1.117	1.138	1.141	1.263	1.406	0.867	0.856	0.981	0.871	0.651	0.783	0.381	0.327	0.372	0.192	0.103
24	Gypsy_CL13_Contig11_L_boulardi	1.096	1.127	1.111	1.183	1.365	1.006	1.053	1.054	1.081	1.227	1.373	0.817	0.823	0.944	0.855	0.648	0.759	0.464	0.348	0.36	0.208	0.101	0.129
25	Gypsy_CL13_Contig3_L_boulardi	1.184	1.209	1.232	1.351	1.457	1.083	1.124	1.136	1.126	1.289	1.462	0.931	0.882	1.06	0.926	0.616	0.878	0.424	0.352	0.407	0.188	0.156	0.166	0.147
26	Gypsy_CL13_Contig10_L_boulardi	1.181	1.195	1.146	1.241	1.383	1.147	1.11	1.126	1.146	1.272	1.349	0.847	0.868	0.913	0.876	0.603	0.778	0.377	0.317	0.376	0.115	0.145	0.18	0.178	0.154
27	Gypsy_CL38_Contig3_L_boulardi	0.985	0.974	1.005	1.213	1.491	1.059	1.104	1.159	1.133	1.072	2.071	1.106	0.973	1.079	0.858	1.011	0.782	1.036	0.788	0.737	0.616	0.612	0.651	0.649	0.626	0.624
28	Gypsy_CL38_Contig166_L_boulardi	1.355	1.289	1.391	1.438	1.574	1.187	1.172	1.184	1.165	1.348	1.742	1.173	1.089	1.234	1.098	0.879	0.98	1.002	0.793	0.795	0.702	0.813	0.712	0.712	0.79	0.714	0.119
29	Gypsy_CL38_Contig5_L_boulardi	1.574	1.585	1.578	1.565	1.615	1.445	1.319	1.306	1.34	1.38	1.93	1.304	1.204	1.413	1.246	0.88	1.169	1.167	0.974	0.893	0.848	0.943	0.838	0.817	0.966	0.854	0.203	0.28
30	Gypsy_CL66_Contig1_L_boulardi	1.285	1.288	1.217	1.308	1.402	1.077	0.963	0.957	0.928	1.153	1.276	0.857	0.835	0.857	0.868	0.45	0.769	1.299	0.879	0.795	0.74	0.821	0.725	0.686	0.851	0.717	0.902	0.908	1.146
31	Gypsy_CL66_Contig8_L_boulardi	1.199	1.192	1.146	1.26	1.379	1.064	0.76	0.734	0.747	0.91	1.336	0.74	0.57	0.716	0.59	0.572	0.696	0.632	0.612	0.604	0.573	0.602	0.576	0.609	0.597	0.59	0.946	0.831	0.79	0.197
32	Gypsy_CL66_Contig17_L_boulardi	1.293	1.285	1.244	1.298	1.373	1.112	1.01	0.993	0.985	1.158	1.401	0.911	0.78	0.848	0.919	0.518	0.873	1.222	0.881	0.766	0.735	0.817	0.725	0.73	0.842	0.707	0.961	0.98	1.13	0.247	0.145
33	Gypsy-7_PBa-I_P_barbatus	1.131	1.148	1.109	1.206	1.322	0.994	0.896	0.866	0.879	1.076	1.135	0.872	0.68	0.843	0.746	0.41	0.688	1.035	0.803	0.65	0.688	0.734	0.657	0.627	0.762	0.705	0.748	0.9	1.038	0.545	0.467	0.586
34	Gypsy-9_PBa-I_P_barbatus	1.096	1.09	1.041	1.114	1.254	0.956	0.829	0.833	0.832	0.976	1.002	0.719	0.639	0.851	0.718	0.376	0.625	0.978	0.695	0.578	0.656	0.68	0.602	0.592	0.677	0.62	0.822	0.903	1.058	0.557	0.476	0.57	0.394
35	Gypsy-18B_PBa-I_P_barbatus	1.179	1.174	1.174	1.251	1.27	1.041	0.878	0.873	0.903	1.002	1.036	0.752	0.657	0.938	0.691	0.433	0.608	1.002	0.764	0.648	0.712	0.798	0.716	0.722	0.762	0.753	0.879	0.988	1.13	0.653	0.492	0.681	0.533	0.446
36	Gypsy-16_PBa-I_P_barbatus	1.06	1.057	1.043	1.127	1.343	0.947	0.943	0.942	0.914	1.074	1.135	0.739	0.761	0.838	0.726	0.421	0.657	0.933	0.716	0.588	0.547	0.595	0.526	0.533	0.662	0.557	0.698	0.928	1.02	0.63	0.451	0.606	0.463	0.454	0.506
37	Gypsy-3_CFl-I_C_floridanus	1.596	1.584	1.483	1.333	2.014	1.228	1.428	1.349	1.349	1.725	1.237	0.975	1.058	1.579	1.264	?	1.043	1.255	1.325	1.031	0.817	1.259	0.731	0.49	1.237	1.057	?	1.681	2.27	1.617	?	1.044	0.93	0.808	0.57	0.23
38	L_niger	1.087	1.089	1.119	1.2	1.349	0.948	0.881	0.857	0.835	1.009	1.083	0.797	0.735	0.791	0.704	0.396	0.65	0.972	0.757	0.582	0.67	0.694	0.63	0.604	0.733	0.651	0.674	0.9	1.072	0.56	0.5	0.619	0.284	0.388	0.477	0.423	1.034
39	Gypsy-17_PBa-I_P_barbatus	1.181	1.186	1.197	1.308	1.32	0.97	0.912	0.886	0.896	1.134	1.178	0.862	0.759	0.872	0.818	0.458	0.668	0.954	0.778	0.64	0.688	0.727	0.66	0.622	0.741	0.704	0.761	0.947	1.073	0.58	0.534	0.598	0.269	0.416	0.518	0.452	0.958	0.314
40	Gypsy_CL260_Contig1_L_boulardi	1.672	1.66	1.679	1.702	1.728	1.443	1.208	1.18	1.224	1.418	1.43	1.047	1.125	1.283	1.126	0.707	1.165	1.137	0.921	0.842	0.801	0.851	0.769	0.756	0.838	0.794	0.708	0.887	0.959	1.176	0.771	1.189	1.034	0.92	0.995	0.916	2.129	0.983	1.02
41	Gypsy_CL56_Contig2_L_boulardi	1.529	1.513	1.537	1.676	1.706	1.348	1.099	1.096	1.106	1.24	1.504	1.02	1.16	1.107	0.967	0.673	1.081	1.17	0.917	0.784	0.71	0.857	0.72	0.724	0.853	0.721	0.763	0.831	0.856	1.094	0.764	1.069	0.997	0.905	0.947	0.881	2.523	0.929	1.055	0.205
42	Gypsy_CL260_Contig3_L_boulardi	1.719	1.712	1.759	1.766	1.789	1.498	1.268	1.229	1.258	1.493	1.418	1.062	1.105	1.259	1.177	0.76	1.134	1.211	0.896	0.889	0.747	0.846	0.747	0.73	0.872	0.781	0.7	0.889	0.949	1.204	0.821	1.245	1.094	0.969	1.034	0.944	2.071	1.019	1.119	0.156	0.267
43	Gypsy_CL333_Contig13_L_boulardi	1.57	1.562	1.543	1.695	1.755	1.44	1.212	1.23	1.216	1.328	1.449	1.115	1.027	1.141	1.091	0.651	1.026	0.963	0.819	0.859	0.731	0.792	0.735	0.731	0.805	0.724	0.687	0.868	0.896	1.12	0.741	1.21	1.019	0.915	0.944	0.915	2.248	0.941	1.004	0.455	0.441	0.484
44	Gypsy_CL333_Contig5_L_boulardi	1.364	1.379	1.431	1.637	1.702	1.352	1.085	1.111	1.103	1.169	1.452	1.15	1.057	1.024	0.962	0.653	0.997	0.943	0.837	0.831	0.641	0.813	0.664	0.644	0.794	0.633	0.645	0.839	0.894	1.057	0.824	1.176	0.916	0.88	0.912	0.867	2.064	0.861	0.906	0.311	0.333	0.333	0.141
45	V_emeryi	1.224	1.237	1.25	1.35	1.43	1.013	0.889	0.842	0.879	1.176	1.189	0.774	0.767	0.829	0.858	0.412	0.781	1.136	0.829	0.691	0.723	0.766	0.693	0.681	0.776	0.724	0.739	0.975	1.142	0.629	0.49	0.667	0.43	0.488	0.611	0.49	1.08	0.418	0.454	1.021	0.961	1.087	1.022	0.948
46	W_auropunctata	1.074	1.069	1.109	1.223	1.358	1.051	0.864	0.82	0.86	0.991	1.058	0.597	0.645	0.854	0.782	0.546	0.694	0	0.662	0.597	0.636	0.582	0.568	0.562	0.596	0.615	0.638	0.795	0.977	0.54	0.41	0.593	0.448	0.449	0.549	0.491	0	0.394	0.426	0.934	0.912	0.979	0.837	0.775	0.315
47	Gypsy_CL23_Contig1_L_boulardi	1.244	1.265	1.178	1.269	1.494	1.182	1.028	1.011	1.029	1.201	0.994	0.691	0.352	1.151	0.741	0.662	0.671	1.175	1.059	0.866	0.961	0.992	0.973	0.938	1.029	0.977	1.025	1.176	1.378	0.798	0.605	0.879	0.785	0.74	0.751	0.828	1.124	0.776	0.826	1.282	1.165	1.307	1.129	1.173	0.837	0.727
48	Gypsy_CL367_Contig2_L_boulardi	1.223	1.232	1.156	1.295	1.428	1.14	1.059	1.032	1.049	1.073	1.259	0.633	0.137	1.088	0.647	0.531	0.647	0	0.97	0.896	0.895	0.889	0.909	0.932	0.94	0.913	0.797	0.999	1.213	0.838	0.629	0.796	0.729	0.669	0.583	0.759	0	0.771	0.774	1.301	1.098	1.287	1.076	0.91	0.765	0.675	0.282
49	Gypsy_CL11_Contig77_L_boulardi	1.185	1.192	1.253	1.28	1.425	0.983	0.814	0.834	0.826	0.921	1.139	0.794	0.863	0.863	0.784	0.547	0.72	1.158	0.972	0.81	0.831	0.914	0.882	0.82	0.928	0.849	0.917	1.063	1.203	0.766	0.641	0.714	0.54	0.516	0.483	0.607	0.82	0.512	0.542	1.076	1.053	1.144	1.128	1.002	0.617	0.543	0.792	0.751
50	Gypsy-20_PBa-I_P_barbatus	1.175	1.2	1.206	1.271	1.414	1.128	1.017	1.009	1.019	1.168	1.24	0.927	0.843	0.712	1.009	0.541	0.845	1.034	0.859	0.724	0.768	0.807	0.75	0.745	0.858	0.73	0.838	0.948	1.173	0.66	0.638	0.751	0.616	0.616	0.74	0.617	1.084	0.58	0.638	1.103	1.005	1.114	1.106	0.946	0.641	0.683	0.911	0.885
51	T_castaneum	1.226	1.249	1.262	1.363	1.502	1.185	1.082	1.05	1.079	1.176	1.273	1.17	1.045	0.823	1.038	0.608	0.952	1.243	0.948	0.879	0.849	0.936	0.819	0.816	0.948	0.909	0.978	1.19	1.359	0.804	0.817	0.856	0.702	0.75	0.872	0.854	1.534	0.763	0.783	1.151	1.157	1.207	1.193	1.052	0.809	0.715	0.992	1.014
52	P_humanus_corporis	1.227	1.217	1.176	1.277	1.526	1.108	1.076	1.034	1.049	1.192	1.227	0.92	0.897	0.788	0.985	0.622	0.863	1.263	0.954	0.869	0.866	0.972	0.817	0.843	0.927	0.895	1.059	1.138	1.401	0.727	0.708	0.717	0.678	0.636	0.824	0.726	1.362	0.643	0.711	1.089	0.996	1.101	1.125	1.036	0.689	0.661	0.927	0.832
53	Z_nevadensis	1.437	1.473	1.519	1.631	1.492	1.294	0.982	1.014	0.97	1.239	1.716	1.156	1.221	0.887	1.102	1.001	1.055	1.155	1.035	0.997	0.994	1.029	0.967	0.967	1.054	0.988	1.158	1.244	1.421	0.921	0.979	0.915	0.839	0.823	0.921	0.861	1.477	0.881	0.874	1.182	0.94	1.246	1.244	1.214	0.926	0.811	1.203	1.146
54	Gypsy_CL11_Contig57_L_boulardi	1.183	1.186	1.183	1.225	1.325	1.068	0.874	0.868	0.865	0.948	1.107	0.743	0.75	0.806	0.751	0.556	0.725	0.664	0.886	0.788	0.805	0.874	0.866	0.841	0.879	0.862	0.898	1.006	1.179	0.664	0.592	0.687	0.608	0.509	0.488	0.623	0	0.573	0.582	1.033	0.917	1.098	1	0.81	0.671	0.62	0.744	0.73
55	Gypsy_CL136_Contig4_Braconidae	1.179	1.198	1.127	1.245	1.304	1.199	0.906	0.855	0.919	0.976	1.05	0.742	0.653	0.985	0.59	0.575	0.553	0.637	0.819	0.728	0.795	0.736	0.76	0.743	0.781	0.746	0.906	0.863	0.992	0.707	0.644	0.818	0.683	0.61	0.631	0.597	0	0.666	0.748	1.023	0.854	1.105	0.915	0.764	0.731	0.707	0.624	0.703
56	Retroelement_17.6_D_melanogaster	1.541	1.558	1.545	1.586	1.598	1.39	1.358	1.344	1.352	1.485	1.349	1.099	1.176	1.05	1.472	0.913	1.25	1.519	1.238	1.043	1.041	1.257	1.073	1.091	1.218	1.126	1.038	1.326	1.645	1.128	1.021	1.151	1.159	1.132	1.204	1.236	2.023	1.142	1.242	1.425	1.26	1.454	1.294	1.18	1.195	1.034	1.324	1.246
57	Retroelement_297_D_melanogaster	1.581	1.6	1.505	1.642	1.784	1.495	1.507	1.485	1.502	1.592	1.5	1.234	1.405	1.173	1.533	0.932	1.315	1.799	1.354	1.09	1.139	1.384	1.167	1.163	1.367	1.232	1.101	1.442	1.637	1.25	1.093	1.202	1.168	1.184	1.317	1.234	2.08	1.177	1.268	1.406	1.321	1.465	1.37	1.287	1.208	1.112	1.39	1.409
58	Retroelement_Tom_D_ananassae	1.576	1.573	1.523	1.615	1.677	1.509	1.368	1.36	1.359	1.495	1.351	1.164	1.289	1.086	1.385	0.812	1.265	1.666	1.291	1.083	1.171	1.353	1.175	1.148	1.35	1.243	1.117	1.411	1.644	1.229	1.166	1.167	1.196	1.13	1.22	1.198	1.602	1.169	1.264	1.414	1.311	1.453	1.367	1.228	1.232	1.066	1.341	1.258
59	Retroelement_Ted_T_ni	1.543	1.543	1.533	1.613	1.549	1.269	1.213	1.231	1.188	1.324	1.415	1.17	1.177	0.912	1.228	0.857	1.04	1.258	1.09	0.943	0.918	1.024	0.91	0.937	1.075	0.937	1.149	1.34	1.588	0.963	0.869	0.96	0.943	0.906	0.974	0.976	1.485	0.971	0.979	1.234	1.123	1.228	1.222	1.168	0.972	0.846	1.181	1.119
60	A_californica_nucleopolyhedrovirus	1.535	1.535	1.526	1.605	1.541	1.262	1.207	1.224	1.182	1.317	1.398	1.161	1.169	0.907	1.222	0.857	1.032	1.237	1.084	0.938	0.918	1.019	0.91	0.937	1.069	0.937	1.149	1.332	1.58	0.957	0.869	0.955	0.938	0.902	0.969	0.971	1.441	0.966	0.974	1.227	1.123	1.221	1.215	1.158	0.967	0.839	1.175	1.111
61	S_frugiperda	1.451	1.459	1.47	1.616	1.587	1.393	1.252	1.295	1.276	1.57	1.46	1.087	1.155	1.006	1.21	0.948	1.132	1.067	1.094	1.002	0.955	0.935	0.91	0.942	1.006	0.964	1.156	1.177	1.297	0.912	0.887	0.933	0.963	0.833	1.028	0.985	?	0.97	1.005	1.054	1.034	1.061	1.124	0.925	0.885	0.939	1.234	1.279
62	D_citri	1.405	1.408	1.442	1.549	1.577	1.283	1.244	1.203	1.229	1.255	1.382	1.087	1.164	0.822	1.205	0.862	1.033	1.244	0.994	0.92	0.89	0.962	0.901	0.834	0.952	0.915	1.068	1.253	1.508	0.898	0.904	0.979	0.865	0.823	0.96	0.905	1.291	0.839	0.881	1.239	1.184	1.215	1.118	1.079	0.938	0.888	1.22	1.122
63	Retroelement_Zam_D_melanogaster	1.475	1.484	1.448	1.634	1.815	1.405	1.336	1.391	1.351	1.432	1.44	1.186	1.295	1.061	1.288	0.605	1.163	1.418	1.222	1.068	1.036	1.222	1.104	1.09	1.212	1.117	1.059	1.356	1.653	1.021	0.943	1.025	1.059	0.996	1.048	1.035	1.781	0.986	1.068	1.453	1.406	1.453	1.428	1.27	0.978	1.014	1.327	1.309
64	D_melanogaster	1.412	1.421	1.341	1.548	1.728	1.23	1.307	1.351	1.296	1.313	1.342	1.137	1.199	0.914	1.176	0.589	1.097	1.319	1.121	0.983	1.01	1.111	1.003	1.021	1.122	1.016	1.117	1.339	1.562	0.969	0.884	0.896	0.929	0.877	0.955	0.967	1.668	0.861	0.928	1.286	1.217	1.309	1.209	1.167	0.924	0.922	1.221	1.162
65	P_machaon	1.357	1.386	1.329	1.435	1.52	1.445	1.144	1.155	1.15	1.183	1.589	1.053	1.147	0.936	1.149	0.717	0.969	1.344	1.065	0.983	1	1.064	1.014	1.021	1.094	1.055	1.147	1.348	1.417	0.953	0.903	0.967	0.852	0.907	0.938	0.899	1.461	0.899	0.909	1.235	1.084	1.215	1.211	1.063	0.873	0.915	1.067	0.964
66	Retroelement_Idefix_D_melanogaster	1.572	1.554	1.555	1.621	1.731	1.55	1.378	1.334	1.388	1.512	1.274	1.278	1.349	1.075	1.507	0.934	1.306	1.625	1.189	1.199	1.123	1.325	1.157	1.138	1.306	1.222	1.104	1.319	1.658	1.251	1.017	1.198	1.186	1.128	1.188	1.193	2.407	1.173	1.276	1.312	1.287	1.311	1.295	1.235	1.244	1.026	1.402	1.277
67	Retroelement_Tv1_D_virilis	1.602	1.592	1.58	1.668	1.66	1.561	1.361	1.341	1.369	1.529	1.418	1.209	1.454	1.065	1.467	0.932	1.272	1.638	1.223	1.122	1.099	1.18	1.139	1.117	1.207	1.161	1.084	1.301	1.681	1.129	1	1.083	1.131	1.112	1.243	1.175	5.453	1.147	1.198	1.398	1.227	1.395	1.311	1.112	1.208	0.943	1.33	1.274
68	D_virilis	1.602	1.592	1.58	1.668	1.66	1.561	1.361	1.341	1.369	1.529	1.418	1.209	1.454	1.065	1.467	0.932	1.272	1.638	1.223	1.122	1.099	1.18	1.139	1.117	1.207	1.161	1.084	1.301	1.681	1.129	1	1.083	1.131	1.112	1.243	1.175	5.453	1.147	1.198	1.398	1.227	1.395	1.311	1.112	1.208	0.943	1.33	1.274
69	D_ananassae	1.654	1.64	1.605	1.86	1.89	1.51	1.479	1.46	1.459	1.636	1.439	1.216	1.294	1.184	1.54	0.699	1.306	1.485	1.441	1.204	1.178	1.249	1.206	1.148	1.307	1.202	1.277	1.513	1.66	1.21	1.225	1.242	1.176	1.137	1.291	1.224	1.44	1.162	1.208	1.483	1.435	1.447	1.376	1.209	1.213	1.154	1.283	1.428
70	M_rotundata	1.283	1.264	1.311	1.436	1.443	1.198	1.109	1.112	1.096	1.201	1.208	1.057	1.038	0.493	1.044	0.709	0.978	0.935	0.93	0.824	0.766	0.886	0.836	0.844	0.882	0.835	0.818	1.011	1.181	0.83	0.822	0.889	0.762	0.741	0.892	0.789	1.793	0.714	0.784	1.184	1.098	1.132	1.167	1.016	0.792	0.747	1.131	1.039
71	B_mori	1.308	1.277	1.324	1.378	1.44	1.215	1.1	1.121	1.086	1.205	1.468	1.021	1.084	0.804	1.104	0.828	0.912	1.088	0.921	0.839	0.928	0.913	0.938	0.913	0.906	0.957	1.076	1.022	1.247	0.834	0.842	0.874	0.719	0.734	0.827	0.799	0.566	0.721	0.745	1.092	1.062	1.134	1.166	1.011	0.688	0.695	1.127	1.118
72	Gypsy_CL298_Contig1_L_boulardi	1.449	1.436	1.534	1.564	1.7	1.417	1.384	1.419	1.349	1.432	1.309	1.257	1.271	0.789	1.222	1.052	1.191	1.515	1.233	1.15	1.121	1.254	1.087	1.095	1.242	1.132	1.117	1.413	1.563	1.046	1.016	1.103	1.026	1.055	1.122	1.003	2.001	0.973	1.011	1.357	1.313	1.38	1.396	1.352	1.14	0.964	1.349	1.279
73	Gypsy_CL397_Contig1_L_boulardi	1.415	1.425	1.464	1.465	1.63	1.454	1.403	1.404	1.348	1.549	1.337	1.252	1.248	0.725	1.237	1.091	1.12	1.266	1.168	1.086	1.065	1.124	1.007	1.031	1.191	1.037	1.055	1.349	1.442	1.095	1.048	1.119	1.02	1.053	1.105	0.989	1.756	0.959	1.049	1.335	1.257	1.235	1.353	1.192	1.085	0.883	1.388	1.162
74	Gypsy_CL491_Contig1_L_boulardi	1.564	1.609	1.585	1.615	1.682	1.313	1.245	1.259	1.262	1.383	1.183	1.087	1.084	1.096	1.122	0.648	1.029	1.216	1.092	0.962	0.995	1.078	0.953	0.99	1.145	1.021	1.183	1.292	1.406	0.988	0.807	0.955	0.844	0.887	0.961	0.885	1.623	0.853	0.839	1.341	1.269	1.395	1.288	1.233	0.938	0.934	1.192	1.254
75	T_papuae	1.683	1.677	1.827	1.927	2.117	1.745	1.773	1.747	1.702	1.859	2.294	1.834	1.843	1.55	1.928	1.326	1.728	2.614	1.637	1.623	1.503	1.662	1.455	1.494	1.695	1.486	1.524	1.753	2.003	1.545	1.344	1.456	1.542	1.466	1.66	1.503	2.655	1.451	1.507	2.135	2.071	2.131	2.006	2.086	1.603	1.308	1.985	1.691
76	Trichinella_sp_T6	1.743	1.794	1.892	1.901	1.96	1.751	1.583	1.521	1.52	1.571	2.23	1.517	1.633	1.593	1.651	1.071	1.523	2.146	1.652	1.466	1.541	1.674	1.55	1.575	1.692	1.518	1.408	1.889	2.011	1.491	1.192	1.466	1.541	1.459	1.592	1.495	2.417	1.542	1.536	1.897	1.771	1.822	1.797	1.645	1.65	1.378	1.882	1.578
77	T_murrelli	1.754	1.812	1.87	1.898	1.979	1.76	1.587	1.521	1.524	1.567	2.225	1.506	1.6	1.594	1.628	1.057	1.497	2.096	1.652	1.454	1.536	1.65	1.545	1.569	1.677	1.513	1.373	1.853	1.977	1.48	1.172	1.457	1.526	1.458	1.581	1.475	2.314	1.529	1.514	1.872	1.75	1.798	1.768	1.604	1.625	1.343	1.847	1.535
78	T_nativa	1.742	1.793	1.874	1.9	1.959	1.751	1.583	1.529	1.52	1.555	2.23	1.517	1.633	1.593	1.642	1.071	1.508	2.146	1.651	1.465	1.54	1.673	1.549	1.574	1.691	1.518	1.408	1.889	2.006	1.491	1.192	1.466	1.54	1.458	1.584	1.487	2.417	1.542	1.535	1.893	1.771	1.817	1.794	1.645	1.649	1.378	1.872	1.566
79	T_zimbabwensis	1.715	1.766	1.873	1.9	1.984	1.73	1.568	1.514	1.506	1.579	2.239	1.532	1.59	1.591	1.669	1.074	1.509	2.218	1.666	1.484	1.545	1.674	1.548	1.578	1.716	1.527	1.384	1.89	2.012	1.484	1.207	1.455	1.484	1.462	1.572	1.433	2.091	1.489	1.479	1.895	1.809	1.828	1.826	1.679	1.653	1.37	1.859	1.555
80	T_pseudospiralis	1.722	1.754	1.852	1.924	2.018	1.775	1.538	1.521	1.496	1.577	2.312	1.574	1.614	1.615	1.636	1.093	1.537	2.267	1.724	1.53	1.62	1.73	1.601	1.616	1.759	1.569	1.351	1.935	1.962	1.504	1.31	1.526	1.487	1.455	1.582	1.528	2.546	1.45	1.545	1.966	1.805	1.882	1.9	1.682	1.652	1.414	1.755	1.528
81	R_irregularis	1.696	1.702	1.684	1.686	1.953	1.755	1.463	1.428	1.427	1.589	2.154	1.525	1.286	1.285	1.587	1.069	1.523	1.811	1.455	1.349	1.393	1.389	1.402	1.388	1.455	1.357	1.476	1.523	1.765	1.263	1.196	1.301	1.274	1.274	1.362	1.249	0.789	1.313	1.31	1.629	1.515	1.652	1.362	1.234	1.325	1.261	1.709	1.45
82	S_mimosarum	1.702	1.737	1.812	1.909	1.93	1.86	1.656	1.606	1.583	1.774	2.094	1.74	1.68	1.425	1.673	1.022	1.524	2.092	1.532	1.391	1.381	1.544	1.382	1.396	1.549	1.409	1.427	1.693	1.955	1.525	1.275	1.507	1.467	1.44	1.632	1.484	2.43	1.444	1.505	1.934	1.757	1.802	1.733	1.628	1.614	1.304	1.836	1.522
83	T_nelsoni	1.77	1.782	1.858	1.818	2.01	1.747	1.683	1.719	1.646	1.787	2.429	1.671	1.73	1.631	1.733	1.066	1.578	2.689	1.718	1.537	1.56	1.61	1.462	1.473	1.617	1.484	1.46	1.834	1.963	1.515	1.187	1.463	1.394	1.492	1.64	1.403	2.229	1.446	1.473	1.938	1.921	1.962	1.971	2.116	1.583	1.313	1.953	1.603
84	T_patagoniensis	1.837	1.842	1.896	1.883	2.026	1.798	1.745	1.779	1.717	1.832	2.434	1.696	1.755	1.651	1.782	1.099	1.65	2.595	1.699	1.564	1.573	1.619	1.49	1.499	1.632	1.503	1.497	1.873	2.026	1.538	1.216	1.505	1.453	1.537	1.66	1.413	2.095	1.472	1.508	1.991	1.973	2.02	2.01	2.117	1.611	1.353	1.984	1.685
85	T_britovi	1.747	1.737	1.82	1.793	1.954	1.812	1.651	1.724	1.64	1.745	2.377	1.667	1.663	1.574	1.711	1.102	1.572	2.122	1.594	1.491	1.612	1.568	1.525	1.539	1.582	1.54	1.508	1.788	1.884	1.457	1.238	1.49	1.379	1.461	1.562	1.363	1.431	1.423	1.425	1.864	1.864	1.909	1.895	1.922	1.53	1.361	1.919	1.727
86	Trichinella_sp_T9	1.798	1.826	1.839	1.856	2.055	1.845	1.765	1.724	1.697	1.732	2.325	1.745	1.746	1.573	1.735	1.133	1.62	2.607	1.625	1.504	1.557	1.623	1.46	1.469	1.588	1.441	1.503	1.769	1.923	1.506	1.233	1.505	1.479	1.478	1.689	1.415	2.223	1.423	1.515	2	1.953	2.049	1.984	2.11	1.646	1.358	1.888	1.594
87	C_gigas	1.913	1.906	1.825	1.885	1.998	1.806	1.599	1.62	1.56	1.643	2.429	1.919	1.808	1.572	1.708	1.02	1.593	2.642	1.585	1.505	1.572	1.777	1.556	1.566	1.779	1.558	1.421	1.762	1.951	1.442	1.434	1.477	1.543	1.545	1.708	1.486	2.585	1.556	1.568	1.884	1.86	1.974	1.956	1.988	1.538	1.369	1.803	1.556
88	R_delemar	1.821	1.862	1.949	1.942	2.12	1.941	1.754	1.789	1.681	1.79	2.395	2.019	2.014	1.734	1.969	1.345	1.793	2.036	1.719	1.679	1.652	1.7	1.596	1.623	1.699	1.612	1.868	1.914	2.015	1.74	1.625	1.673	1.682	1.601	1.75	1.56	2.144	1.653	1.666	2.073	1.889	2.01	1.958	2.007	1.77	1.589	2.083	1.87
89	R_microsporus	2.006	2.001	2.094	1.966	2.084	1.95	1.72	1.734	1.688	1.832	2.707	1.994	1.979	1.666	1.998	1.518	1.922	2.115	1.764	1.733	1.668	1.772	1.647	1.66	1.795	1.593	1.984	2.004	2.105	1.738	1.621	1.679	1.723	1.682	1.754	1.663	2.314	1.678	1.614	2.121	1.937	2.091	1.999	2.011	1.768	1.601	2.126	1.949
90	T_suis	1.766	1.793	1.702	1.928	1.919	1.8	1.829	1.828	1.755	1.799	2.173	1.617	1.639	1.629	1.828	1.021	1.708	2.48	1.661	1.557	1.55	1.715	1.557	1.567	1.631	1.525	1.497	1.798	1.931	1.539	1.285	1.513	1.519	1.411	1.621	1.514	2.129	1.537	1.539	1.919	1.734	1.965	1.799	1.837	1.653	1.32	1.858	1.463
91	S_rosetta	1.897	1.867	1.878	1.927	2.253	1.836	1.545	1.564	1.534	1.469	1.985	1.75	1.833	1.506	1.553	1.245	1.457	1.873	1.422	1.548	1.424	1.539	1.423	1.417	1.558	1.458	1.653	1.83	1.863	1.684	1.395	1.566	1.513	1.415	1.582	1.523	2.965	1.534	1.482	1.783	1.719	1.814	1.614	1.721	1.578	1.343	1.885	1.78
92	S_mansoni	1.809	1.844	1.885	1.984	2.123	1.762	1.687	1.722	1.691	1.88	2.192	1.806	2.01	1.672	1.904	1.054	1.783	2.576	1.81	1.666	1.628	1.757	1.544	1.56	1.83	1.651	1.695	2.041	2.233	1.608	1.4	1.574	1.688	1.614	1.758	1.634	2.974	1.644	1.671	1.895	1.849	1.935	2.05	1.945	1.681	1.491	1.975	1.815
93	S_japonicum	1.967	1.975	1.85	2.002	2.272	1.846	1.764	1.683	1.721	1.863	2.185	1.837	1.769	1.547	1.804	1.061	1.743	2.578	1.839	1.662	1.616	1.717	1.55	1.564	1.803	1.604	1.627	1.95	2.229	1.544	1.368	1.562	1.604	1.645	1.689	1.674	2.314	1.599	1.755	2.024	2.045	2.09	2.099	1.967	1.741	1.416	1.912	1.78
94	Retroelement_Osvaldo_D_buzzatii	1.96	1.94	1.749	1.815	1.973	1.823	1.718	1.737	1.717	1.802	2.273	1.823	1.751	1.685	1.739	1.537	1.751	2.088	1.696	1.503	1.618	1.681	1.578	1.547	1.71	1.706	1.877	1.867	2.002	1.653	1.554	1.531	1.364	1.509	1.573	1.418	1.765	1.499	1.398	1.89	1.855	1.905	1.974	1.825	1.571	1.454	1.922	1.909
95	D_buzzatii	1.96	1.94	1.749	1.815	1.973	1.823	1.718	1.737	1.717	1.802	2.273	1.823	1.751	1.685	1.739	1.537	1.751	2.088	1.696	1.503	1.618	1.681	1.578	1.547	1.71	1.706	1.877	1.867	2.002	1.653	1.554	1.531	1.364	1.509	1.573	1.418	1.765	1.499	1.398	1.89	1.855	1.905	1.974	1.825	1.571	1.454	1.922	1.909
96	D_yakuba	1.816	1.865	1.755	1.803	2.142	1.967	1.59	1.556	1.562	1.799	2.212	1.798	1.674	1.599	1.682	1.314	1.677	1.77	1.598	1.445	1.489	1.593	1.476	1.534	1.589	1.51	1.526	1.625	1.663	1.584	1.412	1.633	1.377	1.529	1.615	1.466	2.002	1.451	1.49	1.727	1.555	1.715	1.754	1.678	1.473	1.401	1.94	1.853
97	Gypsy_CL196_Contig3_L_boulardi	2.171	2.166	2.158	2.216	2.41	2.058	1.985	2.085	2.01	2.145	2.041	2.071	2.116	1.886	2.164	1.23	2.057	2.38	1.932	1.82	1.83	2.014	1.697	1.699	2.06	1.824	1.846	1.913	2.113	1.814	1.578	1.85	1.857	1.784	2.036	1.905	3.17	1.924	1.849	2.266	2.1	2.244	2.139	2.532	1.957	1.72	2.255	2.274
98	Gypsy-19-I_Nvi_N_vitripennis	1.978	1.982	1.938	2.083	2.363	2.068	2.024	2.049	1.949	2.022	2.446	2.133	2.183	1.98	2.072	1.723	1.965	2.501	2.017	1.731	1.749	1.884	1.714	1.728	1.918	1.802	1.832	1.902	2.01	1.913	1.879	1.886	1.731	1.78	1.95	1.813	2.63	1.714	1.707	2.155	2.177	2.113	2.128	2.47	1.898	1.56	2.194	1.991
99	Gypsy_CL68_Contig1_Braconidae	2.088	2.112	2.061	1.998	2.111	2.066	1.969	1.993	1.989	1.872	2.305	2.135	2.027	1.904	1.996	1.516	1.914	2.94	1.781	1.761	1.694	1.728	1.655	1.565	1.806	1.744	1.824	1.802	1.915	1.77	1.836	1.889	1.758	1.657	1.957	1.754	2.58	1.783	1.852	1.992	1.911	1.957	1.929	2.194	1.919	1.461	2.163	1.875
100	Gypsy-38_NVi-I_N_vitripennis	1.993	2.065	1.952	2.053	2.236	1.961	1.871	1.895	1.85	1.86	2.105	1.99	1.911	1.784	1.854	1.323	1.709	2.028	1.78	1.716	1.652	1.605	1.606	1.624	1.679	1.672	1.843	1.889	1.981	1.625	1.829	1.757	1.636	1.712	1.88	1.573	1.558	1.677	1.804	2.022	1.901	1.944	1.974	2.165	1.78	1.651	1.942	2
101	Gypsy-27-I_Nvi_N_vitripennis	2.038	2.054	1.891	1.969	2.204	1.986	1.947	1.997	1.979	1.886	2.607	2.399	1.987	1.928	2.043	1.752	1.776	2.741	1.863	1.751	1.799	1.806	1.774	1.758	1.789	1.759	2.151	1.901	2.053	1.723	1.909	1.662	1.724	1.729	1.93	1.72	2.499	1.801	1.779	2.162	2.126	2.206	2.06	2.428	1.874	1.526	1.965	1.951
102	Gypsy_CL61_Contig1_L_boulardi	2.078	2.096	1.938	1.873	2.074	1.992	1.738	1.744	1.739	1.74	2.005	1.912	1.867	1.684	1.846	1.45	1.648	1.969	1.698	1.559	1.598	1.574	1.529	1.504	1.631	1.599	1.616	1.638	1.735	1.541	1.755	1.609	1.578	1.567	1.784	1.549	1.586	1.67	1.641	1.929	1.769	1.869	1.867	2.167	1.728	1.55	1.963	1.888
103	Gypsy-23-I_Nvi_N_vitripennis	2.215	2.252	2.154	2.175	2.274	2.116	1.967	2.049	1.967	1.9	2.873	2.536	2.287	2.05	2.083	1.501	1.983	2.893	1.821	1.804	1.774	1.785	1.699	1.678	1.797	1.773	1.955	2.028	1.916	1.773	1.864	1.893	1.841	1.772	1.996	1.817	3.616	1.913	1.836	2.204	2.136	2.21	2.088	2.394	1.937	1.572	2.299	1.976
104	Gypsy_CL447_Contig2_L_boulardi	2.046	2.101	1.998	2.025	2.228	1.878	1.914	1.894	1.866	2.049	2.486	1.94	1.928	1.817	2.023	1.36	1.959	2.689	1.849	1.714	1.673	1.913	1.727	1.75	1.936	1.761	1.833	1.889	1.972	1.755	1.654	1.742	1.691	1.742	1.833	1.682	3.414	1.639	1.62	2.182	1.976	2.177	2.14	2.338	1.663	1.453	2.049	1.842
105	Gypsy-8_CFl-I_C_floridanus	1.964	2.046	1.987	2.015	2.055	1.94	1.837	1.847	1.738	2.07	2.42	2.148	1.93	1.757	2.092	1.655	1.899	2.121	1.701	1.681	1.705	1.769	1.633	1.62	1.781	1.683	1.817	1.973	1.962	1.712	1.696	1.701	1.732	1.687	1.803	1.704	2.362	1.763	1.638	2.055	2.025	2.007	2.029	2.019	1.793	1.509	2.165	1.983
106	N_namaqua	2.13	2.099	2.075	2.12	2.206	2.075	2.065	2.146	1.968	2.125	1.936	1.794	1.843	1.623	1.909	1.306	1.797	1.771	1.697	1.636	1.679	1.595	1.605	1.59	1.683	1.663	1.809	1.795	1.969	1.475	1.502	1.489	1.616	1.611	1.734	1.729	2.193	1.674	1.714	1.821	1.783	1.859	1.948	1.746	1.679	1.626	1.857	2.061
107	Gypsy_CL263_Contig1_Braconidae	1.939	2.049	1.895	1.954	2.005	1.909	1.845	1.862	1.852	2.098	2.208	2.085	1.932	1.906	2.008	1.429	1.773	2.381	1.983	1.946	1.799	1.973	1.765	1.733	1.956	1.879	1.865	2.003	2.106	1.72	1.717	1.818	1.798	1.828	1.936	1.721	1.981	1.814	1.803	2.219	2.183	2.25	2.231	2.257	1.97	1.732	2.045	1.907
108	Retroelement_Del_L_henryi	2.305	2.358	2.097	2.326	2.485	2.017	1.852	1.94	1.815	2.169	2.244	1.961	1.994	1.974	2.177	1.241	2.073	2.229	1.963	2.02	1.989	2.074	2.063	1.993	2.093	2.028	2.122	2.582	2.676	1.881	1.665	1.967	1.979	1.921	1.899	1.894	3.028	1.903	1.874	2.351	2.2	2.244	2.434	2.295	2.056	2.029	2.218	1.968
109	Retroelement_Retrosat-2_O_sativa	2.094	2.069	2.043	2.233	2.442	2.026	1.659	1.643	1.647	1.899	2.104	1.801	1.719	1.845	1.846	1.183	1.843	2.126	1.876	1.888	1.788	1.769	1.813	1.77	1.883	1.832	2.002	2.076	2.378	1.797	1.428	1.84	1.933	1.86	1.683	1.786	2.42	1.78	1.829	2.089	1.911	2.052	2.162	1.976	1.989	1.749	1.945	1.665
110	Retroelement_CVRE1_C_vulgaris	1.953	1.931	1.746	2.55	2.656	2.276	1.459	1.418	1.438	1.992	1.949	1.656	1.648	1.836	1.442	1.08	1.585	1.72	1.862	1.67	1.79	1.844	1.944	1.865	1.753	1.767	2.253	2.074	2.184	1.765	1.753	1.819	1.612	1.662	1.55	1.631	?	1.613	1.582	1.871	1.787	1.864	1.828	1.889	1.448	2.065	1.791	1.779
111	Retroelement_Galadriel_S_lycopersicum	2.062	2.13	1.977	2.196	2.336	1.945	1.859	1.841	1.839	1.937	2.625	2.128	1.834	2.31	2.039	1.719	1.999	2.991	1.943	1.786	1.857	1.91	1.826	1.77	2.017	1.821	1.678	2.028	2.215	2.043	1.605	1.944	1.701	1.701	1.849	1.831	3.615	1.707	1.736	1.972	1.868	2.049	2.152	2.164	1.875	1.495	2.169	1.66
112	B_vulgaris	1.953	1.969	1.786	1.964	2.048	1.963	1.925	1.874	1.887	2.011	1.745	1.593	1.564	1.799	1.926	1.095	1.688	1.881	1.749	1.672	1.761	1.764	1.664	1.66	1.815	1.787	1.701	1.833	2.04	1.737	1.394	1.686	1.639	1.651	1.786	1.594	1.666	1.667	1.727	2.004	1.909	1.953	2.073	2.01	1.742	1.659	1.876	1.511
113	V_angularis	2.059	2.091	2.004	2.173	2.131	2.035	1.913	1.801	1.858	1.904	1.558	1.596	1.489	1.674	1.763	1.047	1.677	1.974	1.829	1.917	1.841	1.921	1.861	1.811	2.002	1.835	1.808	1.868	2.085	1.711	1.418	1.698	1.691	1.61	1.661	1.61	1.594	1.551	1.767	2.048	1.768	1.983	2.075	1.912	1.821	1.888	1.837	1.661
114	V_vinifera	2.039	2.028	1.787	2.039	2.1	1.81	1.586	1.6	1.613	1.746	1.893	1.665	1.667	1.592	1.665	1.108	1.542	1.846	1.598	1.593	1.697	1.646	1.627	1.557	1.695	1.663	1.745	1.803	1.947	1.569	1.447	1.606	1.515	1.457	1.517	1.48	1.638	1.441	1.477	1.745	1.591	1.749	1.848	1.664	1.59	1.456	1.789	1.577
115	O_sativa	2.107	2.123	1.844	1.988	2.322	2.047	1.665	1.563	1.671	1.882	1.751	1.675	1.707	1.729	1.752	1.111	1.726	1.941	1.909	1.758	1.9	1.862	1.888	1.848	1.907	1.93	1.814	1.742	1.925	1.746	1.352	1.827	1.605	1.526	1.771	1.739	1.579	1.704	1.771	1.854	1.767	1.915	1.982	1.903	1.619	1.656	2.03	2.036
116	Retroelement_Cereba_T_monococcum	2.348	2.371	2.233	2.386	2.517	2.299	2.056	1.928	1.966	2.105	1.985	2.025	1.845	1.924	1.993	1.408	2.14	2.574	1.947	1.922	1.928	1.964	1.885	1.881	2.047	1.924	2.028	2.211	2.483	2.096	1.696	2.046	1.99	2.022	1.898	1.955	2.907	1.942	2.07	2.148	2.069	2.136	2.172	2.197	2.102	1.851	2.074	1.68
117	S_bicolor	2.081	2.098	1.98	2.095	2.26	1.985	1.835	1.839	1.841	1.96	1.703	1.65	1.643	1.833	1.901	1.139	1.65	2.163	1.822	1.786	1.848	1.912	1.773	1.757	1.965	1.823	1.953	2.058	2.285	1.675	1.412	1.757	1.763	1.603	1.749	1.671	2	1.692	1.708	1.938	1.908	1.88	2.067	1.866	1.942	1.779	2.009	1.75
118	Z_mays	2.19	2.179	2.051	2.218	2.378	2.162	1.794	1.719	1.757	1.952	1.658	1.573	1.657	1.731	1.887	1.107	1.718	2.262	1.787	1.771	1.829	1.813	1.686	1.728	1.84	1.826	1.719	1.809	2.184	1.69	1.306	1.788	1.615	1.598	1.683	1.602	2.166	1.691	1.721	1.981	1.793	1.936	1.991	1.884	1.818	1.654	1.993	1.651
119	Retroelement_REM1_C_reinhardtii	2.144	2.134	1.851	2.217	2.472	2.002	1.982	1.977	1.904	2.004	1.971	1.906	1.927	2.014	1.96	1.387	1.84	2.334	1.966	1.794	1.955	2.078	2.019	1.983	2.09	2.029	1.875	2.08	2.245	2.042	1.882	2.201	1.936	1.864	2.007	2.051	2.643	1.856	1.981	2.243	2.22	2.086	2.193	2.045	1.99	1.94	2.083	1.936
120	A_mexicanus	1.936	1.959	1.994	2.081	2.179	1.871	1.871	1.919	1.825	2.065	2.578	2.111	1.822	1.694	2.033	1.119	1.954	2.486	1.787	1.766	1.668	1.95	1.669	1.672	2.031	1.695	1.891	2.108	2.374	1.668	1.406	1.634	1.785	1.685	1.9	1.735	3.043	1.725	1.808	2.199	2.005	2.222	2.18	2.116	1.901	1.641	2.097	1.887
121	M_zebra	1.896	1.895	1.849	2.017	1.908	1.652	1.901	1.916	1.822	1.786	2.379	1.851	1.946	1.658	1.834	1.257	1.807	2.016	1.783	1.75	1.801	1.866	1.75	1.737	1.782	1.796	1.851	1.992	2.184	1.82	1.666	1.852	1.672	1.676	1.851	1.864	2.189	1.679	1.789	2.242	2.132	2.251	2.06	2.121	1.71	1.651	1.878	1.877
122	S_salar	1.846	1.866	1.852	2.015	2.168	1.589	1.995	1.992	1.907	1.742	2.4	1.901	1.753	1.659	1.958	1.279	1.83	2.222	1.72	1.678	1.68	1.758	1.71	1.695	1.718	1.703	1.714	1.832	2.041	1.742	1.52	1.688	1.642	1.62	1.727	1.717	2.314	1.685	1.654	2.161	1.955	2.14	1.925	1.967	1.768	1.578	1.988	1.775
123	Gypsy_CL127_Contig2_Braconidae	1.395	1.434	1.443	1.628	1.836	1.374	1.439	1.438	1.379	1.625	1.652	1.275	1.303	1.244	1.257	0.845	1.24	1.314	1.092	0.908	0.906	0.995	0.969	0.922	1.02	0.919	1.175	1.378	1.502	1.167	1.015	1.106	1.008	1.115	1.261	1.143	2.249	1.084	1.07	1.446	1.519	1.52	1.444	1.554	1.164	0.948	1.193	1.283
124	Gypsy_CL127_Contig3_Braconidae	1.465	1.49	1.537	1.714	1.921	1.477	1.431	1.433	1.367	1.666	1.705	1.357	1.327	1.283	1.355	0.902	1.299	1.405	1.127	1.002	0.965	1.075	1.031	0.999	1.082	0.984	1.261	1.417	1.492	1.235	0.974	1.143	1.04	1.154	1.32	1.184	2.395	1.143	1.104	1.473	1.512	1.554	1.426	1.528	1.19	1.041	1.288	1.314
125	Gypsy_CL167_Contig1_Braconidae	1.658	1.663	1.606	1.605	1.774	1.41	1.235	1.205	1.197	1.415	1.499	1.183	1.223	1.166	1.264	0.741	1.223	1.236	0.926	0.833	0.86	0.923	0.816	0.837	0.941	0.86	1.082	1.125	1.175	1.103	0.908	1.14	0.954	0.908	1.1	0.96	1.342	0.979	0.99	1.178	1.13	1.159	1.162	1.187	0.995	1.028	1.218	1.39
126	Gypsy-18-I_NVi_N_vitripennis	1.318	1.347	1.375	1.439	1.525	1.204	1.16	1.121	1.16	1.278	1.307	1.019	1.034	1.134	1.064	0.716	0.977	1.105	0.831	0.667	0.714	0.8	0.704	0.74	0.827	0.761	0.904	1.01	1.081	0.999	0.783	1.043	0.939	0.884	0.944	0.885	1.846	0.918	0.91	1.124	1.039	1.138	1.058	1.101	0.924	0.834	1.151	1.162
127	Gypsy_CL38_Contig7_L_boulardi	2.209	2.199	2.072	2.231	1.714	1.362	1.834	1.784	1.784	1.923	2.212	2.048	1.751	2.125	1.831	1.124	1.855	1.315	1.403	1.174	0.938	1.668	1.008	1.137	1.457	0.972	0.672	0.418	0.09	1.741	0.974	1.587	1.708	1.542	1.367	1.519	2.394	1.567	1.418	1.767	1.54	1.734	1.386	1.418	1.712	0	2.062	0
128	Gypsy_CL333_Contig7_L_boulardi	1.631	1.661	1.604	1.588	1.731	1.532	1.186	1.165	1.223	1.405	1.317	0.811	1.038	1.283	1.149	0.909	1.137	?	0.773	0.803	0.809	0.723	0.754	0.75	0.768	0.783	0.65	0.66	0.749	1.123	0.882	1.194	0.915	0.89	1.042	0.908	?	0.975	0.975	0.362	0.307	0.347	0.457	0.183	0.926	0.897	1.159	1.228
129	Gypsy_CL56_Contig1_L_boulardi	1.564	1.59	1.632	1.613	1.626	1.46	1.207	1.179	1.222	1.393	1.466	1.032	1.113	1.07	1.128	0.918	1.069	1.038	0.876	0.729	0.797	0.769	0.74	0.74	0.817	0.79	0.693	0.785	0.844	1.083	0.922	1.111	0.979	0.88	0.984	0.919	1.737	0.912	0.958	0.317	0.36	0.321	0.528	0.364	0.949	0.943	1.278	1.287
130	H_saltator	1.118	1.177	1.232	1.342	1.356	1.162	1.078	1.069	1.046	1.214	1.287	0.895	0.804	0.872	0.949	0.699	0.81	2.641	0.876	0.756	0.818	0.767	0.788	0.744	0.797	0.853	0.836	1.029	1.174	0.61	0.63	0.682	0.416	0.49	0.721	0.602	1.628	0.349	0.397	1.113	1.037	1.158	1.153	0.922	0.552	0.509	0.872	0.919
131	Gypsy_CL122_Contig3_L_boulardi	1.065	1.089	1.184	1.23	1.422	1.095	1.12	1.052	1.108	1.23	1.381	0.879	0.833	0.998	0.933	0.576	0.866	?	0.143	0.375	0.332	0.339	0.355	0.338	0.305	0.351	0.64	0.695	0.876	0.746	0.612	0.794	0.698	0.67	0.738	0.626	?	0.639	0.653	0.818	0.796	0.806	0.781	0.697	0.703	0.678	1.085	1.011
132	Retroelement_Gypsy_D_melanogaster	2.039	1.979	1.976	2.097	2.241	1.859	1.812	1.852	1.834	1.981	1.917	1.649	1.673	1.642	1.89	1.391	1.776	2.256	1.827	1.72	1.565	1.805	1.592	1.532	1.847	1.521	1.687	1.829	2.216	1.612	1.529	1.697	1.693	1.678	1.727	1.712	3.302	1.684	1.732	2.038	1.81	2.063	1.966	2.052	1.658	1.658	1.745	1.651
133	Retroelement_Burdock_D_melanogaster	2.039	1.979	1.976	2.097	2.241	1.859	1.812	1.852	1.834	1.981	1.917	1.649	1.673	1.642	1.89	1.391	1.776	2.256	1.827	1.72	1.565	1.805	1.592	1.532	1.847	1.521	1.687	1.829	2.216	1.612	1.529	1.697	1.693	1.678	1.727	1.712	3.302	1.684	1.732	2.038	1.81	2.063	1.966	2.052	1.658	1.658	1.745	1.651
134	Retroelement_Gypsy_D_virilis	2.032	2.04	1.838	2.022	2.253	1.8	1.709	1.68	1.686	1.919	1.742	1.543	1.551	1.621	1.723	1.247	1.76	1.822	1.726	1.622	1.543	1.671	1.523	1.523	1.754	1.588	1.599	1.801	2.046	1.614	1.359	1.588	1.517	1.518	1.631	1.552	3.143	1.532	1.574	1.978	1.771	1.93	1.922	2.021	1.514	1.561	1.664	1.608
135	Retroelement_Gypsy_D_subobscura	1.967	1.981	1.767	1.956	2.21	1.765	1.678	1.677	1.691	1.911	1.704	1.534	1.502	1.6	1.662	1.223	1.726	1.863	1.726	1.607	1.542	1.677	1.525	1.522	1.751	1.595	1.58	1.778	2.028	1.639	1.322	1.604	1.499	1.485	1.6	1.561	3.058	1.513	1.579	1.909	1.691	1.898	1.898	1.984	1.513	1.542	1.667	1.567
136	Retroelement_Springer_D_melanogaster	1.862	1.835	1.745	1.873	2.18	1.71	1.652	1.692	1.704	1.79	1.9	1.468	1.598	1.589	1.699	1.255	1.694	1.764	1.732	1.545	1.489	1.632	1.527	1.464	1.753	1.51	1.511	1.678	1.959	1.584	1.456	1.616	1.509	1.494	1.644	1.515	2.622	1.538	1.574	1.841	1.547	1.869	1.824	1.874	1.518	1.56	1.635	1.614
137	Retroelement_HMS-Beagle_D_melanogaster	1.693	1.693	1.612	1.766	2.067	1.709	1.555	1.564	1.561	1.743	1.465	1.373	1.408	1.254	1.449	1.142	1.328	1.556	1.48	1.377	1.311	1.455	1.324	1.305	1.433	1.367	1.523	1.515	1.756	1.279	1.297	1.376	1.345	1.332	1.395	1.381	2.46	1.265	1.45	1.686	1.422	1.66	1.66	1.626	1.317	1.232	1.547	1.344
138	Retroelement_Yoyo_C_capitata	1.669	1.659	1.535	1.584	1.921	1.639	1.394	1.438	1.435	1.693	1.617	1.363	1.459	1.268	1.491	1.214	1.311	1.53	1.453	1.307	1.405	1.491	1.38	1.3	1.461	1.414	1.523	1.501	1.71	1.263	1.298	1.345	1.27	1.283	1.43	1.317	2.098	1.288	1.379	1.684	1.489	1.679	1.671	1.578	1.307	1.33	1.536	1.398
139	C_capitata	1.669	1.659	1.535	1.584	1.921	1.639	1.394	1.438	1.435	1.693	1.617	1.363	1.459	1.268	1.491	1.214	1.311	1.53	1.453	1.307	1.405	1.491	1.38	1.3	1.461	1.414	1.523	1.501	1.71	1.263	1.298	1.345	1.27	1.283	1.43	1.317	2.098	1.288	1.379	1.684	1.489	1.679	1.671	1.578	1.307	1.33	1.536	1.398
140	Retroelement_Nomad_D_melanogaster	1.633	1.606	1.565	1.684	1.963	1.496	1.604	1.668	1.663	1.891	1.653	1.457	1.572	1.528	1.634	1.119	1.577	2.013	1.463	1.403	1.419	1.566	1.399	1.373	1.601	1.474	1.283	1.646	1.895	1.537	1.447	1.494	1.347	1.377	1.543	1.467	2.313	1.367	1.336	1.777	1.652	1.812	1.879	1.918	1.383	1.477	1.611	1.445
141	Retroelement_Cft-1_C_fulvum	2.231	2.241	2.144	2.354	2.558	2.08	2.065	2.17	2.08	2.359	2.572	2.13	2.038	2.12	2.223	1.816	2.04	4.013	2.102	2.115	1.856	2.108	1.758	1.719	2.11	1.91	1.839	2.174	2.574	2.044	1.552	2.15	2.023	2.028	2.199	2.012	6.388	1.952	2.056	2.267	2.188	2.26	2.195	2.474	2.307	1.788	2.153	1.791
142	Retroelement_Cgret_C_gloeosporioides	2.16	2.129	2.035	2.054	2.167	1.966	2.346	2.422	2.333	2.455	2.443	2.28	2.3	1.983	2.199	1.509	2.118	2.487	2.358	2.178	2.085	2.264	2.071	2.075	2.217	2.11	1.848	2.105	2.561	2.082	1.669	2.026	2.082	2.267	2.289	2.086	4.822	1.944	2.024	2.416	2.196	2.523	2.404	2.311	2.18	1.94	2.196	1.962
143	Retroelement_Skippy_F_oxysporum	2.347	2.31	2.288	2.393	2.504	2.093	2.214	2.185	2.188	2.53	2.931	2.251	2.442	2.495	2.471	1.656	2.277	4.051	2.45	2.338	2.027	2.502	2.116	2.135	2.49	2.125	2.162	2.329	2.832	2.331	1.718	2.327	2.33	2.358	2.424	2.194	6.595	2.266	2.25	2.644	2.407	2.728	2.83	2.688	2.44	2.012	2.327	1.823
144	Retroelement_Grasshoper_M_grisea	2.87	2.891	2.74	2.881	3.051	2.666	2.509	2.521	2.512	2.597	2.666	2.435	2.421	2.641	2.551	1.947	2.611	3.138	2.415	2.372	2.365	2.531	2.25	2.297	2.582	2.373	1.977	2.318	2.704	2.404	1.99	2.528	2.362	2.332	2.301	2.253	3.599	2.327	2.427	2.862	2.555	2.838	2.804	2.567	2.613	2.221	2.691	2.22
145	Retroelement_Real_A_alternata	2.619	2.599	2.432	2.396	2.745	2.432	2.229	2.38	2.228	2.514	3.168	2.707	2.449	2.431	2.512	1.782	2.486	3.667	2.436	2.619	2.225	2.416	2.112	2.162	2.424	2.005	2.218	2.591	2.951	2.294	1.617	2.327	2.34	2.511	2.342	2.406	6.423	2.31	2.394	2.798	2.524	2.785	2.834	2.813	2.541	2.195	2.538	2.049
146	Retroelement_Maggy_M_grisea	2.478	2.441	2.44	2.498	2.745	2.465	2.348	2.364	2.252	2.511	2.734	2.519	2.262	2.327	2.329	1.824	2.297	2.871	2.331	2.327	2.134	2.375	2.133	2.256	2.271	2.197	2.085	2.202	2.675	2.279	1.741	2.335	2.383	2.343	2.241	2.324	5.86	2.348	2.38	2.626	2.342	2.59	2.593	2.457	2.501	2.146	2.352	1.858
147	Retroelement_marY1_T_matsutake	2.205	2.222	1.97	2.266	2.547	2.166	2.18	2.215	2.115	2.104	2.678	2.184	2.22	2.043	2.158	1.673	1.959	2.238	2.014	2.073	1.985	2.147	2.051	1.997	2.052	1.977	1.829	2.039	2.375	2.068	1.787	2.087	2.031	2.146	2.145	2.057	4.017	2.02	2.141	2.318	2.15	2.33	2.182	2.213	2.32	1.991	2.282	2.014
148	Retroelement_MGRL3_M_grisea	2.768	2.814	2.574	2.534	2.806	2.488	2.373	2.505	2.386	2.649	2.836	2.781	2.375	2.423	2.447	1.99	2.4	4.085	2.608	2.731	2.382	2.545	2.274	2.293	2.604	2.292	2.139	2.517	2.759	2.408	1.629	2.242	2.384	2.447	2.443	2.303	5.194	2.415	2.41	2.598	2.472	2.696	2.692	2.454	2.443	2.127	2.577	2.014
149	Gypsy-32-I_NVi_N_vitripennis	2.734	2.699	2.843	2.667	2.691	2.376	2.498	2.533	2.529	2.599	2.349	2.318	2.319	2.279	2.524	1.961	2.386	2.943	2.522	2.371	2.411	2.482	2.408	2.458	2.598	2.4	2.049	2.545	3.01	2.198	1.717	2.21	2.504	2.424	2.305	2.468	4.328	2.474	2.5	2.802	2.448	2.842	2.806	2.767	2.51	2.379	2.555	2.293
150	Retroelement_Boudicca_S_mansoni	2.596	2.566	2.553	2.795	3.026	2.483	2.383	2.384	2.424	2.728	2.943	2.343	2.278	2.336	2.491	1.816	2.46	2.449	2.425	2.369	2.341	2.584	2.402	2.342	2.565	2.347	2.616	2.546	2.959	2.353	2.059	2.472	2.356	2.392	2.259	2.231	3.61	2.266	2.413	2.78	2.534	2.855	2.592	2.919	2.42	2.347	2.551	2.415
151	Retroelement_CsRN1_C_sinensis	2.473	2.473	2.36	2.45	2.411	2.196	2.345	2.353	2.421	2.679	2.548	2.282	1.947	2.023	2.348	1.614	2.207	2.806	2.173	2.175	2.096	2.228	2.036	2.025	2.169	2.156	2.246	2.302	2.804	2.121	1.762	2.123	2.066	2.158	2.156	2.106	4.268	2.1	2.079	2.439	2.246	2.576	2.256	2.551	2.125	1.935	2.339	2.157
152	Retroelement_Kabuki_B_mori	2.808	2.836	2.605	2.688	3.04	2.453	2.697	2.789	2.748	2.714	2.954	2.476	2.162	2.281	2.339	2.064	2.61	3.163	2.367	2.288	2.21	2.402	2.089	2.228	2.504	2.182	2.297	2.503	2.759	2.201	1.698	2.084	2.403	2.527	2.274	2.366	5.513	2.337	2.532	2.352	2.581	2.579	2.736	2.964	2.358	1.702	2.261	1.556
153	Retroelement_Ty3-1_S_cerevisiae	2.496	2.45	2.271	2.395	2.557	2.163	2.077	2.237	2.17	2.518	2.433	2.079	2.093	2.196	2.204	1.115	2.254	2.664	2.133	2.185	1.867	2.158	1.957	1.92	2.139	1.953	1.759	2.14	2.462	2.125	1.425	1.905	2.065	2.133	2.117	2.105	6.656	2.011	2.113	2.232	2.156	2.295	2.371	2.178	2.107	1.952	2.26	2.217
154	Retroelement_Athila4-1_A_thaliana	2.794	2.837	2.751	2.781	2.749	2.327	2.718	2.693	2.664	2.956	2.557	2.409	2.464	2.342	2.767	1.845	2.559	3.072	2.531	2.633	2.363	2.631	2.359	2.379	2.66	2.304	2.485	2.667	2.903	2.264	2.03	2.083	2.268	2.304	2.488	2.295	3.198	2.367	2.359	3.039	2.683	2.919	2.98	2.796	2.314	1.953	2.884	2.391
155	Retroelement_Ogre_P_sativum	3.139	3.154	3.043	3.004	3.339	3.168	2.952	2.805	2.965	2.997	2.782	2.634	2.631	2.821	2.903	1.831	2.927	3.224	3.036	3.052	2.901	2.994	2.781	3.054	2.956	2.888	1.974	2.64	3.076	2.96	1.982	2.791	2.903	2.725	2.998	2.805	5.316	2.86	2.848	2.809	2.447	2.813	2.703	2.244	2.786	2.753	3.477	2.899
156	Retroelement_SORE1_G_max	2.996	3	3.198	3.273	3.241	3.136	2.27	2.145	2.205	2.67	2.72	2.487	3.057	2.098	2.411	2.191	2.591	2.598	2.524	2.681	2.709	2.725	2.623	2.877	2.636	2.506	2.785	2.601	2.743	2.6	2.604	2.484	2.543	2.307	2.495	2.602	?	2.567	2.435	2.559	2.544	2.559	2.77	2.559	2.263	2.42	3.189	3.194
157	Retroelement_RIRE2_O_Japonica	3.587	3.583	3.368	3.584	3.812	3.503	3.323	3.176	3.275	3.658	2.969	2.812	3.024	3.053	3.581	2.079	3.308	3.147	2.998	3.149	3.209	3.364	3.188	3.36	3.041	3.338	3.203	3.039	3.563	3.162	2.471	3.014	3.053	3.067	2.999	3.072	2.962	3.339	3.151	3.595	3.152	3.497	3.508	3.113	3.232	3.574	3.846	3.838
158	L_corymbifera	1.82	1.821	1.915	1.971	2.265	1.75	1.733	1.767	1.69	1.858	2.193	1.982	1.843	1.856	1.912	1.594	1.772	2.129	1.81	1.778	1.686	1.774	1.63	1.585	1.833	1.65	1.782	1.663	2.105	1.792	1.589	1.796	1.834	1.739	1.834	1.71	2.788	1.711	1.851	2.108	2.166	2.036	2.097	2.209	1.8	1.523	1.776	1.679
159	D_labrax	1.772	1.792	1.714	1.958	2.164	1.833	1.671	1.653	1.701	1.86	2.079	1.62	1.626	1.85	1.756	0.966	1.673	1.994	1.755	1.686	1.699	1.82	1.721	1.7	1.856	1.825	1.565	1.871	2.072	1.533	1.233	1.657	1.56	1.568	1.668	1.628	3.001	1.545	1.568	1.972	1.893	1.974	1.901	1.68	1.634	1.615	1.772	1.602
160	L_crocea	1.817	1.848	1.872	1.965	2.173	1.93	1.728	1.666	1.707	1.833	2.237	1.567	1.527	1.887	1.811	1.041	1.607	1.957	1.603	1.583	1.657	1.707	1.677	1.63	1.828	1.672	1.746	1.898	2.075	1.512	1.207	1.557	1.514	1.543	1.543	1.585	2.617	1.476	1.482	2.016	1.846	1.924	1.866	1.775	1.669	1.479	1.803	1.606
161	D_rerio	1.752	1.747	1.724	2.037	2.211	1.887	1.628	1.639	1.669	1.805	2.078	1.559	1.584	1.726	1.71	0.924	1.519	1.965	1.646	1.627	1.703	1.726	1.723	1.648	1.861	1.744	1.718	1.87	2.108	1.524	1.237	1.605	1.488	1.48	1.542	1.58	2.451	1.46	1.513	1.997	1.764	1.933	1.864	1.731	1.682	1.53	1.851	1.598
162	T_kitauei	1.703	1.742	1.721	2.003	2.23	1.809	1.762	1.871	1.819	1.91	2.403	1.785	1.856	1.7	1.946	1.456	1.778	2.398	1.75	1.705	1.624	1.742	1.594	1.61	1.753	1.671	1.464	1.79	1.972	1.763	1.581	1.795	1.592	1.625	1.791	1.685	2.291	1.661	1.649	1.855	1.895	1.921	1.891	1.902	1.693	1.595	1.884	1.872
163	A_limnaeus	2.052	2.075	1.939	2.017	2.173	1.893	1.932	1.943	1.883	2.09	2.615	1.962	1.875	1.761	1.985	1.113	1.772	2.774	1.797	1.608	1.507	1.76	1.468	1.55	1.799	1.548	1.722	1.971	2.221	1.549	1.256	1.595	1.673	1.614	1.793	1.627	4.203	1.655	1.664	2.027	1.875	2.063	2.023	1.809	1.758	1.55	2.076	1.747
164	L_anatina	1.871	1.879	1.895	2.023	2.041	1.832	1.676	1.596	1.623	1.843	2.054	1.744	1.705	1.644	1.847	1.081	1.829	2.161	1.769	1.703	1.677	1.924	1.76	1.736	1.968	1.686	1.683	1.981	2.114	1.767	1.16	1.712	1.794	1.644	1.821	1.654	3.079	1.729	1.812	1.912	1.717	1.931	1.829	1.853	1.878	1.683	1.989	1.693
165	A_ceylanicum	1.973	2.043	2.015	2.264	2.567	2.166	1.934	1.958	1.935	2.061	2.323	1.855	1.883	1.998	2.03	1.343	2.033	2.785	2.062	2.057	1.953	2.119	1.941	1.928	2.161	2	1.606	2.044	2.222	1.896	1.523	1.929	1.871	1.907	1.993	1.864	3.761	1.918	1.943	2.388	2.154	2.243	2.274	2.286	2.154	1.666	2.028	1.875
166	X_tropicalis	1.901	1.924	1.944	1.902	2.201	1.887	1.986	1.992	1.906	1.955	2.342	2.089	1.887	1.829	1.958	1.517	1.779	2.608	1.745	1.627	1.651	1.681	1.606	1.632	1.8	1.591	1.937	1.938	2.107	1.606	1.511	1.612	1.66	1.736	1.83	1.628	2.023	1.6	1.791	2.146	1.985	2.198	1.992	2.228	1.668	1.578	1.835	1.977
167	P_sinensis	1.958	1.96	2.084	2.007	2.284	1.832	1.912	2.026	1.865	1.93	2.371	1.98	1.974	1.866	2.094	1.564	1.835	3.355	1.847	1.731	1.561	1.834	1.668	1.683	1.884	1.547	2.179	2.203	2.349	1.806	1.454	1.699	1.717	1.798	1.782	1.725	3.614	1.695	1.771	2.184	2.15	2.296	1.989	2.495	1.842	1.498	1.939	1.806
168	Retroelement_Cer1_C_elegans	2.191	2.246	2.104	2.25	2.56	2.326	2.301	2.233	2.236	2.33	2.65	2.162	2.337	1.95	2.246	2.064	2.17	2.472	2.223	2.19	2.064	2.161	2.117	1.97	2.327	2.083	2.439	2.288	2.592	1.884	1.813	2.019	2.057	2.156	2.169	1.976	3.415	1.948	2.017	2.553	2.382	2.547	2.291	2.561	2.209	2.103	2.094	2.092
169	Retroelement_412_D_melanogaster	2.179	2.195	2.173	2.287	2.171	2.032	1.68	1.665	1.703	1.729	1.986	1.702	1.765	1.483	1.633	0.966	1.775	1.582	1.624	1.589	1.565	1.64	1.53	1.512	1.721	1.588	2.03	1.915	2.138	1.645	1.531	1.536	1.481	1.526	1.688	1.534	2.374	1.547	1.55	1.915	1.751	1.929	1.881	1.814	1.653	1.618	1.905	1.924
170	Retroelement_Mgd1_D_melanogaster	2.102	2.085	2.089	2.198	2.27	2.106	1.798	1.735	1.768	1.67	1.906	1.619	1.779	1.519	1.762	0.94	1.747	1.685	1.609	1.54	1.537	1.605	1.48	1.481	1.688	1.599	2.043	1.975	2.174	1.581	1.562	1.572	1.499	1.576	1.631	1.493	1.887	1.501	1.535	1.916	1.789	1.887	1.834	1.82	1.64	1.565	2.007	1.966
171	Gypsy_CL117_Contig1_L_boulardi	1.714	1.712	1.908	1.936	2.048	2.017	1.817	1.926	1.827	1.939	?	1.607	1.679	1.735	1.789	?	1.812	?	1.796	1.683	1.798	1.815	1.706	1.74	1.707	1.748	1.236	1.584	1.866	1.548	1.516	1.576	1.699	1.659	1.723	1.784	?	1.663	1.753	2.12	1.474	2.114	2.006	1.723	1.991	1.764	1.779	1.798
172	Gypsy_CL117_Contig2_L_boulardi	2.537	2.518	2.695	2.718	2.82	2.617	2.472	2.601	2.511	2.579	3.382	2.775	2.727	2.214	2.614	4.301	2.476	5.126	2.667	2.533	2.342	2.67	2.345	2.425	2.65	2.387	2.608	2.591	2.797	2.278	2.489	2.27	2.454	2.287	2.516	2.545	4.098	2.347	2.533	2.887	2.642	2.819	2.831	3.317	2.615	2.121	2.517	2.162
173	Gypsy-33-I_Nvi_N_vitripennis	3.056	3.044	2.909	2.889	3.119	3.136	2.576	2.469	2.563	2.74	3.813	3.45	2.89	2.781	3.069	3.63	3.019	5.121	3.052	2.811	2.596	2.972	2.693	2.733	2.977	2.625	2.907	2.989	3.231	2.742	2.702	2.749	2.736	2.588	2.976	2.723	4.11	2.519	2.918	3.178	3.104	3.338	3.308	3.916	2.91	2.555	2.868	2.568
174	Retroelement_Woot_T_castaneum	2.567	2.551	2.398	2.478	2.602	2.348	2.35	2.342	2.331	2.67	2.737	2.683	2.432	2.228	2.467	2.94	2.383	3.414	2.459	2.333	2.267	2.32	2.117	2.076	2.318	2.171	1.936	2.339	2.582	2.522	2.211	2.41	2.447	2.265	2.575	2.385	3.373	2.349	2.576	2.701	2.633	2.744	2.713	2.695	2.6	2.129	2.444	2.188
175	C_remanei	1.992	2.008	1.897	2.018	2.428	2.015	1.883	1.956	1.892	2.192	2.142	1.893	1.91	1.95	2.064	1.989	1.871	2.64	1.922	1.838	1.845	1.802	1.74	1.726	1.778	1.75	1.976	2.067	2.345	1.83	1.779	1.889	1.871	1.734	1.896	1.712	1.898	1.748	1.867	2.166	2.073	1.981	2.182	2.428	1.969	1.759	1.997	1.81
176	C_floridanum	0.746	0.77	0.832	0.81	0.745	0.694	1.458	1.46	1.444	1.251	1.333	1.347	1.28	1.392	1.215	1.158	1.265	1.576	1.166	1.294	1.329	1.239	1.286	1.224	1.28	1.245	1.158	1.323	1.445	1.082	1.14	1.077	1.069	0.977	1.086	1.093	1.244	1.111	1.126	1.595	1.488	1.609	1.422	1.41	1.234	1.206	1.288	1.265
177	Retroelement_Micropia_D_melanogaster	2.471	2.383	2.535	2.277	2.581	2.388	2.375	2.302	2.299	2.328	1.696	1.913	2.324	2.317	2.557	1.704	2.562	2.426	2.474	2.375	2.404	2.485	2.31	2.405	2.431	2.36	2.17	2.426	2.739	2.441	1.813	2.398	2.225	2.238	2.165	2.251	2.93	2.231	2.468	2.5	2.333	2.58	2.35	2.056	2.261	2.402	2.519	2.62
178	Retroelement_Blastopia_D_melanogaster	2.801	2.766	2.919	2.628	2.765	2.72	2.307	2.237	2.315	2.404	2.153	2.352	2.318	2.466	2.824	2.023	2.906	3.395	2.786	2.59	2.771	2.782	2.695	2.7	2.829	2.691	2.243	2.451	2.706	2.504	1.704	2.419	2.525	2.47	2.616	2.472	3.354	2.627	2.611	2.643	2.392	2.688	2.678	2.466	2.776	2.609	2.843	2.764
179	Retroelement_Mdg3_D_melanogaster	2.429	2.532	2.497	2.292	2.526	2.311	2.282	2.325	2.262	2.34	2.353	2.111	2.164	2.227	2.518	1.768	2.243	3.357	2.31	2.023	2.032	2.252	1.978	1.977	2.172	2.04	2.039	2.172	2.418	2.026	1.521	2.069	2.285	2.019	2.081	2.275	4.488	2.139	2.238	2.403	2.379	2.458	2.446	2.696	2.29	2	2.182	2.036
180	Gypsy_CL226_Contig1_Braconidae	1.746	1.761	1.733	1.713	2.009	1.742	1.562	1.604	1.561	1.997	1.598	1.525	1.636	1.544	1.636	1.274	1.6	1.964	1.686	1.629	1.581	1.587	1.518	1.483	1.649	1.546	1.927	1.669	1.84	1.58	1.651	1.465	1.314	1.414	1.419	1.342	1.359	1.361	1.241	1.834	1.762	1.736	1.843	1.872	1.518	1.33	1.686	1.726
181	Retroelement_Tf1_S_pombe	2.631	2.644	2.413	2.5	3.09	2.673	2.41	2.611	2.476	2.539	2.512	2.286	2.638	2.141	2.248	1.799	2.24	2.651	2.184	2.278	2.234	2.277	2.13	2.165	2.345	2.265	2.643	2.499	2.526	2.061	1.875	2.059	2.28	2.205	2.096	2.393	5.039	2.299	2.369	2.421	2.265	2.363	2.659	2.808	2.256	1.99	2.5	2.348
182	Gypsy_CL153_Contig1_Braconidae	3.135	3.189	3.121	2.979	2.987	3.098	2.852	2.849	2.796	2.839	3.874	3.234	3.177	2.592	3.072	2.893	2.907	4.1	3.156	2.79	2.806	2.95	2.787	2.791	3.203	2.811	2.722	3.235	3.442	2.747	2.661	2.827	2.81	2.901	2.893	2.647	3.849	2.765	2.868	3.288	3.293	3.317	3.316	3.19	2.795	2.464	2.912	2.745
183	Gypsy12-NVi_I_N_vitripennis	3.058	3.031	3.054	3.134	2.895	3.208	3.002	2.906	2.906	3.001	4.154	3.405	3.149	2.678	3.022	2.794	3.117	4.587	3.013	2.726	2.69	2.837	2.681	2.607	3.021	2.753	2.639	3.317	3.198	2.658	2.713	2.788	2.77	2.92	2.936	2.759	4.747	2.816	2.908	3.389	3.137	3.192	3.303	3.017	2.957	2.546	2.943	2.722
184	Retroelement_Mag_B_mori	2.47	2.554	2.647	2.607	2.538	2.439	2.504	2.634	2.477	2.891	2.78	2.525	2.601	2.382	2.419	1.917	2.387	3.685	2.508	2.397	2.255	2.382	2.238	2.183	2.535	2.22	2.379	2.927	2.894	2.371	2.436	2.53	2.203	2.353	2.402	2.402	3.892	2.249	2.262	2.592	2.822	2.611	2.804	3.108	2.438	1.999	2.505	2.352
185	Retroelement_CFG1_A_farreri	2.719	2.722	2.745	2.678	2.672	2.641	2.647	2.828	2.526	2.651	3.924	2.655	2.994	2.397	2.57	2.471	2.53	3.712	2.585	2.389	2.343	2.424	2.267	2.219	2.488	2.395	2.269	3.167	2.973	2.328	2.137	2.39	2.348	2.348	2.577	2.24	3.524	2.263	2.355	2.773	3.046	2.767	3.117	3.054	2.342	1.881	2.71	2.25
186	Gypsy-16-I_NVi_N_vitripennis	1.781	1.883	2.019	1.966	2.035	2.158	1.8	1.833	1.686	2.133	0	0.84	1.728	1.366	2.026	?	1.854	0	1.587	1.509	1.473	1.546	1.556	1.587	1.521	1.597	3.761	1.705	2.034	1.406	1.539	1.512	1.555	1.553	1.941	1.585	0	1.591	1.544	2.244	2.208	2.255	1.92	0	1.839	1.5	2.164	2.346
187	Retroelement_Ulysses_D_virilis	2.842	2.817	2.7	2.792	3.167	2.688	2.58	2.595	2.615	2.659	3.818	2.767	2.676	2.617	2.692	3.391	2.617	3.069	2.318	2.378	2.261	2.505	2.369	2.179	2.341	2.28	2.719	2.704	2.867	2.499	2.375	2.483	2.419	2.43	2.645	2.533	3.356	2.418	2.559	2.814	2.82	2.975	2.8	3.587	2.381	2.024	2.854	2.394
188	Retroelement_Skipper_D_discoideum	3.019	2.953	2.899	3.129	3.515	3.115	3.269	3.158	3.217	3.135	2.959	2.832	3.19	3.156	2.976	1.588	3.157	3.177	3.028	2.956	2.793	3.011	2.76	2.863	3.011	2.923	2.339	3.08	3.246	3.088	2.569	3.005	2.921	2.864	3.007	2.908	5.764	2.841	3.028	3.128	2.73	3.245	3.643	3.312	3.111	2.801	3.014	3.197
189	Bel/Pao_Retroelement_Bel_D_melanogaster	7.014	6.968	6.694	6.177	6.802	6.761	5.902	5.944	6.029	6.008	6.408	5.486	5.725	5.638	5.705	8.425	5.919	7.174	6.68	6.36	6.222	6.292	6.434	6.469	5.851	6.278	9.131	6.817	7.757	5.397	7.357	5.757	5.437	5.509	5.794	5.958	6.212	5.336	5.637	6.335	6.008	6.36	5.969	6.21	5.45	5.416	5.322	5.544
190	Bel/Pao_Retroelement_MAX_D_melanogaster	7.026	6.843	7.01	5.828	7.348	6.701	6.427	6.536	6.414	6.708	5.927	5.911	5.199	6.216	6.127	7.31	6.279	7.489	6.649	5.799	6.21	6.19	6.435	6.368	6.069	6.335	7.719	7.469	8.76	5.843	6.116	5.61	5.945	5.429	5.893	5.801	6.055	5.617	5.883	6.882	6.568	6.499	6.647	6.321	5.798	5.542	5.194	5.356
191	Bel/Pao_Retroelement_Ninja_D_simulans	8.033	7.869	7.783	7.989	8.204	9.268	7.177	7.16	7.19	7.152	6.424	6.546	6.134	6.83	6.645	6.725	6.662	5.645	6.336	6.459	7.339	6.845	7.026	7.447	6.752	7.542	8.76	7.488	7.221	7.367	6.601	7.042	7.528	6.615	6.779	7.799	4.918	7.618	7.542	7.588	6.691	7.051	6.522	6.139	7.876	8.441	6.609	7.739
192	Bel/Pao_Retroelement_Pao_B_mori	8.423	8.143	7.484	8.194	8.229	8.383	8.254	8.015	8.328	7.736	6.737	6.842	7.117	8.059	7.431	6.667	7.839	5.757	9.782	8.393	9.642	8.635	9.678	9.637	8.291	10.412	12.27	10.945	11.128	8.755	6.982	9.823	8.216	7.528	7.643	8.826	5.247	9.818	7.373	7.969	8.328	7.951	8.504	6.358	8.516	11.193	7.873	15.596
193	Retroelement_Tor1_O_dioica	4.864	4.812	4.769	4.254	5.433	4.512	3.687	3.645	3.61	4.174	4.982	4.011	4.565	4.068	5.19	6.366	4.36	5.274	4.286	4.011	4.222	4.427	4.415	4.229	4.339	4.273	4.602	4.169	4.516	4.158	4.827	4.104	4.047	4.004	4.431	3.851	3.203	3.989	4.139	4.214	4.449	4.182	4.182	4.328	4.306	3.682	4.615	4.371
194	Retroelement_Sushi-ichi_T_rubripes	5.01	4.915	4.55	4.523	5.078	4.871	4.047	4.032	4.103	4.427	6.228	5.132	4.686	4.415	4.574	5.584	4.37	5.479	4.655	3.858	4.283	4.52	4.262	4.244	4.527	4.358	5.302	4.545	4.635	4.715	4.072	4.477	4.224	3.786	4.363	4.088	4.648	4.001	4.365	4.525	4.314	4.796	4.785	5.247	4.292	3.781	4.795	4.559
195	Retroelement_G-Rhodo_R_salina	6.484	6.35	6.282	6.413	6.193	5.807	6.204	6.427	6.049	5.736	5.532	7.268	6.37	5.933	6.316	4.897	5.366	4.351	5.342	5.678	5.349	5.365	5.351	5.42	5.867	5.346	6.322	6.124	6.655	5.143	4.877	5.841	5.575	5.561	5.696	5.508	9.288	5.096	5.161	6.217	6.232	6.087	5.454	4.872	5.806	5.052	6.212	6.342
	Table. Estimates of Evolutionary Divergence between Sequences
	The number of amino acid substitutions per site from between sequences are shown. Analyses were conducted using the JTT matrix-based model [1]. The rate variation among sites was modeled with a gamma distribution (shape parameter = 1). The analysis involved 195 amino acid sequences. All ambiguous positions were removed for each sequence pair. There were a total of 471 positions in the final datas…
	1. Jones D.T.	Taylor W.R.	and Thornton J.M. (1992). The rapid generation of mutation data matrices from protein sequences. Computer Applications in the Biosciences 8: 275-282.
	2. Kumar S.	Stecher G.	and Tamura K. (2016). MEGA7: Molecular Evolutionary Genetics Analysis version 7.0 for bigger datasets.Molecular Biology and Evolution 33:1870-1874.
	Disclaimer: Although utmost care has been taken to ensure the correctness of the caption	the caption text is provided "as is" without any warranty of any kind. Authors advise the user to carefully check the caption prior to its use for any purpose and report any errors or problems to the authors immediately (www.megasoftware.net). In no event shall the authors and their employers be liable for any damages	including but not limited to special	consequential	or other damages. Authors specifically disclaim all other warranties expressed or implied	including but not limited to the determination of suitability of this caption text for a specific purpose	use	or application.
[truncated: 146 more columns]

## Sheet: Bel
		1	2	3	4	5	6	7	8	9	10	11	12	13	14	15	16	17	18	19	20	21	22	23	24	25	26	27	28	29	30	31	32	33	34	35	36	37	38	39	40	41	42	43	44	45	46	47	48
1	BEL_CL30_Contig9_Braconidae
2	M_rotundata	0.751
3	B_terrestris	0.903	0.61
4	M_demolitor	0.844	0.823	0.827
5	D_alloeum	0.861	0.922	0.961	0.929
6	N_lecontei	0.988	0.941	0.955	0.983	0.997
7	W_auropunctata	1.104	1.027	1.148	1.171	1.23	1.101
8	V_emeryi	1.074	1.001	1.118	1.11	1.114	1.048	0.394
9	BEL-13_LH-I_BEL_Linepithema_humile	1.072	1.032	1.087	1.066	1.152	1.068	0.428	0.42
10	S_invicta	1.096	1	1.11	1.186	1.126	1.067	0.429	0.428	0.413
11	T_pretiosum	1.063	1.086	1.069	1.194	1.158	0.974	0.801	0.789	0.801	0.86
12	N_vitripennis	1.172	1.095	1.162	1.188	1.148	1.192	0.883	0.878	0.896	0.948	0.605
13	C_floridanum	1.178	1.183	1.153	1.209	1.175	1.088	0.929	0.948	0.926	1.002	0.716	0.782
14	F_arisanus	1.231	1.222	1.274	1.186	1.194	1.229	1.029	0.984	0.989	1.067	0.771	0.798	0.524
15	P_dominula	1.365	1.433	1.312	1.503	1.454	1.401	1.071	1.047	1.035	1.2	0.925	0.95	1.014	1.127
16	Nabel_N_vitripennis	1.086	1.091	1.166	1.171	1.165	1.106	1.093	1.103	1.1	1.098	1.155	1.201	1.201	1.19	1.492
17	V_radiata	0.937	0.862	1.031	0.942	1.02	1.111	1.114	1.119	1.109	1.298	1.197	1.275	1.283	1.228	1.537	1.322
18	D_novaeangliae	1.105	1.129	1.023	1.113	1.203	1.059	1.261	1.249	1.224	1.361	1.28	1.25	1.318	1.26	1.605	1.412	1.431
19	L_niger	1.286	1.227	1.317	1.171	1.28	1.259	1.275	1.251	1.205	1.299	1.173	1.368	1.223	1.286	1.61	1.473	1.282	1.025
20	A_pisum	1.513	1.446	1.423	1.52	1.579	1.562	1.486	1.424	1.566	1.65	1.534	1.617	1.53	1.589	2.138	1.855	1.688	1.536	1.305
21	BEL4-I_AP_BEL_A_pisum	1.456	1.439	1.548	1.458	1.614	1.403	1.585	1.447	1.529	1.603	1.526	1.728	1.65	1.659	1.941	1.539	1.695	1.468	1.258	0.987
22	S_mimosarum	1.547	1.511	1.528	1.515	1.629	1.661	1.642	1.532	1.612	1.728	1.489	1.632	1.608	1.515	2.063	1.86	1.704	1.667	1.318	1.687	1.618
23	T_castaneum	1.525	1.38	1.507	1.515	1.626	1.57	1.611	1.61	1.588	1.726	1.462	1.541	1.613	1.576	1.929	1.861	1.648	1.491	1.327	1.713	1.662	1.699
24	Tribel_T_castaneum	1.525	1.38	1.507	1.515	1.626	1.57	1.611	1.61	1.588	1.726	1.462	1.541	1.613	1.576	1.929	1.861	1.648	1.491	1.327	1.713	1.662	1.699	0
25	D_citri	1.493	1.513	1.549	1.564	1.612	1.572	1.632	1.589	1.506	1.671	1.575	1.715	1.722	1.583	1.958	1.782	1.65	1.536	1.307	1.606	1.589	1.417	1.547	1.547
26	AGM1_BEL_A_gambiae	1.521	1.56	1.503	1.56	1.708	1.516	1.59	1.488	1.571	1.491	1.541	1.634	1.602	1.515	1.812	1.776	1.689	1.429	1.407	1.757	1.569	1.783	1.628	1.628	1.634
27	Moose_A_gambiae	1.521	1.56	1.503	1.56	1.708	1.516	1.59	1.488	1.571	1.491	1.541	1.634	1.602	1.515	1.812	1.776	1.689	1.429	1.407	1.757	1.569	1.783	1.628	1.628	1.634	0
28	BEL_CL449_Contig1_Leptopilina_boulardi	1.636	1.67	1.4	1.68	1.829	1.554	1.814	1.737	1.751	1.985	1.651	1.799	1.82	1.658	2.439	2.032	1.916	1.738	1.43	1.783	1.468	1.992	1.826	1.826	1.812	1.884	1.884
29	L_humile	1.48	1.429	1.41	1.48	1.665	1.444	1.576	1.548	1.62	1.646	1.504	1.617	1.602	1.502	2.014	1.709	1.592	1.454	1.376	1.554	1.462	1.622	1.493	1.493	1.604	1.739	1.739	1.038
30	A_albopictus	1.623	1.581	1.46	1.671	1.708	1.574	1.534	1.483	1.461	1.586	1.42	1.546	1.515	1.467	2.039	1.738	1.794	1.564	1.344	1.78	1.536	1.822	1.72	1.72	1.617	1.58	1.58	1.998	1.709
31	C_floridanus	1.663	1.543	1.537	1.689	1.761	1.625	1.866	1.762	1.767	1.93	1.744	1.701	1.745	1.557	2.202	2.06	1.946	1.746	1.476	1.918	1.756	1.726	1.931	1.931	1.667	1.764	1.764	2.195	1.867	1.884
32	O_abietinus	1.698	1.552	1.535	1.573	1.771	1.545	1.723	1.692	1.691	1.75	1.648	1.742	1.694	1.52	2.022	2.028	1.86	1.741	1.42	1.722	1.646	1.646	1.729	1.729	1.522	1.611	1.611	1.955	1.666	1.725	1.224
33	BEL-1_Cfl-I_BEL_Camponotus_floridanus	1.892	1.677	1.531	1.699	1.923	1.628	1.843	1.749	1.881	1.994	1.75	1.81	1.657	1.643	2.179	2.18	1.895	1.811	1.43	2.003	1.917	1.749	1.9	1.9	1.691	1.801	1.801	2.239	1.872	1.815	1.308	0.977
34	BEL-5_LH-I_BEL_Linepithema_humile	1.92	1.841	1.645	1.898	2.146	1.93	2.216	2.221	2.199	2.408	2.054	2.169	2.094	1.875	2.528	2.296	2.068	1.985	1.671	2.177	1.808	1.835	2.075	2.075	1.798	1.799	1.799	2.303	1.99	2.059	1.449	1.175	0.981
35	C_capitata	1.795	1.853	1.848	1.724	2.147	1.906	1.907	1.842	1.834	1.953	1.992	1.892	1.988	1.849	2.209	2.061	2.103	1.798	1.622	1.883	1.762	1.878	1.92	1.92	1.638	1.917	1.917	2.022	1.884	1.913	1.788	1.464	1.608	1.704
36	BEL1-I_Dya_BEL_Drosophila_yakuba	1.617	1.638	1.727	1.614	1.779	1.808	1.765	1.7	1.752	1.791	1.779	1.759	1.837	1.785	2.007	1.822	1.847	1.582	1.632	1.777	1.636	1.79	1.761	1.761	1.58	1.694	1.694	1.641	1.786	1.578	1.795	1.379	1.531	1.701	0.825
37	Max_D_melanogaster	1.855	1.798	1.875	1.733	1.961	1.9	1.965	1.916	1.876	2.077	1.924	1.901	2.061	1.858	2.475	2.203	2.131	1.971	1.699	2.137	2.005	1.99	2.04	2.04	1.682	1.96	1.96	2.144	2.014	1.875	1.898	1.578	1.898	1.942	0.938	0.524
38	D_ananassae	1.679	1.641	1.564	1.559	1.81	1.67	1.841	1.83	1.743	1.963	1.798	1.843	1.844	1.727	2.219	2.217	1.914	1.712	1.572	1.946	1.629	1.771	1.776	1.776	1.639	1.908	1.908	2.107	1.815	1.921	1.87	1.689	2.014	1.983	1.859	1.773	1.994
39	Wolbachia_endosymbiont_of_D_ananassae	1.515	1.532	1.564	1.428	1.692	1.676	1.686	1.657	1.607	1.712	1.671	1.74	1.702	1.73	1.882	1.918	1.672	1.519	1.558	1.715	1.618	1.615	1.643	1.643	1.554	1.827	1.827	1.729	1.647	1.668	1.656	1.504	1.722	1.725	1.732	1.769	1.766	0
40	Bel_D_melanogaster	1.737	1.731	1.719	1.738	1.781	1.554	1.856	1.808	1.847	1.975	1.736	1.876	1.878	1.621	2.312	2.099	2.117	1.77	1.51	1.934	1.729	1.734	1.974	1.974	1.7	1.889	1.889	2.206	1.819	1.787	1.851	1.751	1.989	2.055	1.973	1.677	1.9	1.236	1.196
41	A_gambiae	1.481	1.426	1.421	1.578	1.574	1.543	1.562	1.549	1.536	1.726	1.444	1.604	1.609	1.506	1.915	1.927	1.717	1.519	1.399	1.625	1.658	1.747	1.721	1.721	1.609	1.578	1.578	1.883	1.676	1.705	1.788	1.568	1.697	2.056	1.933	1.641	2.029	1.945	1.685	1.885
42	BEL9-I_AG_BEL_A_gambiae	1.69	1.491	1.614	1.662	1.827	1.627	1.767	1.722	1.721	1.934	1.707	1.811	1.769	1.659	2.181	2.111	1.802	1.577	1.332	1.786	1.603	1.734	1.772	1.772	1.698	1.506	1.506	1.857	1.681	1.803	1.901	1.72	1.909	2.149	1.861	1.735	2.067	2.002	1.75	1.908	1.153
43	A_transitella	1.534	1.548	1.643	1.604	1.704	1.622	1.665	1.696	1.674	1.729	1.613	1.727	1.813	1.66	2.122	1.968	1.978	1.538	1.391	1.715	1.621	1.631	1.442	1.442	1.581	1.634	1.634	1.653	1.464	1.692	1.844	1.73	1.885	1.957	1.88	1.615	1.939	1.936	1.717	1.929	1.697	1.741
44	P_machaon	1.517	1.553	1.615	1.643	1.773	1.57	1.641	1.63	1.675	1.809	1.579	1.694	1.834	1.641	2.205	1.961	1.913	1.604	1.399	1.62	1.64	1.804	1.427	1.427	1.593	1.695	1.695	1.671	1.417	1.685	1.932	1.719	1.945	2.195	1.937	1.605	1.813	2.026	1.773	1.901	1.819	1.781	1.073
45	P_polytes	1.687	1.572	1.589	1.81	1.838	1.669	1.742	1.792	1.806	1.929	1.732	1.885	1.866	1.778	2.114	1.935	1.912	1.682	1.368	1.757	1.736	1.781	1.583	1.583	1.752	1.868	1.868	1.804	1.585	1.889	1.997	1.927	2.022	2.12	2.061	1.876	1.92	2.038	1.926	2.047	1.83	1.855	1.22	1.048
46	B_mori	1.657	1.751	1.784	1.863	1.94	1.848	1.937	1.86	1.875	1.96	1.841	1.92	1.899	1.851	2.304	2.135	2.073	1.642	1.486	1.713	1.537	1.789	1.641	1.641	1.812	1.832	1.832	1.677	1.796	1.756	2.086	1.936	2.201	2.134	1.972	1.767	2.214	1.953	1.747	2.053	1.877	1.769	1.215	1.197	1.398
47	P_xuthus	1.691	1.631	1.629	1.63	1.777	1.748	1.761	1.667	1.724	1.841	1.671	1.811	1.876	1.768	2.117	1.928	1.945	1.589	1.447	1.699	1.514	1.763	1.511	1.511	1.754	1.768	1.768	1.822	1.667	1.777	1.812	1.792	1.931	2.097	1.964	1.775	1.991	1.938	1.749	2.003	1.752	1.776	1.266	1.272	1.394	0.957
48	BEL_CL148_Contig7_Braconidae	2.215	2.285	1.436	2.171	2.333	3.163	2.134	2.039	2.159	2.138	1.961	2.258	2.015	1.46	2.508	2.162	2.502	2.066	1.896	2.099	2.025	2.101	2.192	2.192	1.935	2.247	2.247	2.253	2.245	2.142	1.599	1.622	1.607	1.666	1.945	1.812	2.056	2.214	1.919	2.391	1.841	2.3	2.022	2.067	2.219	2.098	2.212
49	BEL_CL283_Contig1_Braconidae	1.616	1.838	1.781	1.885	1.844	2.19	1.845	1.721	1.927	1.562	1.75	1.893	1.729	1.716	2.303	1.747	1.92	1.721	1.74	1.536	1.784	2.165	1.954	1.954	2.038	1.951	1.951	2.108	1.667	1.951	1.48	1.59	1.433	1.507	1.62	2.05	1.843	1.753	1.753	1.845	1.502	1.838	1.951	1.883	1.806	1.746	2.054	0.684
50	D_noxia	1.642	1.598	1.563	1.641	1.788	1.659	1.754	1.623	1.614	1.729	1.741	1.861	1.789	1.736	2.027	1.75	1.662	1.491	1.4	1.588	1.579	1.506	1.556	1.556	1.524	1.693	1.693	1.617	1.501	1.55	1.764	1.705	1.704	1.858	1.769	1.648	1.905	1.771	1.678	1.816	1.643	1.636	1.617	1.444	1.686	1.765	1.569	2.327
51	Tinker_D_melanogaster	1.698	1.787	1.604	1.728	1.932	1.724	1.822	1.728	1.777	2.048	1.723	1.823	1.941	1.724	2.287	1.935	2.124	1.838	1.426	1.831	1.657	1.836	1.929	1.929	1.765	1.792	1.792	2.385	1.832	1.972	1.802	1.586	1.777	1.902	1.675	1.506	1.878	2.007	1.812	1.964	2.007	2.059	2.031	1.98	2.047	2.196	2.062	2.119
52	C_lectularius	1.715	1.56	1.571	1.614	1.764	1.779	1.743	1.699	1.739	1.725	1.669	1.731	1.797	1.836	2.116	1.98	1.731	1.661	1.692	1.822	1.856	1.795	1.922	1.922	1.767	1.869	1.869	1.935	1.861	1.686	1.897	1.646	1.591	1.79	1.834	1.857	1.877	1.796	1.817	1.677	1.645	1.781	1.924	1.885	1.98	1.987	1.822	2.119
53	BEL-1_BM-I_BEL_Bombyx_mori	2.019	1.848	1.779	2.011	2.123	1.946	2.06	2.021	1.931	2.191	1.903	1.954	2.057	1.838	2.435	2.242	2.177	2.061	1.702	2.115	1.926	1.861	2.102	2.102	1.857	2.088	2.088	2.449	2.108	2.096	1.971	1.946	2.166	2.208	1.973	1.984	2.275	2.18	1.886	2.147	2.087	2.208	2.162	2.245	2.318	2.291	2.2	2.446
54	BEL_CL498_Contig2_Leptopilina_boulardi	1.848	1.738	1.799	1.754	1.98	2.226	2.224	2.066	2.136	1.996	1.774	1.839	2.048	2.004	2.006	2.058	1.82	2.099	1.687	2.203	1.992	2.031	2.279	2.279	2.247	1.735	1.735	2.742	2.196	1.841	1.797	1.808	1.911	1.84	1.991	1.975	2.143	2.025	2.025	2.012	2.283	1.58	1.701	2.226	2.443	2.272	2.251	1.643
55	P_xylostella	1.666	1.676	1.719	1.759	1.922	1.794	1.828	1.738	1.715	1.976	1.739	1.725	1.875	1.684	2.143	2.107	2.027	1.955	1.495	1.854	1.765	1.821	1.855	1.855	1.606	1.879	1.879	2.448	2.062	1.913	1.767	1.426	1.658	1.887	1.702	1.561	1.835	1.894	1.695	1.899	1.81	2.124	2.009	2.02	1.905	2.057	1.943	1.84
56	C_biroi	1.759	1.774	1.767	1.731	1.968	1.813	1.841	1.9	1.828	2.093	1.736	1.965	1.816	1.785	2.232	2.101	1.922	2.025	1.47	2.064	1.884	1.616	1.9	1.9	1.707	1.794	1.794	2.279	2.013	1.95	1.59	1.341	1.603	1.762	1.696	1.676	1.887	1.94	1.729	1.801	1.918	2.036	1.931	1.95	2.057	2.128	1.887	1.714
57	BEL_CL148_Contig1_Braconidae	1.67	1.424	1.81	1.554	1.646	1.754	1.883	1.777	1.816	1.82	2.022	1.628	1.814	1.962	1.995	1.819	2.08	1.615	1.513	1.66	1.765	2.187	1.654	1.654	1.969	1.537	1.537	1.905	1.821	1.587	1.517	1.162	1.399	1.286	1.661	1.777	1.696	1.736	1.736	2.033	1.984	1.528	2.001	1.71	1.892	1.521	1.896	0
58	D_melanogaster	1.684	1.636	1.648	1.619	1.797	1.862	1.854	1.812	1.777	1.928	1.629	1.805	1.784	1.744	2.279	2.086	1.964	1.824	1.461	1.756	1.73	1.843	1.857	1.857	1.556	1.852	1.852	2.152	1.978	1.9	1.864	1.658	1.928	2.083	1.646	1.661	1.988	1.808	1.527	1.954	1.835	2.006	2.105	1.919	2.014	1.952	1.823	1.885
59	Roo_D_melanogaster	1.684	1.636	1.648	1.619	1.797	1.862	1.854	1.812	1.777	1.928	1.629	1.805	1.784	1.744	2.279	2.086	1.964	1.824	1.461	1.756	1.73	1.843	1.857	1.857	1.556	1.852	1.852	2.152	1.978	1.9	1.864	1.658	1.928	2.083	1.646	1.661	1.988	1.808	1.527	1.954	1.835	2.006	2.105	1.919	2.014	1.952	1.823	1.885
60	Kamikaze_B_mori	2.113	1.911	1.618	1.865	2.231	1.892	2.206	2.037	2.051	2.048	1.909	2.035	1.954	1.941	2.374	2.255	2.13	1.983	1.707	2.18	1.914	1.948	2.108	2.108	2.141	2.022	2.022	2.101	2.005	1.982	1.976	1.894	1.838	1.95	1.988	1.939	2.035	1.869	1.755	1.911	2.024	2.104	2.153	2.126	2.224	2.148	2.036	2.148
61	BEL-2-I_NVi_BEL_Nasonia_vitripennis	2.08	1.892	1.891	2.073	2.18	1.89	2.039	2.163	2.023	2.166	1.912	2.05	2.178	1.989	2.442	2.14	2.101	1.882	1.755	2.059	1.83	1.823	1.989	1.989	1.829	1.951	1.951	2.378	2.015	1.992	1.651	1.333	1.509	1.69	1.795	1.702	1.778	1.821	1.708	1.928	1.972	2.015	2.186	2.027	2.175	2.525	2.055	2.03
62	A_queenslandica	1.876	1.815	1.831	1.873	2.078	1.85	1.904	1.985	2.002	2.029	1.861	2.006	2.057	1.912	2.327	2.191	2.008	1.936	1.653	2.139	1.941	1.794	1.99	1.99	1.869	1.999	1.999	2.297	1.919	2.035	2.016	1.912	2.041	2.309	2.034	1.938	2.142	2.072	1.856	2.036	1.975	1.993	2.026	2.041	1.916	2.318	2.148	2.411
63	M_domestica	1.895	1.874	1.919	1.881	2.11	1.804	1.925	1.814	1.875	1.931	1.953	1.965	2.109	1.636	2.458	2.378	2.29	2.086	1.465	2.039	1.64	1.86	1.85	1.85	1.703	1.862	1.862	1.97	1.945	2.113	1.798	1.677	1.933	1.874	2.007	2.013	2.159	1.998	1.563	1.868	2.031	2.061	1.821	1.992	1.928	1.967	1.825	2.201
64	B_cucurbitae	2.041	1.806	1.707	1.858	2.291	1.941	2.001	1.993	1.982	1.991	2.019	1.95	1.981	1.764	2.401	2.185	2.281	2.024	1.467	2.033	1.769	1.686	2.078	2.078	1.798	1.811	1.811	2.008	1.82	1.946	1.721	1.53	1.685	1.744	1.85	1.685	1.911	1.777	1.593	1.921	1.885	1.847	1.685	1.852	1.892	1.76	1.984	2.206
65	M_pharaonis	1.597	1.503	1.543	1.495	1.779	1.76	1.771	1.685	1.69	1.92	1.581	1.77	1.785	1.639	2.053	1.987	1.856	1.627	1.442	1.704	1.459	1.882	1.484	1.484	1.844	1.88	1.88	1.691	1.635	1.832	1.989	1.986	2.286	2.082	1.931	1.79	1.965	2.114	1.819	2.221	1.914	1.84	1.427	1.424	1.421	1.537	1.562	2.258
66	H_laboriosa	1.783	1.399	1.484	1.721	1.691	2.166	1.709	1.524	1.609	1.994	1.689	1.716	1.891	0.805	2.675	2.311	2.147	1.683	1.282	1.813	1.392	1.898	1.563	1.563	1.803	1.852	1.852	1.881	1.715	1.986	2.289	2.163	2.5	2.376	2.176	1.699	2.619	2.166	1.749	2.213	2.147	1.872	1.671	1.596	1.767	1.565	1.757	2.534
67	BEL2-I_Dpse_BEL_Drosophila_pseudoobscura	1.475	1.374	1.521	1.398	1.628	1.523	1.702	1.607	1.553	1.645	1.597	1.672	1.613	1.656	1.997	1.621	1.642	1.284	1.387	1.523	1.41	1.648	1.609	1.609	1.573	1.689	1.689	1.506	1.605	1.4	1.672	1.57	1.732	1.761	1.65	1.614	1.628	1.566	1.573	1.813	1.517	1.495	1.569	1.534	1.785	1.663	1.624	1.562
68	BEL1-I_Dmoj_BEL_Drosophila_mojavensis	1.718	1.692	1.653	1.623	1.754	1.774	1.69	1.637	1.641	1.91	1.562	1.686	1.602	1.72	2.189	1.953	1.797	1.68	1.562	1.845	1.704	2.02	1.956	1.956	1.713	1.983	1.983	1.922	1.748	1.823	1.984	1.911	1.979	2.132	1.888	1.768	2.194	2.066	1.938	1.922	1.845	1.96	1.916	1.765	1.969	1.977	1.949	1.748
69	T_britovi	2.484	2.307	2.23	2.368	2.513	2.017	2.613	2.487	2.541	2.642	2.62	2.706	2.757	2.552	3.273	2.977	2.905	2.765	1.993	2.935	2.115	2.664	3.076	3.076	2.339	2.512	2.512	2.607	2.898	2.967	3.01	2.619	2.911	2.848	2.744	2.163	2.892	2.81	2.234	2.808	2.743	2.765	2.465	2.867	2.523	2.756	2.908	2.998
70	T_nelsoni	2.302	2.141	1.983	2.195	2.317	1.845	2.32	2.18	2.224	2.381	2.301	2.393	2.314	2.316	3.014	2.751	2.679	2.486	1.923	2.789	2.034	2.536	2.874	2.874	2.238	2.142	2.142	2.59	2.602	2.662	2.772	2.484	2.588	2.611	2.631	2.095	2.767	2.637	2.163	2.612	2.618	2.627	2.445	2.636	2.464	2.696	2.758	2.997
71	T_zimbabwensis	2.392	2.294	2.179	2.317	2.46	2.006	2.381	2.255	2.326	2.394	2.347	2.369	2.455	2.298	2.965	2.821	2.671	2.496	2.018	2.629	1.951	2.444	2.721	2.721	2.297	2.253	2.253	2.607	2.48	2.638	2.66	2.401	2.48	2.715	2.54	2.089	2.682	2.593	2.248	2.593	2.53	2.612	2.442	2.604	2.471	2.774	2.74	3.048
72	T_pseudospiralis	2.274	2.324	1.973	2.21	2.362	2.011	2.236	2.176	2.092	2.326	2.342	2.332	2.377	2.181	2.705	2.645	2.523	2.268	1.993	2.453	2.07	2.205	2.406	2.406	1.999	2.383	2.383	2.765	2.542	2.45	2.509	2.326	2.41	2.426	2.459	2.085	2.56	2.548	2.219	2.544	2.432	2.575	2.424	2.206	2.353	2.643	2.588	3.051
73	T_papuae	2.377	2.25	2.092	2.168	2.266	2.016	2.383	2.148	2.214	2.332	2.332	2.529	2.401	2.225	2.737	2.717	2.552	2.16	1.965	2.421	2.052	2.248	2.315	2.315	2.185	2.194	2.194	2.743	2.273	2.351	2.409	2.092	2.302	2.422	2.512	2.258	2.515	2.289	2.166	2.327	2.355	2.39	2.318	2.368	2.41	2.655	2.548	2.88
74	T_patagoniensis	2.491	2.311	1.98	2.125	2.412	1.75	2.339	2.156	2.222	2.372	2.363	2.502	2.405	2.093	2.621	2.709	2.465	2.22	1.925	2.464	2.086	2.27	2.322	2.322	2.217	2.145	2.145	2.778	2.339	2.512	2.471	2.102	2.338	2.404	2.613	2.12	2.606	2.343	2.215	2.394	2.383	2.311	2.285	2.375	2.395	2.67	2.51	2.924
75	Spirobel_T_spiralis	2.451	2.311	2.202	2.199	2.315	2.078	2.43	2.214	2.26	2.397	2.36	2.548	2.485	2.248	2.741	2.75	2.507	2.263	2.051	2.42	2.074	2.261	2.354	2.354	2.218	2.244	2.244	2.785	2.343	2.409	2.473	2.139	2.336	2.421	2.616	2.317	2.579	2.342	2.244	2.363	2.341	2.392	2.318	2.35	2.391	2.67	2.601	2.84
76	Trichinella_sp	2.367	2.329	2.069	2.329	2.478	2.039	2.414	2.267	2.352	2.468	2.28	2.412	2.523	2.096	2.851	2.717	2.73	2.405	2.03	2.581	2.284	2.286	2.515	2.515	2.422	2.328	2.328	2.848	2.578	2.502	2.449	2.189	2.338	2.194	2.708	2.238	2.51	2.393	2.233	2.45	2.416	2.434	2.281	2.359	2.383	2.553	2.672	3.011
77	T_spiralis	2.308	2.291	2.043	2.24	2.442	2.022	2.342	2.205	2.317	2.372	2.219	2.38	2.455	2.11	2.689	2.571	2.568	2.295	2.033	2.493	2.315	2.145	2.37	2.37	2.375	2.283	2.283	2.642	2.446	2.387	2.318	2.117	2.179	2.009	2.647	2.252	2.374	2.254	2.207	2.276	2.304	2.329	2.225	2.237	2.267	2.391	2.565	2.857
78	T_nativa	2.324	2.354	2.112	2.277	2.496	2.19	2.392	2.242	2.25	2.527	2.404	2.413	2.374	2.31	2.867	2.851	2.568	2.607	2.077	2.749	2.348	2.446	2.62	2.62	2.428	2.296	2.296	2.838	2.519	2.768	2.66	2.286	2.329	2.422	2.642	2.267	2.552	2.567	2.324	2.551	2.573	2.501	2.563	2.656	2.476	2.781	2.679	3.23
79	S_purpuratus	2.385	2.441	2.237	2.441	2.623	2.116	2.58	2.488	2.665	2.611	2.562	2.521	2.548	2.281	2.985	3.022	2.55	2.831	2.476	3.053	2.208	2.579	2.796	2.796	2.514	2.757	2.757	2.984	2.669	2.86	2.956	2.578	2.798	2.993	2.963	2.643	3.165	2.843	2.449	2.899	2.766	2.854	2.94	2.806	2.875	2.978	2.923	3.887
80	BEL1-I_SP_BEL_Strongylocentrotus_purpuratus	2.538	2.425	2.185	2.348	2.448	2.178	2.575	2.429	2.556	2.549	2.334	2.418	2.457	2.242	3.037	2.926	2.799	2.855	2.32	3.063	2.371	2.616	2.696	2.696	2.359	2.676	2.676	2.909	2.789	2.752	2.949	2.613	2.78	3.116	2.916	2.551	3.018	2.972	2.571	2.719	2.762	2.794	2.887	2.741	2.816	3.124	2.928	3.706
81	P_caudatus	2.585	2.293	2.286	2.707	2.779	2.116	2.646	2.486	2.821	2.635	2.533	2.616	2.572	2.467	3.13	3.094	2.881	2.61	2.364	2.97	2.39	2.533	3.025	3.025	2.651	2.753	2.753	2.522	2.802	2.89	2.871	2.722	2.678	2.913	3.048	2.733	3.015	2.724	2.572	2.796	2.64	2.657	2.935	2.928	2.892	2.882	2.972	4.031
82	CATCH3I_DR_BEL_D_rerio	2.404	2.312	2.243	2.375	2.489	2.295	2.399	2.357	2.491	2.733	2.367	2.535	2.438	2.359	3.086	3.076	2.808	2.861	2.345	3.052	2.249	2.684	3.006	3.006	2.499	2.491	2.491	3.33	2.76	2.863	2.906	2.796	2.82	3	2.868	2.725	3.161	2.864	2.434	2.897	2.808	2.877	2.861	2.962	2.786	2.952	3.069	3.73
83	Kobel_S_kowalevskii	2.527	2.416	2.34	2.506	2.519	2.183	2.477	2.48	2.514	2.67	2.392	2.478	2.497	2.44	3.296	3.211	2.734	2.876	2.343	2.929	2.084	2.535	2.92	2.92	2.62	2.654	2.654	3.166	2.953	2.732	3.006	2.692	2.901	3.145	2.803	2.714	3.124	2.837	2.559	2.942	2.885	3.054	3.087	2.922	2.725	2.979	3.086	3.571
84	BEL-5-I_NV_BEL_Nematostella_vectensis	2.161	2.113	2.177	2.091	2.286	2.025	2.09	2.081	1.957	2.047	2.163	2.184	2.156	2.192	2.495	2.408	2.312	2.19	2.086	2.348	2.117	2.069	2.323	2.323	2.19	2.175	2.175	2.361	2.184	2.183	2.258	2.036	2.08	2.253	2.328	2.306	2.364	2.197	2.216	2.089	2.106	2.25	2.206	2.239	2.315	2.52	2.382	2.557
85	BEL5_Cis_I_BEL_C_savignyi	2.535	2.42	2.138	2.453	2.584	2.184	2.42	2.336	2.381	2.524	2.333	2.354	2.344	2.203	2.884	3.026	2.867	2.808	2.462	3.117	2.405	2.501	3.008	3.008	2.604	2.711	2.711	3.151	2.868	2.966	2.931	2.68	2.813	3.148	2.827	2.607	3.137	3.061	2.62	2.989	2.869	2.878	3.133	2.87	2.861	3.096	3.183	3.98
86	Saci-6_S_mansoni	2.762	2.619	2.326	2.542	2.968	2.334	2.739	2.767	2.98	3.358	2.697	2.683	3.073	2.333	3.268	3.651	3.082	2.993	2.397	3.451	2.093	2.985	3.002	3.002	2.567	2.717	2.717	3.643	3.072	3.435	3.172	3.011	3.387	3.279	3.367	2.631	3.349	2.972	2.494	3.47	3.135	3.148	3.238	3.07	2.688	3.153	3.312	3.529
87	Sinbad_S_mansoni	4.02	3.67	?	4.048	4.184	?	4.056	4.263	4.062	4.086	3.55	4.078	4.188	1.948	3.628	4.253	4.107	3.513	2.66	3.282	2.537	3.145	3.182	3.182	3.852	3.566	3.566	3.56	3.465	3.772	3.361	3.271	3.457	3.339	3.905	2.818	3.518	2.969	3.027	3.759	2.817	3.079	4.042	3.418	3.127	3.343	3.941	3.98
88	Saci-1_S_mansoni	2.597	2.816	2.453	2.52	2.779	2.318	2.629	2.599	2.41	2.789	2.415	2.583	2.653	2.26	3.08	3.182	2.888	2.677	2.378	3.27	2.611	2.776	2.999	2.999	2.61	2.788	2.788	3.151	2.971	2.968	3.008	2.905	3.038	3.33	2.95	2.734	3.098	2.94	2.662	2.955	2.892	3.046	2.874	2.799	2.784	3.036	3.067	3.894
89	BEL-4-I_NV_BEL_Nematostella_vectensis	2.371	2.263	2.017	2.298	2.494	2.1	2.514	2.41	2.373	2.493	2.538	2.475	2.623	2.551	2.873	2.909	2.7	2.391	2.259	2.754	2.575	2.266	2.69	2.69	2.469	2.574	2.574	2.849	2.51	2.464	2.629	2.242	2.433	2.546	2.553	2.229	2.603	2.472	2.405	2.437	2.495	2.567	2.498	2.502	2.45	2.89	2.857	3.602
90	BEL3-I_AG_BEL_A_gambiae	2.974	2.564	2.538	2.699	3.015	2.48	2.87	2.818	2.646	2.983	2.743	2.817	2.897	2.635	3.467	3.364	3.267	3.026	2.503	3.223	2.593	2.903	3.159	3.159	2.948	3.063	3.063	3.599	3.138	3.202	3.092	3.082	3.264	3.275	3.332	2.75	3.349	3.086	2.618	3.012	2.879	3.102	3.219	3.262	3.191	3.407	3.195	3.811
91	Cubel_C_pipiensis_quinquefasciatus	3.018	3.044	2.859	2.924	3.237	2.853	3.274	3.208	3.14	3.471	2.981	3.055	3.131	2.873	3.714	3.762	3.441	3.242	2.776	3.821	2.858	3.256	3.514	3.514	3.065	3.375	3.375	3.8	3.393	3.322	3.411	3.138	3.497	3.599	3.194	2.992	3.686	3.385	2.914	3.205	3.398	3.449	3.639	3.672	3.456	3.981	3.596	3.574
92	Pao_B_mori	4.097	3.677	4.099	3.693	4.177	5.048	3.671	3.532	3.638	3.941	3.772	3.855	3.892	4.044	4.633	4.632	4.207	3.911	3.549	4.4	2.947	3.88	4.093	4.093	4.435	4.098	4.098	3.859	3.838	4.163	4.436	3.728	4.112	4.05	4.037	3.702	4.351	4.544	4.625	4.027	4.089	3.93	4.183	4.117	3.671	3.83	4.312	3.722
93	Tamy_A_mylitta	2.717	2.636	2.501	2.616	2.804	2.233	2.616	2.563	2.716	2.816	2.586	2.763	2.754	2.575	3.194	3.054	3.015	2.849	2.447	3.084	2.212	2.999	2.961	2.961	2.689	2.708	2.708	3.14	2.744	2.915	2.902	2.551	2.902	3.222	2.939	2.509	3.174	2.882	2.499	2.849	2.719	2.873	2.754	2.812	2.736	2.845	2.951	3.779
94	Yamato_B_mori	2.897	2.915	2.443	2.724	3.169	2.635	2.895	3.056	3.024	3.104	2.785	3.029	2.845	2.931	3.524	3.389	2.933	3.128	2.641	3.195	3.639	2.684	3.187	3.187	2.978	3.324	3.324	3.258	2.731	3.05	3.248	3.044	3.04	3.367	3.408	2.721	2.894	2.747	2.738	2.932	2.623	2.544	2.896	2.922	3.278	3.65	3.207	3.159
95	BEL9-I_DR_BEL_D_rerio	2.713	2.421	2.319	2.621	2.85	2.343	2.753	2.58	2.778	2.96	2.717	2.736	2.789	2.386	3.352	3.344	3.094	3.012	2.354	3.417	3.01	2.888	3.409	3.409	2.874	2.726	2.726	3.651	3.229	3.192	3.108	2.865	3.08	3.413	3.125	2.836	3.489	3.275	2.82	3.369	3.038	3.131	3.139	3.259	3.15	3.338	3.151	4.01
96	Zebel_D_rerio	2.638	2.544	2.286	2.617	2.735	2.247	2.699	2.622	2.763	2.978	2.536	2.729	2.714	2.265	3.239	3.353	2.959	3.045	2.294	3.439	3.018	2.8	3.134	3.134	2.857	2.778	2.778	3.561	2.978	3.165	3.065	2.733	3.045	3.234	2.981	2.769	3.295	2.938	2.537	3.074	3.034	3.159	3.181	3.109	3.032	3.394	3.277	4.074
97	BEL3-I_SP_BEL_Strongylocentrotus_purpuratus	2.303	2.423	2.197	2.219	2.408	2.428	2.426	2.18	2.309	2.349	2.217	2.453	2.201	2.436	2.725	2.619	2.667	2.264	2.316	2.541	2.163	2.489	2.443	2.443	2.283	2.552	2.552	2.679	2.675	2.535	2.51	2.279	2.367	2.493	2.453	2.687	2.699	2.471	2.505	2.53	2.502	2.543	2.65	2.528	2.594	2.588	2.688	4.745
98	Purbel_S_purpuratus	2.484	2.415	2.099	2.432	2.544	2.347	2.62	2.4	2.501	2.749	2.497	2.694	2.686	2.478	3.092	3.009	3.017	2.748	2.246	3.088	2.449	2.728	2.841	2.841	2.532	2.641	2.641	3.523	2.866	2.914	2.891	2.534	2.83	3.048	2.893	2.698	3.321	2.9	2.6	2.872	2.904	2.987	2.821	2.885	2.676	2.895	2.955	4.183
99	BEL_CL343_Contig1_Leptopilina_boulardi	2.811	2.79	2.493	2.714	2.819	3.067	2.745	2.948	2.905	2.79	2.615	2.54	2.747	2.635	3.354	3.35	3.135	2.809	2.629	3.007	3.068	3.151	3.017	3.017	2.782	3.223	3.223	3.052	2.895	2.748	2.775	3.255	2.777	2.997	3.132	3.084	3.098	2.575	2.575	2.393	2.601	2.674	3.189	2.712	2.972	2.814	3.26	2.519
100	C_gigas	2.546	2.662	2.313	2.573	2.628	2.191	2.427	2.34	2.45	2.548	2.51	2.491	2.729	2.353	2.921	2.815	2.662	2.322	2.258	2.584	2.178	2.549	2.49	2.49	2.365	2.422	2.422	2.76	2.648	2.629	2.665	2.443	2.772	2.982	2.738	2.637	2.798	2.626	2.435	2.652	2.427	2.745	2.62	2.397	2.458	2.782	2.649	3.706
101	S_kowalevskii	2.421	2.426	2.224	2.41	2.371	2.003	2.295	2.228	2.253	2.427	2.339	2.418	2.397	2.206	2.763	2.61	2.518	2.201	2.059	2.475	2.215	2.266	2.307	2.307	2.072	2.272	2.272	2.73	2.506	2.503	2.409	2.316	2.479	2.601	2.384	2.223	2.763	2.438	2.167	2.468	2.426	2.377	2.465	2.323	2.539	2.749	2.608	3.071
102	L_anatina	2.781	2.666	2.103	2.615	2.789	2.086	2.665	2.53	2.444	2.797	2.699	2.868	2.68	2.415	3.233	2.93	2.664	2.434	2.489	2.739	2.226	2.536	2.841	2.841	2.542	2.7	2.7	2.779	2.804	2.816	2.692	2.535	2.767	2.896	2.933	2.675	3.027	2.692	2.573	2.542	2.783	2.646	2.751	2.333	2.682	2.661	2.749	3.199
103	H_vulgaris	2.759	2.857	2.876	2.767	3.125	2.74	2.808	2.749	2.697	2.808	2.589	2.809	2.818	2.766	3.21	3.111	3.131	2.62	2.675	2.778	2.578	2.559	2.845	2.845	2.612	2.731	2.731	3.128	2.778	2.8	2.775	2.83	2.938	3.049	2.833	2.837	2.985	2.997	2.892	2.699	2.685	2.99	2.766	2.744	2.92	3.171	2.962	3.418
104	Hydra3-l_H_magnipapillata	2.705	2.703	2.563	2.717	2.9	2.551	2.685	2.663	2.615	2.775	2.561	2.83	2.591	2.662	3.351	3.03	2.829	2.633	2.603	2.636	2.384	2.677	2.703	2.703	2.513	2.685	2.685	2.858	2.766	2.676	2.794	2.676	2.828	3.036	2.648	2.661	2.847	2.818	2.725	2.699	2.768	2.885	2.489	2.553	2.794	2.767	2.891	3.287
105	BEL-6-I_NV_BEL_Nematostella_vectensis	2.556	2.513	2.288	2.446	2.546	2.051	2.449	2.454	2.587	2.534	2.442	2.489	2.468	2.264	3.006	2.909	2.619	2.461	2.241	2.773	2.182	2.455	2.454	2.454	2.32	2.473	2.473	2.941	2.74	2.746	2.617	2.424	2.639	2.478	2.724	2.339	2.91	2.615	2.349	2.614	2.395	2.739	2.618	2.588	2.783	2.872	2.755	3.06
106	BEL3-I_Dpse_BEL_Drosophila_pseudoobscura	1.981	2.05	1.721	2.012	2.115	2.225	2.178	1.988	2.007	2.339	2.21	2.055	2.107	1.678	2.663	2.337	2.235	1.844	1.491	2.094	1.727	2.242	2.168	2.168	2.037	1.975	1.975	2.434	2.036	2.119	2.509	2.408	2.703	2.611	2.239	1.852	2.486	2.468	1.799	2.616	2.227	2.278	2.215	2.036	1.998	2.297	2.101	2.566
107	BEL-1-I_NV_BEL_Nematostella_vectensis	3.209	3.223	3.036	3.165	3.126	2.982	3.078	3.047	3.12	3.179	3.149	3.168	3.313	3.083	3.626	3.694	3.611	3.348	3.083	3.006	2.838	3.545	3.51	3.51	3.278	3.144	3.144	3.326	3.069	3.479	3.569	3.134	3.563	3.502	3.463	3.229	3.64	3.357	3.131	3.261	3.189	3.258	3.313	3.256	3.49	3.695	3.581	4.692
108	BEL-2-I_HM_BEL_Hydra_vulgaris	2.897	2.911	2.703	2.93	2.905	2.849	2.886	2.947	2.831	3.093	2.801	3.118	2.887	2.72	3.403	3.393	3.15	3.064	2.692	2.812	2.348	2.903	2.996	2.996	2.788	3.012	3.012	2.74	2.788	2.906	3.097	2.933	3.06	3.074	2.942	2.809	3.224	3.008	2.749	3.055	2.958	3.197	2.817	3.052	3.026	3.069	3.191	3.724
109	BEL1-I_SM_BEL_Schmidtea_mediterranea	2.326	2.343	2.09	2.304	2.401	2.069	2.301	2.306	2.413	2.544	2.386	2.383	2.655	2.392	2.983	2.718	2.806	2.609	2.148	2.782	2.283	2.666	2.792	2.792	2.416	2.584	2.584	3.055	2.721	2.757	2.859	2.576	2.821	3.023	2.75	2.47	3.093	2.775	2.407	2.863	2.639	2.986	3	2.701	2.604	2.833	2.942	3.39
110	BELPADRE_I_BEL_D_rerio	3.481	3.205	3.293	3.298	3.461	3.329	3.35	3.225	3.238	3.374	3.355	3.434	3.336	3.038	3.77	3.565	3.619	3.915	3.225	3.661	3.495	3.915	3.513	3.513	3.432	3.593	3.593	4.071	3.74	3.529	3.779	3.632	3.679	3.953	3.959	3.213	3.913	4.031	3.782	3.912	3.692	3.892	3.5	3.621	3.458	3.705	3.519	4.076
111	CATCH1_I_BEL_Takifugu_rubripes	3.52	3.335	3.215	3.34	3.622	3.342	3.39	3.322	3.337	3.619	3.486	3.441	3.261	2.87	3.844	3.832	3.617	3.892	3.179	3.703	3.632	3.837	3.909	3.909	3.724	3.819	3.819	4.349	3.706	3.772	3.889	3.627	3.784	4.061	3.907	3.487	3.99	4.208	3.876	4.002	3.846	4.064	3.551	3.755	3.7	3.898	3.734	4.367
112	Suzu_T_rubripes	3.497	3.28	3.314	3.271	3.594	3.31	3.538	3.397	3.35	3.629	3.491	3.482	3.314	2.941	3.94	3.878	3.665	3.872	3.257	3.766	3.632	3.864	3.865	3.865	3.684	3.792	3.792	4.379	3.704	3.729	3.843	3.594	3.827	4.088	3.907	3.546	3.959	4.19	3.897	4.041	3.874	4.099	3.656	3.781	3.696	3.926	3.783	4.367
113	Gabel_G_aculeatus	4.749	3.979	3.792	4.364	4.087	4.213	4.137	3.789	3.702	4.124	4.241	3.979	3.978	3.372	4.421	4.416	4.555	4.789	3.466	4.245	4.004	4.281	4.537	4.537	4.022	4.45	4.45	4.367	4.259	4.2	4.986	4.348	4.925	4.454	4.601	3.91	4.86	4.56	4.04	4.213	4.203	4.476	3.9	4.133	4.132	4.058	4.294	4.612
114	BEL4-I_DR_BEL_Danio_rerio	3.637	3.272	3.258	3.259	3.396	3.506	3.596	3.338	3.369	3.519	3.612	3.553	3.726	3.202	3.998	3.802	3.832	3.921	3.543	3.73	3.548	4	3.802	3.802	3.491	3.671	3.671	4.289	3.76	3.694	3.964	3.614	3.854	4.123	4.043	3.422	4.005	4.047	3.716	3.975	3.728	4.086	3.717	3.74	3.784	3.857	3.899	4.768
115	BEL1_MH-I_BEL_Meloidogyne_hapla	2.989	3.011	2.703	2.97	3.051	2.615	3.009	2.799	2.863	2.926	2.845	2.901	2.937	2.977	3.254	3.147	3.217	2.992	2.872	3.105	2.815	2.936	3.126	3.126	3.138	3.069	3.069	3.105	3.205	3.023	3.037	3.218	3.263	3.913	3.045	2.829	3.248	3.198	3.054	3.162	2.934	3.305	3.255	3.147	3.283	3.296	3.524	4.414
116	Mabel_B_malayi	2.806	2.647	2.557	2.593	2.85	2.605	2.578	2.523	2.534	2.699	2.626	2.607	2.737	2.732	3.216	2.99	3.041	2.874	2.572	2.937	2.315	2.857	3.085	3.085	2.819	2.721	2.721	3.312	2.94	3.005	2.999	2.967	3.166	3.537	2.926	2.736	3.296	3.058	2.667	3.038	2.877	3.12	2.881	2.804	3.213	2.88	3.139	3.741
117	Tas_A_lumbricoides	2.739	2.627	2.769	2.505	2.682	2.682	2.397	2.606	2.428	2.665	2.522	2.54	2.26	2.598	2.989	2.809	2.812	2.909	2.551	2.76	1.929	2.76	3.152	3.152	2.461	2.547	2.547	4.126	2.562	2.58	2.803	2.803	2.48	2.21	2.441	2.852	2.939	2.33	2.296	2.789	2.55	2.954	2.945	2.713	3.143	3.223	3.079	1.85
118	P_x_bretschneideri	2.042	2.072	1.956	2.125	2.29	2.14	2.179	2.335	2.222	2.404	2.231	2.257	2.314	2.424	3.034	2.547	2.461	2.444	1.855	2.234	2.025	2.351	2.278	2.278	2.145	2.446	2.446	2.54	2.376	2.109	2.473	2.278	2.704	2.538	2.151	2.011	2.653	2.47	2.305	2.479	2.651	2.585	2.418	2.207	2.2	2.266	2.447	2.658
119	TRAM_D_miranda	2.65	2.583	3.369	2.644	2.951	3.834	2.395	2.519	2.783	3.068	2.489	2.349	2.625	2.265	3.154	2.934	2.579	2.284	2.532	2.414	2.521	2.21	2.104	2.104	2.327	2.607	2.607	2.166	2.145	2.261	2.436	2.417	2.787	2.627	3.103	2.708	2.686	2.94	3.168	3.055	2.627	2.814	2.156	2.039	2.265	2.271	2.386	2.496
120	Telemac_D_virilis	2.871	2.192	2.674	2.836	3.203	4.916	2.827	2.864	2.208	2.681	2.85	2.958	3.161	0.841	3.042	3.124	2.219	2.52	1.113	2.365	5.313	2.374	2.043	2.043	2.487	2.47	2.47	2.632	2.566	2.381	2.483	2.121	2.539	2.368	3.122	2.349	2.89	2.249	0.473	2.608	2.644	2.762	2.436	2.202	2.22	2.554	2.238	2.506
121	Ninja_D_simulans	3.559	3.162	2.83	3.216	3.778	2.545	3.384	3.023	3.193	3.523	3.499	3.416	3.564	3.058	3.991	4.45	3.614	3.633	3.143	3.844	3.027	3.36	3.791	3.791	3.495	3.195	3.195	3.49	3.337	3.869	3.682	3.358	3.711	3.788	3.52	3.064	3.654	3.413	2.75	3.429	3.588	3.42	3.595	3.596	3.384	3.721	3.963	4.265
122	BEL-Like_C_briggsae	3.071	2.943	3.414	3.038	3.055	3.036	3.058	3.001	2.808	3.02	3.158	3.05	3.387	3.239	3.552	3.306	3.141	3.057	3.021	3.333	2.979	3.211	3.36	3.36	3.211	2.912	2.912	3.242	3.198	3.047	3.237	3.012	3.189	3.202	3.302	3.276	3.587	3.116	2.957	3.362	3.228	3.086	2.951	3.073	3.367	3.029	3.225	3.417
123	BEL-7_DPu-I_BEL_D_pulex	3.285	2.923	2.952	3.025	3.427	2.655	3.098	2.877	2.982	3.294	2.931	2.994	2.976	3.175	3.818	3.469	3.456	3.545	2.894	3.704	3.285	3.373	3.35	3.35	3.417	3.082	3.082	4.2	3.413	3.374	3.488	3.529	3.559	3.534	3.337	3.047	3.374	3.62	3.331	3.592	3.418	3.413	3.34	3.227	3.19	3.664	3.403	5.81
124	BEL-8_DPu-I_BEL_D_pulex	4.623	4.71	4.957	4.681	4.941	5.358	4.63	4.284	4.408	4.565	4.614	4.792	4.819	4.872	4.844	4.734	4.542	4.433	4.383	4.412	4.201	4.583	4.324	4.324	4.447	4.87	4.87	4.157	4.326	4.12	4.496	4.157	4.791	4.136	5.25	5.374	4.73	4.274	4.79	4.444	4.301	4.535	4.78	4.218	4.244	4.28	4.42	3.634
	Table. Estimates of Evolutionary Divergence between Sequences
	The number of amino acid substitutions per site from between sequences are shown. Analyses were conducted using the JTT matrix-based model [1]. The rate variation among sites was modeled with a gamma distribution (shape parameter = 1). The analysis involved 124 amino acid sequences. All ambiguous positions were removed for each sequence pair. There were a total of 1532 positions in the final data…
	1. Jones D.T.	Taylor W.R.	and Thornton J.M. (1992). The rapid generation of mutation data matrices from protein sequences. Computer Applications in the Biosciences 8: 275-282.
	2. Kumar S.	Stecher G.	and Tamura K. (2016). MEGA7: Molecular Evolutionary Genetics Analysis version 7.0 for bigger datasets.Molecular Biology and Evolution 33:1870-1874.
	Disclaimer: Although utmost care has been taken to ensure the correctness of the caption	the caption text is provided "as is" without any warranty of any kind. Authors advise the user to carefully check the caption prior to its use for any purpose and report any errors or problems to the authors immediately (www.megasoftware.net). In no event shall the authors and their employers be liable for any damages	including but not limited to special	consequential	or other damages. Authors specifically disclaim all other warranties expressed or implied	including but not limited to the determination of suitability of this caption text for a specific purpose	use	or application.
[truncated: 75 more columns]

## Sheet: L2
		1	2	3	4	5	6	7	8	9	10	11	12	13	14	15	16	17	18	19	20	21	22	23	24	25	26	27	28	29	30	31	32	33	34	35	36	37	38	39	40	41	42	43	44	45	46	47	48
1	L2_CL49_Contig2_Braconidae
2	L2_CL49_Contig114_Braconidae	0.649
3	L2_CL49_Contig150_Braconidae	0.79	0.294
4	L2-1_NVi_N_vitripennis	0.805	0.865	1.188
5	L2_CL85_Contig1_Braconidae	1.634	1.144	1.387	1.571
6	L2_CL85_Contig139_Braconidae	1.033	0.839	2.504	1.112	0.065
7	L2_CL85_Contig2_Braconidae	1.608	1.058	1.373	1.453	0.117	0.051
8	L2_CL85_Contig8_Braconidae	1.101	1.132	1.334	1.224	0.073	0.147	0.114
9	L2-8_NVi_N_vitripennis	1.656	1.073	1.332	1.337	0.909	0.778	0.864	0.663
10	A_transitella	2.475	1.699	1.956	2.177	2.479	1.648	2.549	1.55	2.341
11	G_atropunctata	2.032	1.179	1.564	2.029	2.181	1.302	2.171	1.477	2.318	1.57
12	C_arida	1.05	1.131	1.147	1.343	1.118	1.308	1.107	0.936	1.342	0.933	0.429
13	H_liturata	1.231	1.48	1.692	1.239	1.353	1.375	1.346	1.28	1.567	1.175	0.45	0.495
14	L2_CL481_Contig13_Leptopilina_boulardi	1.58	1.697	2.045	1.655	1.82	1.494	1.631	1.771	1.827	2.047	1.9	1.358	1.477
15	L2_CL481_Contig21_Leptopilina_boulardi	1.249	?	?	1.938	1.933	1.626	1.332	?	1.897	1.662	2.016	1.705	1.98	0.255
16	V_emeryi	1.8	1.136	1.353	1.712	1.792	1.131	1.764	1.058	1.966	2.276	2.031	1.214	1.305	1.192	1.148
17	C_cinctus	1.687	1.718	2.173	1.514	2.035	1.525	1.97	2.275	1.984	2.112	1.963	1.274	1.68	1.789	1.491	1.422
18	L2_CL49_Contig13_Braconidae	0.505	0	0	0.663	1.256	1.074	0.873	0.596	1.332	2.249	2.059	0.918	0.905	1.674	1.606	1.346	1.526
19	L2_CL49_Contig7_Braconidae	0.021	?	?	0.569	1.32	1.237	1.112	2.481	1.227	2.205	2.064	1.528	1.195	1.539	1.729	1.543	1.429	0.677
20	D_alloeum	1.245	1.285	1.572	1.049	1.792	1.141	1.925	1.203	1.512	2.629	2.691	1.213	1.612	1.798	1.801	1.755	1.823	0.924	0.917
21	M_pharaonis	1.946	1.643	1.943	2	2.718	1.939	2.685	1.984	2.512	2.374	2.716	1.535	1.623	1.925	2.688	2.119	2.033	1.96	2.082	2.329
22	L2-1_SIn_S_invicta	1.845	1.616	1.911	1.89	2.288	1.589	2.35	1.972	2.262	2.323	2.07	1.715	1.709	1.492	1.444	1.921	1.71	1.612	1.705	2.249	1.01
23	C_biroi	1.817	1.133	1.531	1.953	2.37	1.623	2.393	1.775	2.063	2.104	2.082	1.434	1.596	1.546	1.638	1.941	1.596	1.55	1.488	1.965	1.054	1.092
24	L_niger	1.925	1.725	1.97	1.936	2.389	1.539	2.627	2.008	2.373	2.249	2.148	1.482	1.648	1.676	1.487	1.941	1.772	1.404	1.616	2.09	1.232	1.183	1.04
25	B_napus	2.089	1.432	1.726	2.292	2.488	1.179	2.59	1.788	2.38	1.881	1.203	0.763	0.946	1.837	1.226	2.294	1.924	0.719	0.993	2.736	2.424	2.512	1.946	2.163
26	P_machaon	1.872	1.524	2.24	2.043	2.517	1.92	2.031	2.276	2.754	2.022	1.793	1.279	1.24	2.318	2.532	2.458	2.357	2.024	2.37	2.397	2.347	2.555	2.356	2.379	1.506
27	A_rosae	2.207	1.288	1.659	1.954	2.443	1.522	2.596	1.91	2.442	2.493	2.153	1.317	1.574	1.798	1.799	1.938	1.691	1.35	1.321	2.137	2.229	1.875	1.912	1.968	2.329	2.387
28	N_lecontei	1.57	1.51	2.131	1.819	2.078	1.615	2.042	1.771	2.187	1.99	1.771	1.397	1.555	1.54	1.47	1.659	1.4	1.575	1.651	1.951	1.788	1.728	1.604	1.821	1.54	2.246	1.779
29	P_-ylostella	1.733	1.078	1.505	1.788	2.095	1.713	2.091	1.087	2.308	1.121	1.777	1.091	1.387	1.708	1.944	1.99	1.696	1.939	1.816	2.208	2.227	2.324	2.187	2.013	2.029	1.649	1.785	1.556
30	T_pretiosum	2.25	1.586	2.428	2.08	2.369	1.38	2.449	1.975	2.395	2.677	2.574	1.69	1.688	2.022	1.797	1.747	2.257	1.888	1.73	2.245	2.638	2.487	2.33	2.447	2.683	2.674	2.57	2.068	2.04
31	T_septentrionalis	2.11	2.006	2.879	2.439	2.237	1.259	2.328	1.832	2.388	2.618	2.211	1.426	1.525	2.09	1.646	1.49	2.481	1.446	1.402	2.392	2.598	2.67	2.533	2.569	2.055	2.416	2.314	2.295	2.002	1.653
32	T_cornetzi	2.165	1.856	2.75	2.32	2.162	1.617	2.073	1.893	2.354	2.271	2.223	1.431	1.425	2.375	2.168	1.509	2.555	2.084	2.048	2.277	2.426	2.666	2.207	2.825	2.173	2.486	2.196	2.326	1.838	1.516	0.526
33	C_floridanum	2.335	1.634	2.205	2.426	2.407	1.624	2.52	2.214	2.711	2.663	2.803	1.551	1.743	2.061	2.135	1.81	2.463	1.996	2.11	2.441	2.692	2.792	2.666	2.668	2.808	3.005	2.858	2.523	2.366	1.677	1.851	1.786
34	C_costatus	2.154	1.741	2.208	2.23	2.47	1.352	2.583	2.113	2.278	2.794	2.335	1.568	1.426	2.121	1.359	1.477	2.859	1.573	1.628	2.44	2.017	2.398	2.071	2.24	2.456	2.383	2.782	2.157	2.11	1.937	1.61	1.327	1.528
35	N_vitripennis	1.412	1.183	1.757	1.515	1.044	1.03	0.958	0.878	1.036	2.586	2.689	1.264	1.64	2.159	2.466	2.109	2.337	1.799	1.572	1.584	2.5	2.332	2.083	2.62	2.267	3.131	2.897	2.477	2.552	2.451	2.135	2.359	2.758	2.511
36	A_aegypti	2.261	2.079	2.571	2.56	3.018	1.665	2.333	2.306	2.919	2.683	2.377	1.4	1.685	2.567	2.123	2.734	2.648	3.025	3.215	3.222	2.953	2.708	2.297	2.864	2.258	2.686	2.718	2.387	2.361	3.274	2.721	2.769	3.424	3.146	3.418
37	P_-uthus	3.317	1.666	2.311	2.958	3.3	2.157	3.541	2.297	3.685	2.589	2.452	1.441	1.34	2.621	3.132	2.616	2.408	2.458	2.573	3.136	3.05	2.777	2.774	3.081	2.215	1.294	3.001	2.659	2.594	3.15	3.025	2.55	3.574	3.189	3.393	2.842
38	D_citri	2.804	3.138	4.929	2.462	3.027	1.609	3.443	3.127	2.804	2.65	2.25	1.231	1.188	2.057	1.707	2.323	2.398	1.798	1.753	2.717	3.506	2.579	2.869	2.775	2.605	2.36	2.875	2.298	2.274	3.295	2.762	2.657	3.535	3.616	2.868	2.822	3.505
39	S_invicta	0	0	0	1.851	1.918	0.636	0	0	1.684	2.517	2.178	?	?	1.639	1.862	1.319	1.788	1.504	1.831	1.695	6.522	1.379	1.064	1.618	0	2.963	1.766	1.44	1.274	1.977	?	2.007	2.274	0.392	1.687	3.127	3.756	2.195
40	T_zeteki	0	0	0	2.677	2.439	2.263	0	0	2.09	2.919	2.636	?	?	1.532	1.461	1.54	1.954	1.868	2.058	2.219	3.788	1.49	2.225	1.908	0	3.002	2.167	1.718	3.371	2.094	?	2.287	2.423	0.392	2.098	4.051	5.333	1.917	0.707
41	W_auropunctata	2.976	2.531	1.898	2.404	2.443	2.385	3.083	2.255	2.726	2.301	2.356	1.98	2.704	2.221	1.817	2.353	2.231	2.123	2.17	2.675	1.734	1.422	1.328	1.215	2.919	2.743	2.45	1.9	2.609	2.64	3.14	2.931	3.051	3.547	2.534	3.19	3.073	3.18	1.537	1.728
42	D_rerio	2.713	2.138	2.564	2.944	2.875	1.998	3.014	2.118	3.118	2.657	3.009	1.475	1.749	2.702	2.467	2.987	2.746	2.792	2.723	3.198	3.289	3.086	2.859	3.15	2.701	2.294	3.614	2.788	2.988	3.399	2.593	2.623	3.644	3.527	3.02	3.314	2.727	3.813	3.523	4.01	3.501
43	L_crocea	2.511	1.894	2.521	2.698	2.917	2.053	2.549	2.304	2.864	2.766	2.815	1.623	1.943	2.779	2.577	2.91	3.191	2.739	2.496	3.385	2.996	3.096	2.525	3.065	2.54	2.373	2.982	2.859	2.516	3.447	2.635	2.784	3.681	3.11	2.928	3.274	2.679	3.384	3.465	4.629	3.61	0.676
44	T_rubripes	2.897	1.939	2.54	3.004	2.964	1.851	3.104	2.315	3.247	2.967	2.98	1.607	1.875	2.864	2.494	3.001	3.132	2.667	2.564	3.294	3.37	3.259	2.682	3.319	2.777	2.32	3.158	2.856	2.706	3.563	2.81	2.969	3.784	3.508	3.024	3.22	2.747	3.797	3.662	4.364	3.847	0.74	0.424
45	P_olivaceus	2.849	1.823	2.59	3.1	3.148	1.975	3.193	2.47	3.09	2.945	3.026	1.614	1.814	3.012	2.545	3.067	3.114	2.898	2.691	3.453	3.395	3.246	2.747	3.304	2.761	2.339	3.159	2.971	2.707	3.519	2.825	3.102	3.687	3.434	3.339	3.147	2.816	3.88	3.579	4.383	4.046	0.678	0.356	0.396
46	S_salar	2.589	2.055	2.44	2.891	3.066	1.822	3.214	2.359	3.295	2.779	3.131	1.516	1.824	2.909	2.528	3.117	3.044	2.816	2.636	3.372	3.38	3.398	2.985	3.309	2.868	2.597	3.384	2.919	2.998	3.625	2.796	2.906	3.982	3.501	3.513	3.439	3.045	3.889	3.784	4.276	3.575	0.687	0.593	0.716	0.678
47	M_zebra	2.122	2.412	2.69	2.716	2.546	2.015	1.897	2.324	2.665	2.572	2.641	1.665	2.028	2.825	2.187	2.462	2.76	2.411	2.816	2.907	2.653	3.013	2.414	2.77	2.125	2.109	2.738	2.558	2.303	2.977	2.3	2.982	3.67	2.786	3.433	3.298	2.296	2.851	3.311	3.889	3.3	1.131	1.119	1.027	1.057	1.122
48	O_niloticus	2.648	2.112	2.777	3.087	2.826	2.027	2.452	2.159	2.908	2.895	2.835	1.371	1.731	2.92	2.508	2.97	3.073	2.431	2.715	3.181	3.051	3.232	2.735	3.154	2.834	2.207	3.037	2.76	2.557	3.407	3.002	3.206	4.071	3.56	3.335	3.59	2.726	3.202	3.561	3.971	3.311	1.199	1.287	1.232	1.23	1.273	0.398
49	A_limnaeus	2.551	1.892	2.798	2.92	2.864	2.249	2.463	2.398	2.814	2.579	2.859	1.714	2.13	3.349	2.604	2.705	3.101	2.546	2.88	3.061	2.935	3.129	2.418	2.898	2.591	2.324	3.134	2.718	2.401	3.253	2.869	3.285	3.895	3.386	3.091	3.65	2.718	3.315	3.661	4.71	3.588	1.16	1.187	1.105	1.115	1.202	0.809	0.822
50	S_anshuiensis	2.868	1.916	2.533	3.377	3.562	2.214	3.282	2.914	3.398	3.053	3.061	1.59	2.208	3.519	2.75	3.367	3.047	2.995	3.267	3.836	3.59	3.515	3.13	3.21	2.649	2.395	3.304	2.848	2.503	3.904	2.878	3.155	4.208	3.238	3.777	3.678	3.06	3.524	4.207	4.232	4.163	1.169	1.229	1.2	1.179	1.209	0.905	0.916
51	L_dearborni	2.84	2.084	2.454	2.926	3.113	1.905	3.238	2.679	3.179	3.002	2.888	1.426	1.782	2.73	2.426	2.815	2.672	2.555	2.46	3.32	3.375	3.071	2.921	3.188	2.383	2.381	3.101	2.74	2.558	3.3	2.82	2.902	3.836	3.484	3.303	3.692	3.037	3.863	3.159	3.826	3.694	1.213	0.991	1.216	1.112	1.181	1.209	1.268
52	C_semilaevis	2.587	1.757	2.279	2.673	2.862	2.074	2.869	2.383	2.941	2.445	2.497	1.168	1.593	2.719	2.472	2.494	2.643	2.293	2.514	2.772	3.242	2.728	2.67	2.828	2.119	2.236	3.175	2.555	2.214	2.93	2.321	2.393	3.546	2.901	2.837	3.136	2.854	3.638	2.787	3.024	3.235	1.108	0.994	1.037	1.056	1.159	1.205	1.25
53	N_furzeri	2.994	1.765	2.589	3.073	3.251	2.033	3.321	2.49	3.16	2.57	2.837	1.331	1.677	2.82	2.417	2.866	2.75	2.281	2.446	3.113	3.599	3.088	2.843	3.19	2.954	2.339	3.263	2.758	2.325	3.308	2.88	2.871	3.76	3.405	3.23	3.412	3.011	4.19	3.542	3.492	3.546	1.26	1.216	1.256	1.289	1.256	1.185	1.419
54	F_heteroclitus	3.032	1.891	2.693	2.887	3.12	1.859	2.99	2.752	3.334	2.858	2.771	1.509	1.771	2.544	2.22	3.04	2.387	1.929	1.769	3.132	3.767	2.792	2.758	2.962	2.933	2.463	2.856	2.624	2.467	3.049	2.613	2.679	3.75	3.837	3.214	3.047	3.014	4.142	1.959	5.18	3.525	1.233	1.096	1.068	1.202	1.253	1.381	1.661
55	S_purpuratus	3.243	2.349	2.553	2.911	3.072	1.58	3.419	2.552	3.263	3	2.953	1.906	2.004	2.919	2.283	2.82	2.852	2.421	2.481	3.289	3.78	3.172	3.162	3.375	2.908	2.57	3.733	2.891	2.707	3.389	3.129	3.003	3.523	3.538	3.442	3.49	3.114	3.996	3.03	3.45	3.464	1.406	1.437	1.446	1.531	1.559	1.476	1.748
56	A_japonica	2.7	1.565	2.019	2.645	2.994	2	3.044	2.212	2.889	2.769	3.001	1.584	2.182	3.006	2.814	2.704	2.86	2.636	2.483	2.855	3.186	3.408	3.041	3.099	2.822	2.347	2.904	2.924	2.376	3.407	2.701	3.196	4.258	3.082	3.159	3.295	3.158	3.788	3.512	3.919	3.502	1.61	1.462	1.583	1.64	1.662	1.481	1.586
57	S_japonicum	2.753	1.523	2.473	2.657	2.939	2.037	2.857	2.444	2.733	2.447	2.642	1.773	2.078	2.947	2.458	2.484	2.655	1.809	1.939	2.856	2.834	3.001	2.808	2.641	3.157	2.246	2.897	2.337	2.364	3.072	2.921	3.13	3.433	3.068	3.185	2.862	3.135	3.571	?	?	3.469	1.759	1.55	1.63	1.658	1.817	1.668	1.757
58	E_lucius	1.482	2.001	2.631	2.172	2.397	1.805	1.402	1.927	2.552	2.412	2.342	1.503	1.793	2.625	2.208	2.481	2.568	2.679	2.327	2.661	2.258	2.551	2.553	2.721	1.694	2.619	2.569	2.718	2.06	3.023	1.787	2.413	3.204	2.402	2.743	3.007	2.225	2.892	4.006	4.595	3.725	0.874	0.841	0.905	0.945	0.904	1.293	1.275
59	A_digitifera	2.784	2.339	2.968	2.625	2.835	2.371	2.424	2.564	2.871	2.515	2.583	1.538	1.947	2.92	2.183	2.508	3.17	2.609	2.809	2.762	3.258	3.103	2.477	2.94	2.458	2.57	2.482	2.838	2.699	3.048	2.521	2.82	2.93	2.537	3.503	2.866	2.614	3.192	2.789	3.243	3.084	2.667	2.674	2.556	2.681	2.817	2.652	2.873
60	O_mykiss	2.361	2.425	2.713	2.489	2.818	2.201	2.228	2.641	3.109	2.746	2.739	1.705	1.865	3.375	3.222	2.908	3.175	2.911	3.332	3.303	2.908	3.294	2.612	3.237	2.156	2.992	2.324	3.08	2.152	3.25	2.508	2.468	3.244	2.444	3.703	3.251	2.745	3.008	3.792	4.231	3.833	2.866	2.81	2.837	3.195	2.931	3.028	3.046
61	E_pallida	2.665	1.91	2.295	2.864	2.729	1.64	2.79	1.98	2.791	2.409	2.396	1.475	1.817	2.283	1.924	2.512	2.431	2.148	2.387	2.951	2.717	2.573	2.637	2.81	2.077	2.35	2.965	2.808	2.512	3.264	2.689	2.78	3.368	2.831	2.939	3.144	2.646	3.369	3.17	3.401	3.162	2.536	2.344	2.545	2.364	2.677	2.246	2.415
62	C_gigas	4.199	2.604	3.008	3.637	4.287	2.817	3.924	3.323	4.379	3.718	3.767	2.444	2.575	3.446	2.914	3.397	3.06	3.242	3.705	4.394	4.764	4.272	3.743	3.824	3.919	3.594	3.837	4.244	3.292	4.489	3.601	3.574	4.801	4.257	4.816	3.904	3.537	4.277	4.143	4.327	4.473	3.661	3.909	4.175	3.965	3.959	3.615	3.904
63	B_floridae	3.988	2.781	3.373	4.018	3.939	2.739	3.738	3.344	4.115	3.985	4.107	2.67	2.699	3.713	3.122	3.921	3.512	3.644	3.685	4.69	4.623	3.969	4.154	4.544	3.39	3.962	3.546	4.586	3.043	4.318	3.606	3.817	5.21	4.012	5.328	3.761	3.608	4.762	4.634	4.449	5.069	3.804	3.866	3.815	3.522	3.839	3.748	4.085
64	S_kowalevskii	3.903	2.917	2.849	3.963	4.164	2.427	3.802	3.092	4.505	3.644	4.489	2.112	2.326	3.891	2.647	4.119	3.286	3.614	3.713	4.438	4.503	4.351	3.816	4.313	4.145	3.755	3.716	4.425	3.396	4.749	3.67	3.284	5.053	4.908	5.792	3.719	3.494	4.641	6.326	4.841	4.765	3.733	3.927	4.026	3.922	4.422	3.302	3.686
65	G_gallus	4.071	3.811	4.662	3.814	4.466	3.086	3.776	3.984	4.256	4.452	4.115	2.561	2.621	4.508	3.488	3.79	3.593	4.032	3.612	4.152	5.246	4.842	3.956	4.497	4.45	4.37	3.707	4.668	3.431	5.661	4.053	4.162	5.15	3.923	5.41	5.033	3.983	4.531	5.703	5.955	6.235	4.142	4.062	3.99	4.168	4.339	4.074	4.489
66	A_spi-ii	4.417	3.45	3.901	3.774	4.526	2.827	3.476	3.394	4.155	4.415	4.455	2.645	2.476	4.19	3.328	3.996	3.449	4.017	3.773	4.25	4.206	4.124	3.732	4.07	4.703	4.565	3.754	4.501	3.974	4.84	3.874	3.688	4.971	4.142	5.399	5.077	3.96	4.754	5.112	5.247	5.837	3.943	4.144	3.906	3.959	4.205	3.706	3.939
67	S_mansoni	3.8	2.383	2.67	3.529	4.28	2.607	3.398	3.236	4.053	3.545	4.092	2.219	2.436	3.585	3.273	4.211	3.509	3.797	4.191	4.569	5.032	4.336	4.125	4.241	4.195	3.497	3.899	4.236	3.122	4.174	3.789	3.391	4.559	4.703	5.007	4.645	4.009	4.437	6.394	6.01	4.92	3.63	3.708	3.377	3.331	3.821	3.719	3.707
68	O_viverrini	4.495	3.559	3.795	3.435	4.057	2.824	3.567	3.368	4.006	3.64	4.391	2.471	2.515	3.72	2.84	3.793	3.442	3.594	3.38	4.285	4.368	3.87	3.889	4.094	4.08	3.669	3.178	4.249	3.074	4.61	3.444	3.659	4.292	3.873	5.029	4.54	3.805	4.236	4.489	4.314	4.122	4.027	4.081	3.715	3.569	3.934	3.835	3.869
69	A_ceylanicum	3.628	3.218	4.09	3.233	3.778	2.807	2.949	3.462	3.845	3.548	4.219	2.064	2.739	3.646	2.83	3.839	3.719	3.756	3.479	4.388	4.46	4.337	3.814	4.308	3.955	3.982	3.337	4.021	2.949	4.779	3.265	3.774	4.393	4.4	4.309	4.571	3.972	4.095	5.715	5.669	4.71	3.706	3.903	4.041	4.041	4.035	3.641	3.592
70	A_queenslandica	4.186	3.103	3.052	3.675	4.001	2.348	3.84	3.405	3.997	3.9	4.114	2.578	3.005	3.427	2.383	3.535	2.993	3.192	3.395	4.056	3.949	3.895	3.544	3.911	4.216	4.055	3.701	3.959	3.486	4.507	3.621	3.561	4.375	4.224	4.45	4.322	4.064	4.77	4.745	4.494	4.145	3.597	3.872	3.588	3.563	3.872	3.489	3.642
71	M_demolitor	1.857	1.418	1.731	1.996	2.051	1.029	2.188	1.429	2.438	2.968	2.655	0.949	1.329	1.78	2.093	2.289	2.115	0.348	0.501	2.234	2.647	2.525	2.726	2.576	3.014	2.175	2.835	2.769	2.229	3.404	2.798	2.336	3.427	2.728	2.073	3.278	3.738	4.634	0	0	3.827	3.276	3.088	3.172	3.315	3.302	2.409	3.703
72	B_mori	2.891	2.129	2.172	2.843	3.072	2.968	3.144	2.045	2.999	1.361	2.186	1.926	2.591	3.442	2.132	2.635	3.272	2.771	3.294	3.258	2.77	2.646	2.495	2.185	2.104	2.285	3.421	2.904	2.55	3.387	3.435	2.739	3.602	3.206	3.234	3.301	3.488	4.424	2.018	2.763	2.241	3.796	3.541	3.624	3.706	3.734	2.977	3.663
73	A_albopictus	3.169	1.463	1.901	2.948	3.06	2.195	3.178	2.273	3.217	2.422	2.578	1.523	1.658	2.289	1.996	2.75	2.7	1.873	1.654	3.277	3.039	2.944	2.434	2.822	2.682	1.911	3.092	2.072	2.139	3.267	3.127	2.664	3.792	3.496	3.199	2.251	2.693	4.059	1.551	0.575	2.91	3.717	3.436	3.609	3.442	3.714	2.658	3.778
74	A_planipennis	3.386	1.977	2.63	3.091	3.21	1.562	3.255	2.239	3.239	2.532	2.925	1.33	1.646	2.784	1.541	3.363	2.803	1.945	2.269	3.618	3.264	3.417	2.778	3.763	2.694	1.877	3.73	3.483	2.413	3.187	3.025	2.73	3.883	3.565	3.115	3.565	2.605	4.418	10.503	4.129	3.901	3.054	3.13	3.251	2.888	3.272	2.582	3.57
75	A_aureolatum	3.461	2.681	3.465	3.211	3.752	2.448	3.763	3.017	4.06	3.535	3.438	1.932	2.149	3.175	2.721	3.623	3.396	3.318	3.271	3.775	4.152	3.829	3.651	3.727	3.251	3.174	3.462	3.496	2.646	4.089	3.664	3.154	4.584	4.009	4.7	3.69	3.92	4.609	3.715	4.464	3.87	3.845	3.551	3.53	3.487	3.873	3.051	3.419
76	P_gossypiella	4.439	2.681	2.435	3.695	4.599	2.916	4.51	3.631	4.733	4.2	4.688	2.501	2.933	3.475	2.581	4.269	3.61	3.473	3.364	4.638	4.597	4.298	3.824	4.17	4.13	3.462	3.73	4.251	3.121	4.934	3.973	4.338	4.998	5.043	5.517	4.387	4.588	4.911	5.791	6.697	4.813	4.596	4.129	4.736	4.477	4.647	3.815	3.886
77	A_phagocytophilum	3.247	2.537	2.66	3.315	3.859	2.507	3.645	2.711	3.932	3.748	4.082	2.025	2.795	3.896	2.943	4.002	3.091	3.213	3.597	3.974	3.79	4.208	3.469	3.692	3.681	3.349	3.289	4.171	2.798	4.363	3.784	3.561	4.541	3.987	4.667	4.44	4.256	4.506	4.782	5.448	4.214	3.844	3.624	3.793	3.955	3.956	3.122	3.389
	Table. Estimates of Evolutionary Divergence between Sequences
	The number of amino acid substitutions per site from between sequences are shown. Analyses were conducted using the JTT matrix-based model [1]. The rate variation among sites was modeled with a gamma distribution (shape parameter = 1). The analysis involved 77 amino acid sequences. All ambiguous positions were removed for each sequence pair. There were a total of 831 positions in the final datase…
	1. Jones D.T.	Taylor W.R.	and Thornton J.M. (1992). The rapid generation of mutation data matrices from protein sequences. Computer Applications in the Biosciences 8: 275-282.
	2. Kumar S.	Stecher G.	and Tamura K. (2016). MEGA7: Molecular Evolutionary Genetics Analysis version 7.0 for bigger datasets.Molecular Biology and Evolution 33:1870-1874.
	Disclaimer: Although utmost care has been taken to ensure the correctness of the caption	the caption text is provided "as is" without any warranty of any kind. Authors advise the user to carefully check the caption prior to its use for any purpose and report any errors or problems to the authors immediately (www.megasoftware.net). In no event shall the authors and their employers be liable for any damages	including but not limited to special	consequential	or other damages. Authors specifically disclaim all other warranties expressed or implied	including but not limited to the determination of suitability of this caption text for a specific purpose	use	or application.
[truncated: 28 more columns]

## Sheet: Penelope
		1	2	3	4	5	6	7	8	9	10	11	12	13	14	15	16	17	18	19	20	21	22	23	24	25	26	27	28	29	30	31	32	33	34	35	36	37	38	39	40	41	42	43	44	45	46	47	48
1	Penelope_CL7_Contig1_Braconidae
2	Penelope_CL309_Contig4_Leptopilina_boulardi	0.753
3	T_pretiosum	0.893	0.926
4	Penelope-1_NVi_-_N_vitripennis	0.757	0.803	0.912
5	V_emeryi	1.413	1.126	1.66	1.452
6	M_pharaonis	1.409	1.367	1.639	1.323	0.82
7	C_biroi	1.42	1.381	1.759	1.516	0.619	0.87
8	W_auropunctata	1.936	1.986	1.768	1.596	1.292	1.51	1.436
9	L_niger	1.848	1.798	1.809	1.53	1.365	1.476	1.297	1.064
10	M_demolitor	1.871	1.357	1.658	1.606	1.559	1.557	1.328	1.868	1.697
11	F_arisanus	2.018	1.655	2.113	1.744	1.59	1.618	1.436	1.947	1.607	0.928
12	P_canadensis	1.91	2.074	2.028	1.959	1.682	1.738	1.737	1.853	2.2	2.004	1.798
13	D_alloeum	1.915	1.679	1.978	1.746	1.352	1.391	1.565	1.641	1.929	1.918	1.924	1.922
14	P_barbatus	1.718	1.797	1.696	1.485	1.432	1.539	1.5	1.005	0.934	1.612	1.628	2.037	1.459
15	C_floridanus	1.886	1.67	1.825	1.758	1.389	1.783	1.578	1.258	1.039	1.899	1.913	2.194	1.753	1.035
16	S_invicta	2.065	1.332	2.036	1.803	1.542	1.357	1.685	1.334	1.105	1.882	1.883	1.844	2.055	1.133	1.335
17	C_floridanum	2.341	2.024	2.251	2.174	2.212	2.305	2.443	2.453	2.717	2.199	2.472	2.645	2.4	2.322	2.428	2.578
18	H_halys	2.673	2.626	2.538	2.511	1.876	1.852	2.303	2.202	2.516	2.118	2.258	2.309	2.319	2.145	2.221	3.243	2.412
19	A_aegypti	2.087	1.486	1.809	1.965	1.71	1.919	1.75	1.78	1.85	1.917	1.887	1.88	2.172	1.735	1.86	2.189	2.089	1.883
20	Penelope_CL309_Contig62_Leptopilina_boulardi	1.135	?	1.262	1.947	1.67	1.493	5.981	2.569	2.309	3.309	3.516	3.12	2.146	1.85	1.936	3.956	2.928	3.217	2.595
21	Penelope_Bm_B_mori	2.047	2.022	2.379	2.046	2.013	1.834	2.174	2.342	2.718	2.31	2.234	0.981	2.219	2.321	2.24	2.704	2.945	2.349	1.755	3.636
22	C_congregata_bracovirus	2.272	1.896	2.381	1.522	2.181	2.07	1.925	2.338	2.191	2.197	1.923	1.183	2.007	1.988	2.503	2.43	2.296	2.635	1.606	3.354	1.061
23	Poseidon_T_nigroviridis	2.655	3.352	2.284	2.518	2.945	3.063	2.735	2.591	2.287	2.742	2.755	2.504	2.639	2.72	2.807	2.387	3.3	2.74	2.093	3.605	3.156	2.924
24	T_nigroviridis	2.692	3.288	2.182	2.585	2.747	3.212	2.687	2.593	2.39	2.725	2.829	2.533	2.717	2.748	2.887	2.415	3.257	2.756	2.195	3.442	3.133	3.192	0.034
25	T_rubripes	2.603	3.037	2.304	2.427	2.693	2.792	2.59	2.685	2.504	2.615	2.751	2.72	2.556	2.714	2.805	2.672	3.507	2.898	2.074	3.337	3.01	2.599	0.231	0.249
26	X_tropicalis	2.663	2.791	2.24	2.481	2.84	2.916	2.554	2.708	2.263	2.648	2.535	2.546	2.596	2.802	2.828	2.625	3.933	3.074	2.088	3.144	3.117	2.661	0.446	0.484	0.465
27	C_semilaevis	2.768	3.096	2.443	2.618	3.033	2.671	2.787	2.888	2.565	2.956	2.948	2.717	3.096	3.16	2.855	2.843	3.393	3.144	2.566	3.262	3.081	3.176	0.525	0.532	0.439	0.511
28	P_nyererei	2.981	3.172	2.831	2.994	3.076	3.097	2.873	2.861	2.611	2.783	3.281	3.195	2.792	2.888	2.645	3.287	3.765	4.052	2.167	2.648	3.25	2.842	0.421	0.472	0.417	0.319	0.472
29	P_caudatus	2.506	2.124	2.42	2.532	2.69	2.618	2.956	2.72	2.524	2.882	2.717	2.526	2.779	2.854	2.701	2.603	3.305	2.898	2.246	5.27	2.806	2.657	1.146	1.201	1.203	1.132	1.194	1.158
30	Poseidon_Ac_A_carolinensis	2.529	2.819	2.43	2.424	2.256	2.207	2.287	2.468	2.35	2.654	2.551	2.298	2.449	2.402	2.2	2.524	3.091	2.311	1.892	2.841	2.437	2.428	1.732	1.616	1.687	1.626	1.831	1.897	1.66
31	A_echinatior	2.622	2.623	3.22	2.567	2.271	2.831	2.243	2.785	3.072	2.566	2.857	3.084	3.029	3.185	2.472	2.343	2.313	2.87	2.253	1.55	2.411	2.112	1.962	1.844	1.843	1.942	1.904	1.648	1.631	0.668
32	M_rotundata	2.457	2.401	2.295	2.301	2.051	1.982	2.111	2.389	2.547	2.317	2.357	2.157	2.364	2.3	2.477	2.293	2.41	1.829	2.222	3.588	2.076	2.268	1.797	1.801	1.65	1.767	1.86	2.008	1.666	1.036	0.89
33	P_xuthus	2.93	3.115	2.895	2.951	2.391	2.197	2.321	2.292	2.681	2.517	2.736	2.526	2.601	2.408	2.465	2.817	2.93	2.073	1.915	3.461	2.371	2.314	1.981	1.914	1.833	1.939	1.934	1.976	1.544	0.966	0.988	1.196
34	P_polytes	2.792	2.551	2.864	2.552	2.231	1.638	2.144	2.433	2.504	2.45	2.484	2.308	2.774	2.355	2.48	2.914	2.933	2.08	2.069	4.823	1.766	1.933	1.961	1.928	1.643	1.848	1.832	1.724	1.823	1.006	1.015	1.054	0.329
35	P_machaon	2.619	3.467	2.438	2.712	2.038	2.2	2.395	2.524	2.735	2.596	2.582	2.392	2.691	2.403	2.536	2.869	2.86	2.099	2.138	2.316	2.323	2.331	1.92	1.851	1.864	1.722	1.938	2.069	1.569	1.181	1.234	1.078	0.935	0.797
36	S_purpuratus	2.433	2.244	2.384	2.501	2.344	1.778	2.409	2.631	2.655	2.448	2.555	2.963	2.433	3.074	2.286	2.34	2.449	2.326	2.725	2.439	2.325	2.138	1.661	1.603	1.623	1.674	1.498	1.86	1.496	1.078	1.079	1.092	1.044	1.079	1.402
37	L_polyphemus	2.398	2.118	2.335	2.463	2.082	1.83	2.164	2.392	2.685	2.629	2.674	2.484	2.708	2.369	2.313	2.872	3.272	2.715	2.1	1.765	2.217	2.171	1.915	1.865	1.828	1.8	1.833	1.793	1.841	1.158	1.495	1.404	1.174	1.438	1.509	1.415
38	D_plexippus	2.814	2.497	2.945	2.866	2.494	2.364	2.488	2.763	2.924	2.356	2.704	2.665	2.74	2.785	2.857	2.516	2.802	2.402	2.146	5.009	2.435	2.329	2.129	2.034	2.062	1.869	2.043	2.214	1.654	1.249	1.316	1.261	1.108	0.991	1.127	1.292	1.124
39	Penelope-like_P_monodon	2.995	3.214	3.642	3.527	2.399	2.427	2.042	2.34	2.646	2.386	2.725	2.917	2.701	2.408	2.454	2.244	2.931	2.096	2.528	2.884	2.56	3.571	2.577	2.435	2.423	2.616	2.159	2.557	1.809	1.565	1.592	1.5	1.59	1.747	1.887	1.624	1.861	1.891
40	M_japonicus	2.863	2.873	2.949	2.679	2.552	2.542	2.177	2.687	2.502	2.708	3.112	2.785	2.718	2.419	2.434	2.758	2.991	2.503	2.26	3.259	2.941	3.191	2.388	2.319	2.24	2.319	2.171	2.668	1.952	1.804	1.55	1.604	1.817	1.841	1.981	1.467	2.115	2.049	0.21
41	L_anatina	2.733	2.989	2.621	2.64	2.509	2.636	2.765	2.829	2.712	2.95	2.533	2.63	2.603	2.685	2.882	2.953	2.998	2.361	1.908	3.115	2.71	2.669	1.546	1.55	1.483	1.305	1.57	1.515	1.474	1.779	1.341	1.697	1.789	1.513	1.691	1.355	1.539	1.917	2.182	2.31
42	Penelope-like_Petromyzon_marinus	2.868	2.521	2.982	2.948	2.046	2.243	2.448	2.701	2.703	2.713	2.588	3.056	2.629	2.79	2.566	2.215	2.332	2.209	1.89	2.885	2.393	2.487	2.109	1.865	1.922	1.892	1.89	2.087	1.174	1.027	0.903	0.854	1.134	0.859	1.016	0.608	1.214	1.288	1.313	1.73	1.661
43	Perere10_Sm_S_mansoni	2.816	2.783	2.953	2.829	2.242	2.021	2.87	2.915	2.812	2.669	2.693	2.867	2.915	2.934	2.615	2.7	3.098	2.952	2.816	2.954	3.128	2.504	2.34	2.352	2.376	2.328	2.295	2.944	2.272	2.137	2.011	2.099	2.118	2.302	2.155	1.945	2.207	1.914	3.439	2.581	2.401	1.977
44	S_japonicum	3.001	2.537	3.302	3.054	3.023	2.494	3.056	2.942	2.981	3.505	3.395	3.085	2.947	3.136	3.267	3.255	3.01	3.059	3.163	3.458	3.69	3.296	2.894	2.734	2.942	2.533	2.87	3.279	2.274	2.271	2.247	2.28	2.512	2.203	2.238	2.188	2.338	2.52	2.763	2.681	2.541	1.951	0.833
45	Perere_Smed_S_mediterranea	3.028	3.491	3.123	3.602	2.613	2.848	3.14	3.132	3.221	3.106	3.323	3.161	3.054	3.089	3.06	4.043	3.158	2.658	2.319	3.283	3.328	3.091	2.819	2.767	2.937	2.502	2.932	3.145	2.634	2.311	2.604	2.174	2.55	2.327	2.245	2.133	2.456	2.457	2.824	3.058	2.672	2.32	1.707	1.892
46	Perere_Es_E_scolopes	2.751	2.838	2.822	2.68	1.967	2.12	2.422	2.358	2.591	2.124	2.37	2.624	2.321	2.614	2.384	2.749	2.461	2.426	2.368	1.416	2.446	2.588	2.841	2.705	2.619	2.568	2.831	3.093	2.691	2.018	1.74	1.775	1.961	1.921	2.304	1.9	2.007	2.241	2.011	1.87	2.098	1.672	1.605	1.85	1.68
47	Cercyon_Sm_S_mansoni	2.407	2.51	2.438	2.41	2.208	2.354	2.648	2.877	2.94	2.522	2.419	2.518	2.876	2.748	3.032	3.362	2.591	3.387	2.215	2.486	2.705	2.838	2.31	2.387	2.222	2.218	2.365	2.373	2.084	2.218	1.706	2.15	2.313	1.974	2.342	1.835	1.986	2.62	2.588	2.734	2.281	2.432	2.626	2.777	2.988	2.167
48	S_mansoni	2.407	2.51	2.438	2.41	2.208	2.354	2.648	2.877	2.94	2.522	2.419	2.518	2.876	2.748	3.032	3.362	2.591	3.387	2.215	2.486	2.705	2.838	2.31	2.387	2.222	2.218	2.365	2.373	2.084	2.218	1.706	2.15	2.313	1.974	2.342	1.835	1.986	2.62	2.588	2.734	2.281	2.432	2.626	2.777	2.988	2.167	0
49	O_viverrini	2.435	2.383	2.401	2.45	2.41	2.271	2.435	2.912	2.943	2.71	2.656	2.669	3.122	2.47	2.827	3.21	2.603	2.62	2.116	2.575	2.739	2.514	2.115	2.099	1.994	2.007	2.048	2.187	1.934	1.918	1.632	2.067	2.002	1.784	1.935	1.956	2.017	2.386	2.48	2.646	2.002	1.9	2.486	2.557	2.815	2.247	0.978	0.978
50	C_sinensis	2.381	2.502	2.557	2.479	2.369	2.222	2.509	2.817	2.913	2.828	2.677	2.483	2.911	2.431	2.63	2.946	2.556	2.63	2.116	2.987	2.804	2.409	1.978	2.037	1.884	1.898	2.026	2.05	1.855	1.91	1.587	1.964	1.999	1.895	1.87	1.951	1.93	2.47	2.457	2.614	1.985	1.936	2.497	2.583	2.562	2.332	0.885	0.885
51	Penelope-like_C_intestinalis	2.783	2.452	2.388	2.337	2.435	2.588	2.233	2.757	2.473	2.196	2.181	2.131	2.408	2.526	2.987	2.676	2.105	2.518	1.731	5.691	3.197	2.704	1.697	1.693	1.568	1.641	2.105	1.865	1.518	1.765	2.082	1.606	1.967	1.601	1.706	1.967	1.758	2.081	2.508	2.154	1.704	1.697	2.198	2.302	2.659	2.644	2.032	2.032
52	T_suis	2.424	2.484	2.797	2.702	2.574	2.515	2.308	2.585	2.826	2.674	2.5	2.68	2.542	2.715	2.755	3.254	3.135	2.948	2.154	3.714	2.915	2.914	2.13	2.117	1.881	2.055	2.235	2.23	1.838	1.852	1.905	1.531	1.833	1.748	1.85	1.672	1.387	1.871	1.788	1.939	2.046	2.006	2.601	2.998	2.662	2.242	2.179	2.179
53	D_ponderosae	2.637	2.834	2.233	2.348	2.48	2.614	2.517	2.591	2.32	2.501	2.753	2.658	2.426	2.502	2.686	2.377	2.616	2.438	2.05	3.107	2.897	2.673	1.542	1.539	1.427	1.509	1.768	1.667	1.55	0.766	0.858	1.097	1.235	1.048	1.298	1.351	1.373	1.466	1.95	1.952	1.542	1.01	1.929	2.238	2.456	2.041	1.903	1.903
54	V_radiata	3.209	3.839	3.464	3.603	3.227	3.592	3.79	3.339	3.466	2.936	3.499	3.02	3.214	3.334	3.624	3.544	2.911	2.49	2.901	4.33	3.268	3.545	2.707	2.824	2.59	2.663	2.95	2.778	2.272	2.931	2.268	2.463	2.64	2.306	2.481	2.547	2.184	2.756	2.511	3.224	2.866	2.583	2.673	2.855	2.906	2.541	2.938	2.938
55	V_radiata_var._radiata	3.209	3.839	3.464	3.603	3.227	3.592	3.79	3.339	3.466	2.936	3.499	3.02	3.214	3.334	3.624	3.544	2.911	2.49	2.901	4.33	3.268	3.545	2.707	2.824	2.59	2.663	2.95	2.778	2.272	2.931	2.268	2.463	2.64	2.306	2.481	2.547	2.184	2.756	2.511	3.224	2.866	2.583	2.673	2.855	2.906	2.541	2.938	2.938
56	Osiris_Ae.B_A_aegypti	2.736	2.454	2.877	2.536	2.41	1.948	2.632	2.941	3.052	2.955	2.997	2.867	3.041	2.855	2.725	2.913	3.659	2.498	2.811	2.2	2.488	2.587	2.694	2.556	2.826	2.618	2.719	2.62	2.402	2.056	1.794	2.056	1.662	2.024	2.39	2.115	2.003	2.18	1.728	2.192	2.301	1.237	2.825	2.929	2.816	2.531	2.582	2.582
57	Osiris1_Tc_T_castaneum	2.661	2.329	2.899	2.758	2.669	2.321	2.55	2.768	2.497	2.468	2.653	2.569	3.051	2.468	2.302	2.648	2.94	2.605	3.352	2.804	3.619	3.59	2.649	2.484	2.699	2.909	2.837	3.209	2.62	2.183	1.914	2.203	2.524	2.426	2.376	2.595	2.455	2.854	2.083	2.452	2.412	2.202	2.411	2.694	2.569	2.178	2.553	2.553
58	D_citri	3.242	3.125	3.36	3.206	3.544	3.221	3.899	3.604	3.625	3.534	3.221	3.605	3.827	3.281	2.923	3.396	3.081	3.055	3.136	3.937	3.087	3.641	3.696	3.57	3.366	3.183	3.518	3.855	2.788	2.809	2.57	2.549	3.048	2.584	2.82	2.344	2.826	3.528	2.822	3.612	3.245	2.773	3.264	3.709	3.511	3.221	3.019	3.019
59	Penelope-like_-_D_virilis	7.597	13.001	12.591	9.935	11.692	9.675	13.091	10.844	10.534	8.72	8.964	11.108	9.925	16.121	16.019	6.924	7.723	13.762	6.583	4.521	8.214	5.741	11.84	10.628	11.195	8.307	10.722	11.92	6.961	6.966	7.808	7.808	8.719	8.571	6.121	5.24	7.68	9.667	13.846	12.809	7.488	6.06	7.736	7.137	10.023	16.035	8.79	8.79
60	D_virilis	7.589	13.001	12.573	9.834	11.692	9.675	13.091	10.727	10.588	8.711	8.889	10.981	9.748	16.121	16.019	6.848	7.71	13.707	6.524	4.521	8.214	5.741	11.719	10.521	11.085	8.239	10.609	11.92	6.952	6.859	7.808	7.649	8.719	8.571	6.028	5.24	7.68	9.667	13.846	12.809	7.488	6.06	7.659	7.081	9.923	16.035	8.823	8.823
61	D_melanogaster	7.597	13.001	12.591	9.935	11.692	9.675	13.091	10.844	10.534	8.72	8.964	11.108	9.925	16.121	16.019	6.924	7.723	13.762	6.583	4.521	8.214	5.741	11.84	10.628	11.195	8.307	10.722	11.92	6.961	6.966	7.808	7.808	8.719	8.571	6.121	5.24	7.68	9.667	13.846	12.809	7.488	6.06	7.736	7.137	10.023	16.035	8.79	8.79
62	Penelope-like_D_americana_texana	7.597	13.001	12.591	9.935	11.692	9.675	13.091	10.844	10.534	8.72	8.964	11.108	9.925	16.121	16.019	6.924	7.723	13.762	6.583	4.521	8.214	5.741	11.84	10.628	11.195	8.307	10.722	11.92	6.961	6.966	7.808	7.808	8.719	8.571	6.121	5.24	7.68	9.667	13.846	12.809	7.488	6.06	7.736	7.137	10.023	16.035	8.79	8.79
63	Penelope-like_D_lummei	7.597	13.001	12.591	9.935	11.692	9.675	13.091	10.844	10.534	8.72	8.964	11.108	9.925	16.121	16.019	6.924	7.723	13.762	6.583	4.521	8.214	5.741	11.84	10.628	11.195	8.307	10.722	11.92	6.961	6.966	7.808	7.808	8.719	8.571	6.121	5.24	7.68	9.667	13.846	12.809	7.488	6.06	7.736	7.137	10.023	16.035	8.79	8.79
64	Penelope-like_D_novamexicana	7.436	12.627	12.476	9.8	11.444	9.513	12.637	11.011	10.438	9.124	9.068	10.926	9.832	16.967	15.818	6.834	7.633	14.299	6.513	4.521	8.918	5.65	11.748	10.54	11.093	8.24	10.615	11.631	6.864	6.906	7.611	7.915	9.038	9.204	6.176	5.072	7.964	9.317	13.452	12.678	7.269	5.934	7.838	7.21	9.937	16.967	8.714	8.714
65	Penelope-like_D_littoralis	7.597	13.001	12.591	9.935	11.692	9.675	13.091	10.844	10.534	8.72	8.964	11.108	9.925	16.121	16.019	6.924	7.723	13.762	6.583	4.521	8.214	5.741	11.84	10.628	11.195	8.307	10.722	11.92	6.961	6.966	7.808	7.808	8.719	8.571	6.121	5.24	7.68	9.667	13.846	12.809	7.488	6.06	7.736	7.137	10.023	16.035	8.79	8.79
66	Penelope-like_D_lacicola	7.518	12.787	12.378	10.173	11.515	9.54	12.799	10.573	11.224	8.767	8.899	11.012	10.013	15.553	15.344	6.845	7.499	13.762	6.506	4.521	8.077	5.787	11.733	10.526	11.062	8.46	10.61	11.735	7.285	7.077	7.589	7.985	8.586	8.448	6.345	5.112	7.778	9.538	13.429	12.675	7.355	6.445	8.154	7.433	10.607	17.715	8.695	8.695
67	Penelope-like_D_montana	6.899	11.499	11.857	12.111	9.085	9.79	15.236	10.706	12.682	7.994	7.1	12.194	8.142	11.54	11.866	6.617	7.539	14.157	6.317	3.072	8.98	5.545	13.563	11.966	12.974	12.535	11.866	13.1	7.128	7.327	6.074	9.938	7.458	8.225	6.79	4.258	8.056	10.456	11.92	13.622	7.74	6.599	8.865	7.231	8.695	9.652	7.082	7.082
68	Penelope-like_D_canadiana	7.528	12.309	12.305	13.713	10.883	9.71	13.55	13.314	16.341	8.215	9.135	11.756	10.385	13.726	17.755	8.473	7.831	13.636	7.758	3.008	6.979	5.425	15.312	14.866	13.148	11.719	23.425	9.419	8.943	8.235	7.979	7.761	7.628	9.191	7.334	5.384	9.706	9.75	14.371	15.472	7.035	5.752	9.172	7.232	10.319	14.239	8.516	8.516
69	Penelope-like_D_kanekoi	6.623	13	11.17	10.781	10.258	9.516	12.687	9.989	11.675	7.547	8.286	9.376	9.148	13.24	12.658	6.357	8.789	12.057	6.821	3.008	6.866	5.228	12.258	11.787	10.5	9.694	14.624	9.083	7.364	7.138	7.907	7.624	8.257	8.308	6.803	5.348	9.465	9.729	14.212	13.164	6.937	5.988	7.389	6.398	10.591	14.62	7.33	7.33
70	Penelope-like_D_ezoana	5.951	12.933	11.394	15.435	9.477	8.9	13.083	12.105	15.156	8.763	7.924	12.299	9.406	11.692	15.45	5.661	6.885	8.816	5.944	0.862	7.11	4.712	10.485	14.008	9.204	8.314	22.95	8.066	7.989	6.501	8.563	8.111	7.276	8.063	6.214	5.802	12.293	12.754	18.738	16.481	5.239	5.403	9.535	7.876	10.39	16.743	8.397	8.397
71	Penelope-like_D_flavomontana	9.523	7.388	10.188	14.799	13.019	7.628	13.099	15.549	15.016	8.313	8.121	14.135	14.961	28.821	17.214	7.994	8.217	20.537	8.307	?	11.138	6.919	14.993	14.365	20.634	14.909	14.37	15.778	8.474	11.333	10.603	10.226	10.871	10.851	10.641	5.085	9.166	11.05	19.022	24.079	14.034	6.966	10.585	10.421	9.616	14.57	10.328	10.328
72	S_calcitrans	2.839	2.93	2.726	2.708	2.779	2.851	2.844	3.117	3.13	3.035	2.857	2.653	3.008	3.738	3.034	2.75	3.574	2.906	2.686	5.915	2.623	3.016	3.249	3.111	3.147	3.015	3.153	4.275	2.869	2.809	2.988	2.826	3.021	2.742	3.101	2.746	2.717	2.957	3.383	3.962	2.943	3.11	3.502	3.933	4.018	3.579	2.947	2.947
73	Neptune_T_nigroviridis	3.373	3.449	3.823	3.694	3.796	3.671	4.496	4.381	4.11	4.311	5.008	4.168	3.957	4.003	3.11	4.343	4.098	4.584	3.89	4.198	5.267	6.18	3.264	3.204	3.135	3.206	3.349	3.33	3.169	3.089	2.223	2.762	2.435	2.9	3.21	2.285	3.101	2.483	2.198	2.984	3.114	2.032	3.551	3.49	3.909	2.558	3.471	3.471
74	Neptune_Hyd_H_vulgaris	3.706	3.304	3.605	3.362	3.488	4.681	3.745	4.017	3.367	3.614	3.491	3.394	3.025	3.219	4.017	3.615	3.72	2.943	3.663	4.164	4.597	4.075	3.082	2.945	2.933	3.294	3.067	3.924	2.723	2.529	2.792	2.278	2.851	2.479	2.673	2.664	2.966	3.232	3.934	3.162	3.088	2.857	2.708	3.384	3.211	3.112	3.317	3.317
75	H_vulgaris	3.764	3.304	3.666	3.452	3.523	4.679	3.864	4.078	3.421	3.665	3.553	3.487	3.098	3.259	3.978	3.603	3.778	3.056	3.758	4.405	4.716	4.19	3.091	2.984	2.971	3.303	3.091	3.975	2.796	2.574	2.858	2.334	2.934	2.55	2.721	2.72	3.085	3.259	4.053	3.224	3.134	2.835	2.7	3.43	3.245	3.189	3.365	3.365
76	Neptune1_Nv_N_vectensis	3.38	3.323	3.379	3.325	3.091	3.44	3.487	3.508	3.325	3.8	3.672	3.555	3.444	3.52	3.018	4.472	3.44	3.118	3.551	3.026	3.709	3.544	2.816	2.851	2.602	2.752	3.13	2.866	2.751	2.614	2.285	2.46	2.54	2.45	2.738	2.088	3.14	3.285	2.58	2.837	2.563	2.841	2.803	3.423	2.962	2.743	3.082	3.082
77	S_kowalevskii	3.416	3.193	3.23	2.89	3.336	3.524	3.215	3.476	3.54	3.117	3.15	3.4	3.358	3.496	3.195	4.061	3.916	3.042	3.604	3.232	3.565	3.34	2.427	2.384	2.656	2.616	2.816	2.967	2.482	2.574	2.887	2.712	2.736	2.306	2.728	2.472	2.779	3.207	3.105	2.731	2.558	2.674	2.873	3.324	2.744	2.203	3.345	3.345
78	C_gigas	3.449	3.262	3.792	2.879	3.906	4.163	3.288	3.625	3.314	3.797	3.614	3.867	3.418	3.311	4.181	3.654	3.327	3.949	3.311	5.835	4.317	4.317	3.88	3.784	3.909	4.019	3.749	4.252	3.135	3.45	2.847	3.025	4.048	2.809	3.777	2.921	3.121	3.926	3.457	3.896	3.619	4.217	3.084	3.293	4.26	3.163	3.388	3.388
79	Neptune1_Ac_A_carolinensis	3.396	3.193	2.98	3.085	3.179	2.951	3.635	3.979	3.938	3.883	3.886	3.545	3.565	3.177	3.527	4.088	3.182	2.476	3.302	4.257	3.839	3.396	3.377	3.264	3.224	3.227	3.151	2.973	2.639	2.707	2.165	2.447	2.461	2.305	2.455	2.231	2.682	2.835	2.905	2.905	2.751	2.593	2.78	3.412	3.026	3.092	3.405	3.405
80	A_carolinensis	3.654	3.193	3.199	3.117	3.558	3.576	3.671	4.201	3.927	4.023	4.07	3.599	3.809	3.658	4.056	4.035	3.228	2.513	3.426	5.789	4.369	3.677	3.39	3.299	3.35	3.311	3.151	3.17	2.596	2.756	2.132	2.435	2.6	2.333	2.587	2.275	2.726	2.956	2.978	2.965	2.83	2.68	2.813	3.36	3.12	3.054	3.558	3.558
81	Neptune2_Ren_A_queenslandica	3.645	3.092	3.375	3.404	3.605	3.796	3.626	3.908	3.304	4.17	3.8	3.504	3.834	3.243	2.885	3.531	3.49	3.025	2.99	3.581	3.739	3.716	2.63	2.713	2.74	2.898	2.999	3.074	2.647	3.109	2.643	2.965	2.929	2.764	3.347	2.183	2.616	3.369	2.849	2.997	3.064	3.322	2.834	3.498	3.517	3.45	3.729	3.729
82	A_queenslandica	3.634	3.092	3.382	3.428	3.587	3.771	3.626	3.89	3.256	4.215	3.825	3.458	3.825	3.229	2.873	3.485	3.49	3.025	2.989	3.527	3.751	3.73	2.664	2.731	2.775	2.888	2.985	3.092	2.601	3.108	2.643	2.926	2.957	2.764	3.339	2.183	2.616	3.369	2.849	2.97	3.063	3.272	2.815	3.448	3.493	3.45	3.76	3.76
83	Neptune1_Xt_X_tropicalis	4.29	3.716	4.365	3.448	4.065	4.003	4.57	4.526	4.713	4.288	4.16	4.479	3.944	4.171	4.335	4.761	4.795	3.667	4.077	4.18	4.52	4.969	4.072	4.087	3.844	3.878	4.584	4.043	3.999	3.612	3.607	4.162	3.519	3.449	3.361	4.05	4.168	4.323	4.085	4.126	3.74	3.734	4.717	5.15	4.421	4.122	4.408	4.408
84	Coprina_Pc1_P_chrysosporium	6.215	4.403	5.262	5.174	5.4	4.579	5.145	5.059	5.199	5.672	4.542	5.036	5.481	4.777	5.113	5.515	5.526	4.698	5.124	5.185	4.785	5.268	4.939	4.702	5.16	4.933	5.307	5.693	4.876	4.439	4.949	4.305	5.061	4.266	4.43	4.462	4.912	5.727	4.492	4.702	4.046	5.168	4.614	4.76	4.953	4.52	5.583	5.583
85	Sm1_S_moellendorffii	4.833	4.749	4.956	4.505	4.652	4.987	4.741	5.039	4.942	4.605	4.16	4.555	5.153	4.722	4.682	4.279	4.589	4.564	4.564	4.107	4.869	5.921	4.179	4.285	4.141	4.299	4.333	4.602	3.738	3.747	3.604	3.573	4.099	3.249	4.023	3.498	3.84	4.06	3.512	3.948	3.453	3.495	4.71	4.335	4.795	3.308	4.194	4.194
86	A_nomius	4.094	3.85	4.43	4.215	3.493	4.001	4.124	5.087	4.823	4.598	4.502	3.564	4.207	4.663	3.912	4.498	4.278	4.742	4.338	3.358	4.082	4.545	4.202	4.124	4.573	4.14	4.786	4.471	3.645	3.735	2.913	3.517	3.911	3.808	3.443	3.231	3.797	4.132	2.787	3.696	3.731	3.596	4.19	4.511	4.388	3.332	3.742	3.742
87	R_toruloides	4.272	3.597	3.991	3.652	3.653	3.193	4.104	3.95	4.378	4.114	3.703	3.474	3.934	3.955	4.016	4.389	3.771	3.007	3.935	3.221	3.599	4.366	3.453	3.46	3.48	3.464	3.602	3.738	2.604	3.285	3.023	2.861	3.112	2.612	2.998	3.391	2.842	3.292	3.01	3.665	2.949	3.028	3.72	3.816	3.318	2.4	3.93	3.93
88	Penelope-like_O_dioica	3.908	3.81	3.448	4.065	3.739	3.67	3.737	3.512	3.909	4.075	4.206	4.084	4.158	3.652	4.071	4.36	4.137	3.709	3.27	4.013	3.304	3.537	3.314	3.089	3.126	3.001	3.344	3.372	3.448	3.506	2.927	3.132	3.971	3.336	3.714	3.501	3.579	3.697	4.071	3.52	2.965	3.223	3.533	3.635	3.742	2.967	3.409	3.409
89	O_dioica	3.7	3.337	3.86	4.457	3.772	3.742	4.087	4.101	4.348	4.155	4.283	4.172	3.901	3.657	3.794	4.2	3.908	3.31	3.146	3.215	3.26	4.156	3.424	3.393	3.321	3.337	3.596	3.55	3.69	3.598	3.251	3.017	4.083	3.859	3.579	3.652	3.864	3.8	3.534	3.811	3.293	3.288	3.794	4.011	3.643	3.195	3.894	3.894
90	Nematis_Cr_C_remanei	3.311	3.035	3.272	3.492	3.089	3.386	3.303	3.401	4.153	4.048	4.204	4.028	3.322	3.463	3.678	4.106	4.036	3.706	3.463	3.158	4.193	3.879	3.397	3.545	3.146	3.298	3.764	2.871	3.786	3.471	2.91	3.346	3.414	3.381	3.231	2.718	3.775	3.51	3.29	3.754	3.14	3.044	3.917	4.244	3.74	3.805	3.476	3.476
91	C_remanei	3.311	3.035	3.272	3.492	3.089	3.386	3.303	3.401	4.153	4.048	4.204	4.028	3.322	3.463	3.678	4.106	4.036	3.706	3.463	3.158	4.193	3.879	3.397	3.545	3.146	3.298	3.764	2.871	3.786	3.471	2.91	3.346	3.414	3.381	3.231	2.718	3.775	3.51	3.29	3.754	3.14	3.044	3.917	4.244	3.74	3.805	3.476	3.476
92	Nematis_C4_C_brenneri	3.339	3.093	3.38	3.592	3.349	3.899	3.875	4.287	3.993	4.346	4.46	3.168	3.108	3.999	4.11	4.49	3.701	3.711	3.225	3.019	4.229	4.311	2.884	3.01	2.876	2.977	3.525	2.906	3.192	3.069	3.433	3.149	3.569	3.595	3.064	3.076	3.283	3.989	3.264	3.276	3.069	3.095	3.737	3.534	3.467	3.874	2.936	2.936
93	Nematis_Pp_P_pacificus	3.455	3.364	3.649	3.194	3.066	3.091	3.469	4.096	3.848	4.095	4.059	3.853	3.348	3.588	4.19	5.02	3.614	3.354	3.716	3.801	3.477	3.48	3.25	3.166	3.078	3.544	3.35	3.026	3.696	3.227	3.003	2.786	3.332	3.009	2.86	2.749	3.456	3.723	3.092	2.987	3.091	3.287	3.361	3.951	3.545	3.667	3.634	3.634
94	A_ceylanicum	3.531	3.259	3.871	3.63	2.846	2.996	3.2	3.851	3.697	3.803	3.824	3.623	3.326	3.608	3.372	3.713	3.241	3.343	2.937	4.024	3.827	3.827	2.804	2.859	2.49	2.868	3.261	2.721	4.071	2.933	2.785	3.253	3.097	2.89	3.189	2.413	2.962	4.082	3.202	3.35	2.948	3.415	2.757	3.514	3.243	3.329	3.187	3.187
95	H_contortus	3.292	3.218	3.331	3.486	3.117	3.025	3.566	3.882	3.731	4.081	4.038	3.375	3.247	3.369	3.228	3.734	3.099	3.206	2.647	3.025	3.251	3.371	2.99	3.38	2.786	2.933	3.36	2.687	3.552	2.835	2.246	2.733	2.572	2.448	2.696	2.854	3.073	3.348	2.982	3.493	2.9	2.98	2.857	3.642	3.519	3.09	3.183	3.183
96	P_brassicae	4.017	4.081	4.093	4.143	4.675	4.844	4.969	5.252	4.609	4.491	4.144	4.235	5.24	4.686	5.322	3.405	4.555	4.924	3.818	5.969	5.069	5.151	4.317	3.919	4.24	4.07	3.905	4.84	3.58	4.297	3.212	2.933	4.305	3.28	4.009	3.303	3.206	3.666	3.948	3.935	3.91	4.357	3.873	4.442	4.401	3.617	4.425	4.425
97	O_mykiss	4.066	2.828	4.374	4.016	3.205	3.139	4.032	4.254	4.646	3.826	4.295	4.361	4.273	4.656	4.344	5.084	4.972	3.744	4.264	4.282	3.149	2.733	3.481	3.256	3.392	3.591	3.57	3.11	3.805	3.233	2.111	2.864	3.019	3.142	3.546	3.123	3.331	3.524	3.069	3.434	3.856	2.559	3.981	4.591	3.779	3.245	3.623	3.623
98	Penelope_Dw_D_willistoni	5.753	5.034	5.489	4.911	4.61	4.791	5.98	5.842	7.469	5.938	5.829	5.676	4.722	5.312	5.81	6.743	6.669	6.2	5.583	4.705	3.452	3.689	5.206	5.375	5.334	5.277	6.254	4.01	5.291	4.52	3.578	4.551	4.322	4.68	5.09	4.366	5.861	4.336	6.115	6.329	5.185	4.046	6.696	6.082	6.511	3.623	6.541	6.541
99	Penelope_Ae.A_-_A_aegypti	5.344	5.561	5.3	5.037	5.041	5.969	6.119	5.313	5.92	5.972	5.274	4.108	4.674	4.741	5.436	5.505	7.338	6.417	4.399	4.6	4.01	4.728	5.134	5.422	4.678	4.905	6.531	5.032	7.011	4.461	4.621	4.971	4.785	4.409	4.622	5.791	5.615	4.89	11.705	6.622	5.954	5.05	9.592	7.504	8.14	7.796	6.008	6.008
100	Pt1_P_tricornutum	5.058	6.187	5.8	4.935	5.259	6.018	5.521	5.014	5.236	5.684	5.411	4.8	5.485	4.926	5.044	4.973	4.617	4.079	4.759	4.687	6.674	5.932	4.379	4.681	4.213	4.725	4.815	4.431	3.966	3.773	4.523	4.138	4.803	3.997	3.778	4.37	4.339	5.198	3.999	3.951	5.049	4.63	4.384	4.988	4.113	4.798	4.68	4.68
101	L_humile	3.53	2.125	3.664	3.177	1.726	1.719	2.506	2.501	2.574	3.251	2.999	3.806	3.189	2.524	1.677	2.445	3.988	3.562	3.389	4.42	2.525	2.27	4.033	3.96	4.247	3.883	3.881	2.815	3.619	3.869	2.419	3.489	3.348	4.242	4.203	2.832	3.212	3.48	2.422	4.422	3.9	1.947	3.915	3.467	5.417	2.264	3.765	3.765
102	Gypsy-Like_D_melanogaster	5.36	5.763	5.183	5.254	4.867	5.72	5.558	4.647	5.236	6.018	4.969	5.321	5.005	4.458	4.997	5.178	4.785	4.887	4.684	4.86	5.666	5.013	5.12	4.826	5.069	5.072	5.13	4.682	6.951	5.009	4.971	5.73	5.661	5.142	5.273	5.671	7.288	6.534	6.654	5.683	4.713	5.328	5.168	5.572	6.017	6.028	6.026	6.026
Table. Estimates of Evolutionary Divergence between Sequences
The number of amino acid substitutions per site from between sequences are shown. Analyses were conducted using the JTT matrix-based model [1]. The rate variation among sites was modeled with a gamma distribution (shape parameter = 1). The analysis involved 102 amino acid sequences. All ambiguous positions were removed for each sequence pair. There were a total of 417 positions in the final datas…
1. Jones D.T.	Taylor W.R.	and Thornton J.M. (1992). The rapid generation of mutation data matrices from protein sequences. Computer Applications in the Biosciences 8: 275-282.
2. Kumar S.	Stecher G.	and Tamura K. (2016). MEGA7: Molecular Evolutionary Genetics Analysis version 7.0 for bigger datasets.Molecular Biology and Evolution 33:1870-1874.
Disclaimer: Although utmost care has been taken to ensure the correctness of the caption	the caption text is provided "as is" without any warranty of any kind. Authors advise the user to carefully check the caption prior to its use for any purpose and report any errors or problems to the authors immediately (www.megasoftware.net). In no event shall the authors and their employers be liable for any damages	including but not limited to special	consequential	or other damages. Authors specifically disclaim all other warranties expressed or implied	including but not limited to the determination of suitability of this caption text for a specific purpose	use	or application.
[truncated: 53 more columns]

## Sheet: R1 L. boulardi
		1	2	3	4	5	6	7	8	9	10	11	12	13	14	15	16	17	18	19	20	21	22	23	24	25	26	27	28	29	30	31	32	33	34	35	36	37	38	39	40	41	42	43	44	45	46	47	48
1	T_castaneum
2	D_ponderosae	1.598
3	N_vitripennis	1.796	2.004
4	D_melanogaster	2.469	2.302	2.465
5	C_capitata	2.168	2.103	1.817	1.353
6	A_albopictus	1.867	2.008	1.781	1.333	1.189
7	LINER1-2_NVi_-_N_vitripennis	2.018	2.006	1.764	1.364	1.07	1.023
8	D_willistoni	2.153	2.451	1.909	1.735	1.003	1.311	1.148
9	R1-4_DAn_-_D_ananassae	1.937	2.131	1.953	1.682	1.189	1.319	1.298	1.141
10	F_arisanus	2.102	2.299	2.288	1.443	1.219	2.527	0.94	1.869	1.208
11	Cl149_Contig3_RT	2.116	2.12	2.324	2.004	1.748	1.363	1.576	1.645	1.829	2.009
12	Cl72_CONTIG131_RT	1.867	2.232	2.068	1.921	1.747	1.643	1.46	1.75	1.632	1.838	0.607
13	Cl72_CONTIG82_RT	2.123	2.205	1.986	2.626	1.781	2.221	2.114	1.393	1.501	1.914	0.714	0.259
14	Cl72_CONTIG85_RT	2.082	2.214	2.005	2.607	1.775	1.942	2.104	1.393	1.498	1.906	0.704	0.256	0
15	Cl72_Contig2_RT	2.453	2.319	?	2.148	1.979	?	1.634	?	1.674	1.655	0.631	0.251	0.092	0.092
16	Cl72_Contig7_RT	2.242	2.155	2.111	2.245	2.04	1.642	1.795	2.066	1.926	1.891	0.709	0.438	0.539	0.532	0.214
17	SART-1_APi_-_A_pisum	2.094	2.08	2.047	2.028	1.801	1.733	1.853	2.074	1.653	1.771	1.684	1.66	1.549	1.523	1.632	1.848
18	D_yakuba	2.002	2.141	1.216	2.246	1.906	1.679	1.839	1.689	1.736	1.975	1.902	1.77	1.478	1.476	1.74	1.954	2.008
19	D_alloeum	2.196	2.063	1.786	1.649	1.355	0.695	1.012	0.778	1.359	0.502	1.866	1.478	1.931	1.931	1.855	2.221	1.904	2.04
20	A_gambiae	2.763	2.541	2.62	2.228	1.918	1.66	1.839	1.791	2.035	1.912	2.482	2.236	2.352	2.337	2.396	2.51	2.504	2.356	1.864
21	C_sesamiae	2.264	2.273	2.072	2.018	2.091	1.432	1.741	1.788	1.767	1.929	2.227	2.342	2.599	2.594	2.101	2.074	2.334	1.769	2.078	2.122
22	D_mojavensis	2.226	2.068	0	2.55	2.399	?	2.06	0	2.542	1.943	2.418	0	0	0	2.592	2.619	2.772	1.325	2.643	2.951	2.154
23	M_occidentalis	2.071	1.957	2.717	2.545	2.136	1.733	1.887	2.024	1.916	1.967	2.065	1.925	1.902	1.912	2.285	2.317	2.139	2.156	2.322	2.539	2.402	2.569
24	L_niger	2.542	2.98	2.671	2.7	2.234	1.976	2.274	2.455	2.321	2.312	2.328	2.169	2.382	2.367	2.349	2.71	2.406	2.398	2.267	2.95	2.862	2.485	2.547
25	C_floridanus	2.453	3.027	2.956	2.521	2.261	1.946	2.247	2.642	2.443	2.483	2.505	2.453	2.422	2.422	2.391	2.709	2.417	2.374	2.418	2.853	2.776	2.569	2.642	1.231
26	P_salmonis	2.667	2.553	2.723	2.391	2.493	2.365	2.217	2.679	2.33	2.283	2.206	2.128	2.309	2.337	2.262	2.628	2.349	2.419	2.259	2.695	2.815	2.461	2.463	1.567	1.904
27	P_xuthus	2.893	2.73	3.381	2.53	2.437	2.223	2.546	2.646	2.312	2.461	2.465	2.604	2.591	2.572	2.333	2.815	2.522	2.648	2.564	2.849	3.014	2.821	2.855	1.723	2.049	0.755
28	P_machaon	2.776	2.602	2.968	2.564	2.651	2.417	2.557	3.218	2.545	2.435	2.377	2.449	2.756	2.733	2.279	2.71	2.69	2.669	2.367	2.761	2.874	2.464	2.676	1.886	2.098	0.942	0.921
29	P_polytes	2.888	2.491	3.499	2.444	2.512	3.228	2.28	4.187	2.211	2.331	2.347	2.497	2.709	2.689	2.323	2.887	2.544	2.74	2.417	2.376	3.061	3.031	2.801	1.891	2.138	0.918	0.881	0.66
30	B_mori	2.773	2.682	3.456	2.783	2.818	2.588	2.328	2.627	2.402	2.504	2.428	2.375	3.23	3.199	2.302	2.658	2.463	2.577	2.301	2.766	3.091	2.583	2.731	1.804	2.233	0.88	0.938	1.028	0.987
31	D_plexippus	2.751	2.832	2.842	2.49	2.531	2.361	2.343	2.624	2.399	2.297	2.424	2.37	2.576	2.522	2.38	2.733	2.581	2.566	2.468	2.584	2.888	2.539	2.619	1.739	2.076	0.902	0.936	1.012	1.02	0.78
32	C_biroi	2.635	2.641	4.885	2.617	2.354	3.604	2.24	3.294	2.154	2.335	2.166	2.497	2.664	2.664	2.281	2.509	2.204	2.507	2.343	2.481	2.803	2.589	2.045	1.781	2.043	0.96	1.066	1.087	1.179	1.025	1.142
33	M_pharaonis	3.183	2.788	3.436	2.651	2.295	2.628	2.237	2.815	1.997	2.449	2.426	2.656	3.229	3.197	2.608	2.484	2.089	2.782	2.091	2.585	3.052	3.644	2.866	1.714	2.411	1.101	1.202	1.17	1.187	1.025	1.133	0.995
34	H_saltator	2.82	2.838	3.526	2.782	2.61	2.906	2.668	3.671	2.166	2.269	2.582	3.144	3.452	3.362	2.616	2.924	2.499	2.864	2.672	2.861	3.007	2.821	2.686	1.889	2.426	1.501	1.547	1.485	1.567	1.491	1.437	1.216	1.311
35	W_auropunctata	2.784	2.912	3.57	3.122	2.656	2.675	2.585	3.293	2.703	2.607	2.703	2.481	2.599	2.58	2.168	2.964	2.754	2.786	2.681	3.144	2.808	2.594	2.789	1.852	1.877	1.868	2.03	2.068	2.077	1.864	1.826	1.723	1.962	1.926
36	V_emeryi	2.745	2.717	3.721	2.565	2.277	1.991	2.133	2.118	2.256	2.612	2.351	2.156	2.397	2.348	2.316	2.487	2.571	2.57	2.484	2.836	2.693	2.684	2.832	1.506	1.669	1.928	2.156	2.15	2.27	2.07	1.984	1.915	2.122	2.326	1.941
37	S_invicta	3.031	2.213	0	2.848	2.43	?	2.218	0	1.912	1.943	2.047	2.038	1.419	1.419	2.007	2.563	2.539	2.442	2.804	2.383	2.512	2.6	2.56	1.989	2.264	1.115	1.104	1.352	1.248	1.202	1.052	0.955	1.095	1.349	1.866	1.958
38	L_humile	3.238	2.765	3.31	2.912	2.631	2.437	2.855	2.691	2.741	2.912	2.776	2.709	2.58	2.526	2.403	3.103	2.797	2.829	3.036	3.071	3.024	3.698	2.745	2.207	2.219	1.927	2.238	2.202	2.094	2.156	1.997	1.682	2.029	2.054	1.946	2.35	1.819
39	O_abietinus	2.696	2.742	3.475	2.625	2.439	2.665	2.371	3.149	2.067	2.406	2.756	2.722	3.306	3.274	2.416	2.903	2.263	2.438	2.223	2.355	3.135	2.818	2.405	1.795	2.334	1.107	1.432	1.281	1.272	1.116	1.353	0.895	1.225	1.221	1.903	2.095	0.96	1.916
40	A_pisum	2.109	1.93	2.17	2.108	1.704	1.867	1.661	1.864	1.896	2.199	1.69	2.135	1.866	1.832	2.758	2.019	1.553	2.362	1.796	2.43	2.222	0	2.383	2.6	2.857	2.267	2.513	2.591	2.212	2.72	2.622	2.517	2.159	2.438	2.992	2.312	3.437	2.943	2.606
41	M_demolitor	2.205	2.26	1.898	2.466	1.936	1.619	1.712	1.878	1.981	2.089	2.293	2.077	2.681	2.625	2.112	2.35	2.235	1.452	1.615	2.65	1.377	0	2.175	2.682	2.621	2.558	3.121	2.826	2.7	2.991	3.008	2.751	2.681	3.23	3.134	2.687	2.394	2.98	2.882	2.649
42	C_floridanum	2.635	3.124	2.612	2.793	2.431	?	2.071	3.172	2.861	2.217	2.405	1.982	2.266	2.266	2.551	2.451	2.558	2.078	1.955	2.85	2.403	2.556	2.639	2.984	2.799	2.956	3.159	3.128	2.668	3.121	2.944	3.185	3.017	3.248	3.05	2.952	2.989	3.209	3.062	2.315	2.115
43	D_persimilis	2.478	2.349	2.671	1.772	1.448	1.601	1.624	1.485	1.261	1.43	2.423	1.825	1.814	1.803	2.343	2.444	2.152	2.168	1.783	2.356	2.169	2.676	2.89	2.84	3.147	2.764	3.02	2.84	2.819	2.555	2.434	2.263	2.43	2.501	2.644	2.684	2.199	3.481	2.441	2.194	2.261	3.303
44	S_mimosarum	3.521	3.399	4.259	3.587	3.614	4.075	3.691	3.711	3.727	3.702	3.641	3.785	3.628	3.629	2.997	3.636	3.325	3.498	4.463	3.772	3.932	3.387	3.329	3.912	3.858	3.677	3.771	3.726	4.016	4.263	3.814	3.682	3.683	4.177	4.043	3.826	3.571	3.709	4.161	3.788	3.889	4.01	3.713
45	B_germanica	4.05	3.436	4.46	3.766	3.605	2.83	3.622	4.036	3.252	2.918	3.773	3.363	3.093	3.098	3.537	3.904	3.869	3.86	3.997	4.124	3.873	4.913	3.686	3.959	3.603	3.754	3.841	3.826	3.563	3.998	3.683	3.609	3.667	4.162	3.677	3.484	3.926	3.902	4.046	3.886	3.742	4.446	3.592	2.709
46	I_scapularis	3.518	3.699	5.078	3.795	3.315	4.094	3.286	5.232	3.288	3.834	4.189	4.408	3.765	3.765	3.301	3.87	3.627	3.821	2.973	3.201	4.145	2.885	3.549	3.951	4.219	3.911	3.918	4.028	4.113	4.318	4.198	3.887	3.995	4.483	4.497	3.969	3.225	3.942	4.154	4.119	4.421	5.049	3.716	2.882	2.204
47	A_transitella	3.894	3.242	3.069	3.59	4.046	2.96	3.461	2.988	3.279	4.128	3.406	3.095	2.845	2.845	3.372	3.855	3.547	3.531	4.496	3.61	3.685	4.824	3.713	4.058	4.415	3.979	4.386	4.122	4.296	4.116	4.283	4.185	4.622	4.429	4.37	4.036	4.224	4.035	4.121	2.848	3.691	3.971	3.544	2.967	2.624	2.942
48	P_x_bretschneideri	3.86	3.605	3.734	3.531	3.835	3.272	3.638	4.346	3.541	3.53	3.799	3.089	2.996	2.996	3.671	3.728	3.357	3.224	3.693	3.829	3.729	4.286	3.107	4.368	4.673	4.416	4.648	4.165	4.109	4.572	4.826	4.423	4.336	4.464	4.514	3.942	3.977	4.524	4.258	3.649	4.003	5.366	3.498	2.947	2.59	3.017	0.602
49	P_xylostella	3.425	3.245	3.373	3.217	3.72	3.276	3.28	3.002	3.147	3.46	3.353	3.054	2.916	2.916	3.648	3.231	2.967	3.318	3.726	3.372	3.672	4.503	3.089	3.868	4.225	3.937	4.158	3.749	4.062	4.045	4.308	4.142	4.134	4.341	4.081	4.036	3.992	4.045	4.251	3.052	3.479	4.473	3.478	2.849	2.497	3.01	0.591	0.004
50	S_japonica	3.607	3.414	6.633	3.025	3.54	?	3.254	?	3.503	3.461	3.233	3.213	3.182	3.182	3.239	3.29	3.131	3.298	3.837	3.397	3.612	3.206	3.526	3.303	3.208	3.359	3.66	3.25	3.336	3.672	3.518	3.65	3.741	3.489	3.441	3.413	3.285	4.08	4.054	3.713	4.221	4.195	3.288	2.804	2.818	2.97	1.344	1.137
51	Retroelement_R1DM_-_D_melanogaster	4.769	4.05	5.305	3.938	3.901	3.669	3.852	3.271	3.536	4.007	3.855	4.151	4.021	4.063	3.872	4.391	4.196	3.973	4.343	4.573	4.152	5.154	4.5	4.454	4.65	4.104	4.638	4.141	4.688	4.032	4.302	4.554	4.479	3.963	4.583	4.305	4.193	4.268	4.157	3.742	4.532	6.259	3.572	3.616	3.739	3.445	3.497	3.4
52	Retroelement_R1Sc_-_S_coprophila	4.595	4.668	6.019	3.956	4.02	3.706	3.781	4.716	3.64	3.85	3.756	4.319	3.594	3.596	3.683	4.48	4	4.746	4.356	4.738	4.52	4.887	4.297	4.34	4.548	4.031	4.117	4.235	4.373	4.291	4.416	3.954	3.934	4.138	4.792	4.514	3.736	4.353	4.025	4.478	5.209	5.826	3.656	3.875	3.56	3.823	3.704	3.93
53	Retroelement_R1NvA_-_N_vitripennis	4.909	4.12	5.02	4.004	4.393	4.345	3.678	3.751	4.3	3.998	4.071	4.127	4.936	4.822	?	4.587	3.888	4.951	4.082	4.295	5.068	?	5.176	4.76	5.773	4.351	4.706	4.97	4.471	4.376	4.333	5.319	4.448	4.617	5.634	4.946	?	5.798	5.171	5.218	4.464	3.515	4.348	5.092	4.248	4.439	3.916	3.849
54	Retroelement_R1NvB_-_N_vitripennis	5.017	4.563	5.006	4.126	4.471	3.808	3.527	3.884	4.231	3.854	4.29	4.545	4.806	4.687	?	5.028	3.809	5.664	4.369	4.577	4.232	?	4.71	5.448	6.351	4.916	5.453	5.245	4.132	5.007	4.613	5.354	5.055	5.563	5.838	6.074	?	5.177	5.939	5.286	5.121	5.524	4.253	4.457	3.668	4.972	3.504	4.057
55	D_citri	2.69	2.386	2.348	2.963	2.516	1.634	2.333	3.522	2.725	2.39	2.407	2.053	2.002	2.013	3.496	2.716	2.475	2.89	2.664	2.833	3.038	4.875	2.184	3.5	3.357	3.19	3.593	3.502	3.258	3.782	3.453	3.545	3.296	3.681	3.582	3.418	3.667	3.464	3.118	2.043	2.066	3.485	2.351	3.766	3.866	3.804	3.977	3.458
56	H_capsulatum_NAm1	4.443	3.914	4.746	4.593	4.136	3.845	3.828	4.742	4.055	4.642	4.083	4.034	5.176	5.128	3.768	4.168	4.161	4.212	4.271	4.03	4.811	5.323	4.16	4.551	4.715	4.742	5.04	4.891	4.172	4.98	4.97	4.2	4.122	4.594	5.284	4.201	3.992	5.503	5.137	4.985	3.932	5.308	4.163	4.232	3.942	3.789	3.806	3.886
57	P_brasilianum	4.81	4.206	5.071	4.698	4.222	3.451	4.089	4.514	3.941	4.712	4.215	4.148	4.85	4.809	4.012	4.478	4.45	4.599	4.799	4.785	4.308	6.211	4.476	5.44	5.05	4.778	5.199	5.442	4.049	5.339	5.397	4.133	4.938	5.527	5.178	4.335	4.944	6.171	4.711	5.065	3.878	5.344	4.887	4.462	4.58	4.003	4.354	4.2
58	T_tonsurans_CBS	4.772	4.077	4.943	4.692	4.33	3.653	4.08	4.496	4.045	4.821	4.056	4.186	5.334	5.283	3.779	4.504	4.427	4.261	4.808	4.508	4.31	6.122	4.514	5.146	5.09	4.705	4.965	5.05	4.182	5.03	5.324	4.164	4.592	5.31	5.351	4.356	4.497	5.887	4.826	5.137	4.07	4.945	4.615	4.723	4.366	4.315	4.196	3.973
59	T_cinnabarina	4.817	4.529	4.974	5.22	4.427	3.447	4.347	4.664	4.184	4.461	4.134	3.96	4.402	4.273	4.038	4.666	4.659	4.488	4.587	4.852	4.445	5.725	5.152	5.421	5.286	4.967	5.064	4.985	4.071	5.301	5.321	4.452	4.684	5.024	5.302	5.237	4.395	5.165	5.206	4.867	4.747	4.889	4.619	5.198	4.588	4.331	4.565	4.259
60	E_necator	4.235	4.679	5.504	4.966	4.229	3.921	4.313	5.341	4.404	3.918	4.17	4.547	5.187	5.019	3.701	4.446	4.436	4.073	4.178	5.292	4.316	6.253	4.818	5.181	4.583	4.925	5.634	5.236	4.237	5.057	4.739	3.874	4.499	5.01	5.038	4.157	4.134	4.981	4.901	6.024	4.071	5.299	4.254	5.307	4.399	3.783	4.618	5.094
61	A_aegypti	4.502	4.729	5.26	4.138	3.751	4.769	4.251	5.818	3.741	4.002	4.756	4.64	4.402	4.396	4.229	4.713	4.446	4.383	4.043	4.788	4.467	4.353	4.593	4.536	4.297	4.323	4.521	4.522	3.884	4.523	4.573	4.381	4.88	4.578	5.228	4.321	3.946	5.184	4.51	4.434	4.151	4.86	4.241	4.111	4.384	4.349	4.091	3.922
62	Retroelement_R1Pj3_-_P_japonica	4.901	5.416	5.504	4.358	4.903	3.114	3.27	6.186	4.133	4.016	4.375	4.309	4.757	4.757	3.783	4.723	4.436	4.824	3.827	4.614	3.915	3.779	3.915	4.513	5.404	4.553	4.323	4.696	4.254	5.369	4.793	4.38	5.643	4.035	3.876	4.755	3.666	4.767	4.606	4.942	6.092	4.492	5.635	5.234	4.371	9.049	4.191	5.406
63	D_virilis	2.653	2.442	0	2.383	1.609	?	1.517	0	1.804	1.891	2.346	0	0	0	2.397	2.563	2.911	2.781	2.02	2.732	3.103	2.975	2.668	3.264	2.878	3.081	3.1	3.264	2.725	2.782	3.099	2.986	2.918	3.177	2.922	3.117	3.129	3.971	2.527	0	0	3.846	3.489	4.241	4.224	3.185	4.108	4.095
64	M_rotundata	3.179	2.725	0	3.58	2.923	?	3.119	0	2.565	2.849	3.151	2.284	2.686	2.686	3.182	3.15	3.415	3.194	3.446	3.632	3.237	3.56	3.497	3.358	3.083	2.946	3.332	3.094	3.566	2.909	3.043	2.802	2.555	3.496	3.453	3.198	3.47	3.692	2.733	1.531	2.626	3.714	3.213	4.037	4.913	3.256	4.647	4.574
	Table. Estimates of Evolutionary Divergence between Sequences
	The number of amino acid substitutions per site from between sequences are shown. Analyses were conducted using the JTT matrix-based model [1]. The rate variation among sites was modeled with a gamma distribution (shape parameter = 1). The analysis involved 64 amino acid sequences. All ambiguous positions were removed for each sequence pair. There were a total of 7989 positions in the final datas…
	1. Jones D.T.	Taylor W.R.	and Thornton J.M. (1992). The rapid generation of mutation data matrices from protein sequences. Computer Applications in the Biosciences 8: 275-282.
	2. Kumar S.	Stecher G.	and Tamura K. (2016). MEGA7: Molecular Evolutionary Genetics Analysis version 7.0 for bigger datasets.Molecular Biology and Evolution 33:1870-1874.
	Disclaimer: Although utmost care has been taken to ensure the correctness of the caption	the caption text is provided "as is" without any warranty of any kind. Authors advise the user to carefully check the caption prior to its use for any purpose and report any errors or problems to the authors immediately (www.megasoftware.net). In no event shall the authors and their employers be liable for any damages	including but not limited to special	consequential	or other damages. Authors specifically disclaim all other warranties expressed or implied	including but not limited to the determination of suitability of this caption text for a specific purpose	use	or application.
[truncated: 15 more columns]

## Sheet: Loa L. boulardi
		1	2	3	4	5	6	7	8	9	10	11	12	13	14	15	16	17	18	19	20	21	22	23	24	25	26	27	28	29	30	31	32	33	34	35	36	37	38	39	40	41	42	43	44	45	46	47	48
1	W_auropunctata
2	L_humile	0.811
3	S_invicta	0.956	0.661
4	Loa-1_SIn_S_invicta	0.749	0.528	0.103
5	CL172_Contig6	1.512	1.375	1.72	1.59
6	D_quadriceps	1.312	1.608	2.259	1.886	1.796
7	D_alloeum	1.426	1.675	1.895	1.645	1.945	1.507
8	N_vitripennis	1.641	1.568	1.996	1.692	1.723	2.507	2.109
9	T_pretiosum	1.632	1.819	1.913	1.612	2.105	1.867	1.668	1.095
10	CL172_Contig5	1.56	2.029	1.777	1.405	0	0	0	1.245	0.854
11	T_septentrionalis	1.427	1.558	2.346	1.917	2.903	3.551	3.556	2.746	2.736	2.514
12	D_subobscura	2.742	2.652	2.654	2.509	2.697	2.702	2.505	3.41	2.97	2.695	4.935
13	D_miranda	2.99	2.849	2.759	2.708	3.063	3.437	2.555	3.679	3.132	3.177	5.591	0.796
14	L_niger	3.286	2.895	2.994	2.845	3.008	2.577	2.912	3.4	2.704	2.343	4.978	1.837	2.131
15	P_xylostella	2.205	2.193	2.287	2.144	2.082	2.397	2.181	2.251	1.943	2.119	4.088	2.808	2.872	2.796
16	B_tryoni	2.378	2.427	2.437	2.239	2.135	2.255	2.469	2.448	2.154	2.321	3.835	2.604	2.469	2.429	1.524
17	B_cucurbitae	1.571	1.581	2.338	1.991	1.746	1.944	2.206	2.066	2.13	2.754	4.063	2.882	2.618	2.657	1.587	0.652
18	A_aegypti	2.161	2.086	2.324	2.027	2.276	2.55	2.488	2.362	2.097	1.822	5.032	2.351	2.569	2.675	1.86	1.933	2.357
19	H_halys	2.424	2.045	2.362	2.268	1.89	2.153	2.632	2.586	2.536	0	4.506	3.218	3.15	3.32	1.926	1.801	1.669	2.356
20	D_citri	2.06	1.954	2.268	2.204	1.971	2.043	2.366	2.49	2.558	1.122	4.019	3.069	3.336	3.011	1.631	2.035	1.765	2.456	1.886
21	P_machaon	2.167	2.144	2.619	2.588	2.011	2.625	2.663	2.991	2.677	2.754	3.175	2.623	2.899	3.074	1.932	2.052	1.569	2.292	2.715	2.316
22	F_arisanus	2.535	3.284	2.966	2.551	2.572	2.893	2.863	3.101	2.687	1.673	5.032	2.838	3.303	3.428	2.774	2.764	2.874	2.614	3.087	2.954	3.271
23	P_dominula	2.286	2.541	2.428	2.046	2.548	2.92	2.967	2.366	2.17	1.391	5.074	2.638	2.718	2.74	2.054	2.178	2.107	2.169	2.61	2.373	2.957	1.532
24	M_demolitor	1.776	2.323	2.545	2.019	1.967	2.074	2.466	1.97	1.814	1.739	4.215	2.016	2.399	2.163	2.073	1.852	1.774	1.801	2.303	1.825	2.441	1.559	1.09
25	A_rosae	2.693	2.847	2.49	2.501	2.558	2.471	2.743	3.144	2.866	6.796	3.052	2.866	3.204	3.277	2.256	2.324	2.224	3.324	2.709	2.347	3.144	1.736	1.15	0.827
26	P_tepidariorum	2.396	2.645	2.564	2.534	1.952	2.504	2.641	2.676	2.437	2.69	4.052	2.659	2.859	3.211	2.263	1.738	2.125	2.393	2.324	2.227	2.572	3.323	2.635	2.212	2.772
27	M_domestica	2.596	2.471	2.294	2.608	2.613	2.995	3.304	2.939	2.52	0	4.078	2.636	2.694	3.08	2.27	2.501	1.898	2.869	3.075	3.245	2.787	4.23	2.889	1.96	3.815	3.441
28	D_yakuba	3.112	2.739	3.25	3.175	2.965	2.905	3.092	3.359	3.115	2.984	7.546	2.529	2.668	3.235	3.33	2.404	2.315	2.627	3.644	3.268	3.193	4.642	3.043	2.153	3.262	3.815	2.865
29	D_novaeangliae	2.751	2.434	2.592	2.464	2.681	2.412	2.471	2.475	2.349	2.829	3.463	3.117	3.25	3.265	2.705	2.485	2.487	2.767	2.908	2.575	2.9	3.1	2.597	2.395	3.205	2.794	3.017	3.344
30	D_ponderosae	2.427	2.843	3.345	3.166	2.756	3.588	4.176	3.813	4.159	9.722	6.368	4.298	4.32	4.793	2.896	2.99	3.009	3.699	3.04	3.04	2.863	4.938	3.121	2.936	4.545	2.895	4.606	5.199	3.885
31	R_solani	3.67	3.925	3.278	3.407	3.9	3.736	4.759	4.684	4.175	6.257	5.982	4.025	3.564	5.154	4.093	3.379	4.589	4.259	4.304	4.751	3.902	4.714	3.613	3.987	4.776	4.043	4.619	4.316	4.233	4.913
32	T_cinnabarina	3.638	3.759	4.122	3.635	4.253	4.116	3.887	4.162	4.123	4.258	6.967	3.792	3.546	4.513	4.037	3.528	4.815	3.911	4.907	4.252	3.642	4.364	4.463	4.472	5.099	4.141	3.904	4.233	4.348	4.339	2.016
33	T_stipitatus	4.149	3.621	3.682	3.636	4.08	5.094	4.503	4.599	4.558	5.725	9.092	4.619	4.914	4.896	4.791	4.405	3.196	4.26	4.543	4.064	4.383	4.473	4.757	4.529	6.412	4.884	5.629	4.896	5.218	4.714	3.803	3.725
34	S_sclerotiorum	4.065	4.08	4.133	4.335	4.572	4.274	4.111	5.203	4.585	6.505	6.293	4.586	4.458	5.268	3.871	3.879	3.122	4.126	4.47	3.625	4.989	5.204	5.292	4.271	5.935	4.881	4.56	5.442	4.682	4.473	3.88	3.767	2.339
35	C_variegatus	3.842	3.871	4.747	4.116	4.297	3.607	3.542	4.313	4.286	3.57	9.28	4.049	4.167	4.723	3.917	3.995	3.497	3.966	4.161	4.462	3.785	6.847	4.788	3.515	6.482	4.869	4.573	4.951	5.099	5.576	4.998	3.67	5.417	5.369
36	S_rhinocerous	3.974	3.815	4.392	4.117	4.279	3.997	4.099	4.382	4.207	7.767	9.523	4.217	4.379	4.831	4.619	4.148	3.174	4.733	4.296	4.392	4.09	5.013	4.41	3.287	5.435	4.407	3.993	5.251	5.016	4.494	4.608	4.314	4.674	5.063	1.484
37	A_limnaeus	4.989	4.543	5	4.571	5.05	4.27	4.887	4.32	5.456	3.57	11.794	4.771	4.857	4.857	5.424	4.193	4.4	5.208	4.984	4.765	4.939	6.189	5.427	4.509	6.483	5.308	5.435	5.652	5.253	5.608	5.541	4.203	6.208	6.4	1.341	1.411
38	A_albopictus	3.708	3.278	3.704	3.861	3.731	2.73	2.568	4.396	3.486	0.574	7.87	3.296	3.18	3.487	4.437	3.451	2.833	3.576	3.897	4.424	3.603	4.54	4.372	3.347	4.483	5.428	3.819	3.807	3.758	6.817	3.901	4.164	4.417	4.771	2.901	2.898	3.316
39	D_melanogaster	4.981	3.924	4.325	4.431	3.709	2.774	4.339	4.464	4.433	6.506	7.516	4.642	4.721	4.423	4.748	4.215	2.846	4.754	3.82	4.28	3.976	5.018	5.108	5.502	5.741	5.273	3.882	4.013	4.265	5.488	4.989	4.783	5.529	4.567	3.261	2.99	3.162	2.333
40	B_glabrata	4.018	3.956	3.904	4.081	3.576	3.349	3.374	4.209	3.583	4.704	7.651	3.683	3.622	4.447	4.394	4.111	3.552	4.161	4.201	4.824	3.998	5.149	4.825	4.279	5.682	4.186	4.413	4.639	4.199	6.102	3.939	4.177	4.522	4.024	2.511	2.502	2.796	2.237	2.242
41	A_oryzae	3.87	3.842	4.025	3.636	4.014	3.762	3.131	3.885	3.882	4.326	7.694	3.539	3.804	4.666	3.91	3.635	3.624	3.765	4.396	3.391	4.392	3.709	3.695	3.229	5.761	4.865	4.277	5.542	4.127	5.285	3.127	2.829	4.221	3.844	3.976	4.045	3.928	4.8	5.506	3.816
42	H_capsulatum	4.269	3.792	4.338	4.107	4.166	3.771	3.586	4.198	3.918	5.152	8.131	4.747	4.128	5.561	3.766	3.909	3.514	4.668	4.511	3.903	4.016	4.642	4.486	4.437	5.946	4.86	5.085	5.927	4.689	5.37	3.051	2.928	3.799	3.94	2.683	3.096	3.063	4.041	4.133	2.896	1.462
43	P_nordicum	4.327	3.404	4.925	4.273	4.26	2.576	3.704	3.989	5.074	1.264	8.507	4.615	4.815	6.029	4.129	4.235	2.99	3.734	4.094	3.438	4.785	4.741	4.959	3.402	7.621	5.852	5.307	5.387	4.236	5.356	3.376	3.773	3.218	3.49	3.414	3.62	3.691	4.721	3.937	3.033	1.479	1.528
44	D_magna	4.347	4.771	4.659	4.385	4.182	3.569	4.675	4.861	4.968	6.514	6.304	5.523	5.15	5.55	4.998	4.603	3.153	5.022	5.207	5.044	4.611	5.475	5.723	4.863	7.525	4.741	4.21	4.998	5.355	6.422	4.454	5.385	5.761	4.287	3.308	3.597	3.922	4.085	3.479	3.278	4.395	4.149	4.296
45	M_pharaonis	2.149	1.852	2.232	1.8	2.977	2.676	3.602	4.133	3.527	1.795	13.121	5.366	5.312	6.767	3.525	3.872	3.378	3.863	4.348	3.582	4.612	4.844	4.213	3.251	5.107	4.51	6.6	5.203	4.511	5.267	5.667	5.081	5.164	5.341	6.322	7.371	7.936	7.955	5.692	5.716	4.992	5.481	4.946	8.235
46	T_urticae	4.135	3.469	3.855	4.051	3.427	4.113	4.269	4.098	4.39	5.336	5.982	3.7	4.062	4.052	3.894	3.918	3.525	4.309	4.011	3.424	3.364	4.422	4.207	3.356	5.001	4.727	3.755	5.907	4.336	4.092	5.352	4.694	5.31	4.374	4.127	4.184	3.914	4.01	3.122	4.005	3.944	4.217	3.691	3.857	6.109
47	B_mori	3.609	4.076	3.897	3.718	4.089	3.56	4.114	3.982	3.995	3.43	6.026	4.031	3.931	4.226	3.639	3.255	3.026	3.573	3.639	3.621	3.625	4.156	4.355	3.984	4.776	4.186	4.206	4.144	4.191	5.761	4.492	3.638	4.309	4.134	4.536	5.141	4.238	3.286	4.131	3.506	3.485	3.511	3.077	4.71	6.314	2.243
48	T_caries	3.81	3.954	3.791	3.489	4.084	4.558	3.379	4.182	3.905	2.185	9.38	4.356	4.161	5.48	4.53	4.64	3.451	4.219	4.695	4.134	4.998	4.513	4.931	4.217	6.011	4.72	4.43	5.24	4.054	4.781	3.633	3.163	3.629	3.397	3.98	4.314	3.841	4.224	3.812	3.362	2.957	2.858	3.147	3.864	6.815	3.873	3.788
49	H_microstoma	3.974	4.118	4.674	4.613	3.978	3.387	3.442	4.914	4.765	2.796	9.248	3.327	3.593	3.918	4.736	3.633	3.883	4.999	4.555	4.656	4.751	5.038	5.824	4.568	5.565	4.688	5.124	4.723	4.003	5.703	4.261	4.245	5.093	4.766	4.286	4.904	4.812	4.14	4.581	4.371	3.643	4.99	4.247	4.741	7.027	5.718	5.212	4.553
50	R_filosa	4.08	3.868	4.099	3.953	3.931	3.609	5.027	4.833	5.123	4.761	6.491	4.27	4.204	6.019	4.034	3.586	4.091	3.789	4.139	4.613	4.314	4.29	4.466	4.243	5.107	5.351	4.036	5.059	4.429	5.425	4.72	4.625	5.513	5.523	4.778	4.494	4.962	4.446	5.127	4.336	4.5	4.045	4.292	4.647	5.118	4.565	3.904	5.309
51	C_lectularius	5.58	5.201	5.596	5.781	4.74	3.614	5.076	7.255	6.381	2.32	12.189	4.368	4.482	4.882	5.862	4.869	4.963	5.551	5.843	5.309	5.04	6.417	6.437	5.689	6.076	5.406	6.724	5.932	6.602	7.262	5.485	5.175	5.028	4.295	3.778	4.351	4.329	3.283	4.09	3.925	4.611	4.73	5.115	4.323	9.369	4.601	3.663	5.138
52	T_zeteki	5.396	4.304	4.84	4.9	4.346	2.833	5.3	5.191	5.394	6.24	6.799	4.677	4.665	5.209	4.163	4.343	2.846	4.246	4.004	4.512	4.361	6.444	6.626	4.303	5.975	5.088	5.834	4.353	5.435	7.165	4.506	4.482	4.83	4.941	3.962	4.308	3.903	2.991	4.117	3.571	4.886	4.717	4.043	3.837	6.866	4.445	4.819	4.455
53	L_cuprina	3.811	3.189	4.508	3.986	2.975	3.737	3.417	4.432	3.778	2.754	7.899	3.443	3.751	3.823	4.027	2.938	3.244	3.689	3.968	3.782	3.465	4.772	4.139	2.891	4.596	4.267	4.277	4.142	4.082	4.963	5.499	6.001	5.139	6.04	3.956	5.518	5.557	3.576	3.775	4.654	4.776	5.068	5.105	5.131	5.879	4.014	5.156	5.617
	Table. Estimates of Evolutionary Divergence between Sequences
	The number of amino acid substitutions per site from between sequences are shown. Analyses were conducted using the JTT matrix-based model [1]. The rate variation among sites was modeled with a gamma distribution (shape parameter = 1). The analysis involved 53 amino acid sequences. All ambiguous positions were removed for each sequence pair. There were a total of 424 positions in the final datase…
	1. Jones D.T.	Taylor W.R.	and Thornton J.M. (1992). The rapid generation of mutation data matrices from protein sequences. Computer Applications in the Biosciences 8: 275-282.
	2. Kumar S.	Stecher G.	and Tamura K. (2016). MEGA7: Molecular Evolutionary Genetics Analysis version 7.0 for bigger datasets.Molecular Biology and Evolution 33:1870-1874.
	Disclaimer: Although utmost care has been taken to ensure the correctness of the caption	the caption text is provided "as is" without any warranty of any kind. Authors advise the user to carefully check the caption prior to its use for any purpose and report any errors or problems to the authors immediately (www.megasoftware.net). In no event shall the authors and their employers be liable for any damages	including but not limited to special	consequential	or other damages. Authors specifically disclaim all other warranties expressed or implied	including but not limited to the determination of suitability of this caption text for a specific purpose	use	or application.
[truncated: 4 more columns]

[truncated: 2 more sheets: i L. boulardi, Chapaev]
